# Supplementary material for: Signature of Pareto optimization in the Escherichia coli proteome
Source: Sci Rep. 2018 Jun 14;8:9141. doi: 10.1038/s41598-018-27287-3 (PMC6002381; doi:10.1038/s41598-018-27287-3)
Supplement: Supplementary file 2 — Main Dataset [file 41598_2018_27287_MOESM2_ESM.csv]

id e.COLI	hyd	sol	Yield	CalculatedpI	Celllocation	GO:0005575 Enrichment	GO:0044464 Enrichment	GO:0044424 Enrichment	GO:0044444 Enrichment	GO:0005829 Enrichment	GO:0016020 Enrichment	GO:0005886 Enrichment	GO:0044425 Enrichment	GO:0032991 Enrichment	GO:0005737 Enrichment	GO:0044459 Enrichment	GO:0031224 Enrichment	GO:0016021 Enrichment	GO:0031226 Enrichment	GO:0005887 Enrichment	GO:1902494 Enrichment	GO:0043234 Enrichment	GO:0042597 Enrichment	GO:0030288 Enrichment	GO:0098796 Enrichment	GO:0044462 Enrichment	GO:0019867 Enrichment	GO:0009279 Enrichment	GO:0098797 Enrichment	GO:0044422 Enrichment	GO:0044445 Enrichment	GO:0044446 Enrichment	GO:1990904 Enrichment	GO:0030529 Enrichment	GO:1904949 Enrichment	GO:1990351 Enrichment	GO:1902495 Enrichment	GO:0098533 Enrichment	GO:0044391 Enrichment	GO:0043190 Enrichment	GO:1990204 Enrichment	GO:0005622 Enrichment	GO:1990234 Enrichment	GO:0022625 Enrichment	GO:0015934 Enrichment	GO:0043226 Enrichment	GO:0032153 Enrichment	GO:0043229 Enrichment	GO:0042995 Enrichment
JW0002	7.5	32	78	6.2	Cytoplasmic	GO:0005575	GO:0044464	GO:0044424	GO:0044444	GO:0005829	NAN	NAN	NAN	NAN	NAN	NAN	NAN	NAN	NAN	NAN	NAN	NAN	NAN	NAN	NAN	NAN	NAN	NAN	NAN	NAN	NAN	NAN	NAN	NAN	NAN	NAN	NAN	NAN	NAN	NAN	NAN	NAN	NAN	NAN	NAN	NAN	NAN	NAN	NAN
JW0003	-41.4	18	78	5.71	Cytoplasmic	GO:0005575	GO:0044464	GO:0044424	GO:0044444	GO:0005829	NAN	NAN	NAN	NAN	GO:0005737	NAN	NAN	NAN	NAN	NAN	NAN	NAN	NAN	NAN	NAN	NAN	NAN	NAN	NAN	NAN	NAN	NAN	NAN	NAN	NAN	NAN	NAN	NAN	NAN	NAN	NAN	NAN	NAN	NAN	NAN	NAN	NAN	NAN	NAN
JW0004	-97.7	78	14	10.9	Periplasmic	NAN	NAN	NAN	NAN	NAN	NAN	NAN	NAN	NAN	NAN	NAN	NAN	NAN	NAN	NAN	NAN	NAN	NAN	NAN	NAN	NAN	NAN	NAN	NAN	NAN	NAN	NAN	NAN	NAN	NAN	NAN	NAN	NAN	NAN	NAN	NAN	NAN	NAN	NAN	NAN	NAN	NAN	NAN	NAN
JW0005	-103.9	7	71	8.74	Cytoplasmic	GO:0005575	GO:0044464	GO:0044424	GO:0044444	GO:0005829	NAN	NAN	NAN	NAN	NAN	NAN	NAN	NAN	NAN	NAN	NAN	NAN	NAN	NAN	NAN	NAN	NAN	NAN	NAN	NAN	NAN	NAN	NAN	NAN	NAN	NAN	NAN	NAN	NAN	NAN	NAN	NAN	NAN	NAN	NAN	NAN	NAN	NAN	NAN
JW0007	-66.5	85	94	5.8	Cytoplasmic	GO:0005575	GO:0044464	GO:0044424	GO:0044444	GO:0005829	GO:0016020	NAN	NAN	NAN	NAN	NAN	NAN	NAN	NAN	NAN	NAN	NAN	NAN	NAN	NAN	NAN	NAN	NAN	NAN	NAN	NAN	NAN	NAN	NAN	NAN	NAN	NAN	NAN	NAN	NAN	NAN	NAN	NAN	NAN	NAN	NAN	NAN	NAN	NAN
JW0008	-2.6	89	52	5.8	Cytoplasmic	GO:0005575	GO:0044464	GO:0044424	GO:0044444	GO:0005829	NAN	NAN	NAN	NAN	GO:0005737	NAN	NAN	NAN	NAN	NAN	NAN	NAN	NAN	NAN	NAN	NAN	NAN	NAN	NAN	NAN	NAN	NAN	NAN	NAN	NAN	NAN	NAN	NAN	NAN	NAN	NAN	NAN	NAN	NAN	NAN	NAN	NAN	NAN	NAN
JW0010	-65.1	64	22	10	Cytoplasmic	NAN	NAN	NAN	NAN	NAN	NAN	NAN	NAN	NAN	NAN	NAN	NAN	NAN	NAN	NAN	NAN	NAN	NAN	NAN	NAN	NAN	NAN	NAN	NAN	NAN	NAN	NAN	NAN	NAN	NAN	NAN	NAN	NAN	NAN	NAN	NAN	NAN	NAN	NAN	NAN	NAN	NAN	NAN	NAN
JW0012	-11.5	59	41	8.2	Periplasmic	NAN	NAN	NAN	NAN	NAN	NAN	NAN	NAN	NAN	NAN	NAN	NAN	NAN	NAN	NAN	NAN	NAN	NAN	NAN	NAN	NAN	NAN	NAN	NAN	NAN	NAN	NAN	NAN	NAN	NAN	NAN	NAN	NAN	NAN	NAN	NAN	NAN	NAN	NAN	NAN	NAN	NAN	NAN	NAN
JW0013	-260.7	116	41	4.8	Cytoplasmic	GO:0005575	GO:0044464	GO:0044424	GO:0044444	GO:0005829	GO:0016020	NAN	NAN	NAN	GO:0005737	NAN	NAN	NAN	NAN	NAN	NAN	NAN	NAN	NAN	NAN	NAN	NAN	NAN	NAN	NAN	NAN	NAN	NAN	NAN	NAN	NAN	NAN	NAN	NAN	NAN	NAN	NAN	NAN	NAN	NAN	NAN	NAN	NAN	NAN
JW0014	-238.5	52	61	7.9	Cytoplasmic	GO:0005575	GO:0044464	GO:0044424	GO:0044444	GO:0005829	GO:0016020	NAN	NAN	NAN	GO:0005737	NAN	NAN	NAN	NAN	NAN	NAN	NAN	NAN	NAN	NAN	NAN	NAN	NAN	NAN	NAN	NAN	NAN	NAN	NAN	NAN	NAN	NAN	NAN	NAN	NAN	NAN	NAN	NAN	NAN	NAN	NAN	NAN	NAN	NAN
JW0019	-35	13	26	6.24	Cytoplasmic	NAN	NAN	NAN	NAN	NAN	NAN	NAN	NAN	NAN	NAN	NAN	NAN	NAN	NAN	NAN	NAN	NAN	NAN	NAN	NAN	NAN	NAN	NAN	NAN	NAN	NAN	NAN	NAN	NAN	NAN	NAN	NAN	NAN	NAN	NAN	NAN	NAN	NAN	NAN	NAN	NAN	NAN	NAN	NAN
JW0022	-61.3	103	54	11.8	Cytoplasmic	GO:0005575	GO:0044464	GO:0044424	GO:0044444	GO:0005829	NAN	NAN	NAN	GO:0032991	NAN	NAN	NAN	NAN	NAN	NAN	NAN	NAN	NAN	NAN	NAN	NAN	NAN	NAN	NAN	GO:0044422	GO:0044445	GO:0044446	GO:1990904	GO:0030529	NAN	NAN	NAN	NAN	GO:0044391	NAN	NAN	NAN	NAN	NAN	NAN	NAN	NAN	NAN	NAN
JW0023	-20.9	42	66	9.8	Cytoplasmic	NAN	NAN	NAN	NAN	NAN	NAN	NAN	NAN	NAN	NAN	NAN	NAN	NAN	NAN	NAN	NAN	NAN	NAN	NAN	NAN	NAN	NAN	NAN	NAN	NAN	NAN	NAN	NAN	NAN	NAN	NAN	NAN	NAN	NAN	NAN	NAN	NAN	NAN	NAN	NAN	NAN	NAN	NAN	NAN
JW0025	110.5	6	54	9.1	Integral Membrane Protein	GO:0005575	GO:0044464	NAN	NAN	NAN	GO:0016020	GO:0005886	NAN	NAN	NAN	NAN	NAN	NAN	NAN	NAN	NAN	NAN	NAN	NAN	NAN	NAN	NAN	NAN	NAN	NAN	NAN	NAN	NAN	NAN	NAN	NAN	NAN	NAN	NAN	NAN	NAN	NAN	NAN	NAN	NAN	NAN	NAN	NAN	NAN
JW0026	-14.2	110	13	4.7	Cytoplasmic	GO:0005575	GO:0044464	GO:0044424	GO:0044444	GO:0005829	NAN	NAN	NAN	NAN	GO:0005737	NAN	NAN	NAN	NAN	NAN	NAN	NAN	NAN	NAN	NAN	NAN	NAN	NAN	NAN	NAN	NAN	NAN	NAN	NAN	NAN	NAN	NAN	NAN	NAN	NAN	NAN	NAN	NAN	NAN	NAN	NAN	NAN	NAN	NAN
JW0027	-54.6	75	61	5.7	Cytoplasmic	GO:0005575	GO:0044464	GO:0044424	GO:0044444	GO:0005829	NAN	NAN	NAN	NAN	NAN	NAN	NAN	NAN	NAN	NAN	NAN	NAN	NAN	NAN	NAN	NAN	NAN	NAN	NAN	NAN	NAN	NAN	NAN	NAN	NAN	NAN	NAN	NAN	NAN	NAN	NAN	NAN	NAN	NAN	NAN	NAN	NAN	NAN	NAN
JW0028	88	57	66	6.1	Cytoplasmic	GO:0005575	GO:0044464	GO:0044424	GO:0044444	GO:0005829	NAN	NAN	NAN	NAN	NAN	NAN	NAN	NAN	NAN	NAN	NAN	NAN	NAN	NAN	NAN	NAN	NAN	NAN	NAN	NAN	NAN	NAN	NAN	NAN	NAN	NAN	NAN	NAN	NAN	NAN	NAN	NAN	NAN	NAN	NAN	NAN	NAN	NAN	NAN
JW0029	5.3	94	58	6.1	Cytoplasmic	GO:0005575	GO:0044464	GO:0044424	GO:0044444	GO:0005829	NAN	NAN	NAN	NAN	NAN	NAN	NAN	NAN	NAN	NAN	NAN	NAN	NAN	NAN	NAN	NAN	NAN	NAN	NAN	NAN	NAN	NAN	NAN	NAN	NAN	NAN	NAN	NAN	NAN	NAN	NAN	NAN	NAN	NAN	NAN	NAN	NAN	NAN	NAN
JW0030	-76	60	44	6.4	Cytoplasmic	GO:0005575	GO:0044464	GO:0044424	GO:0044444	GO:0005829	NAN	NAN	NAN	GO:0032991	GO:0005737	NAN	NAN	NAN	NAN	NAN	GO:1902494	NAN	NAN	NAN	NAN	NAN	NAN	NAN	NAN	NAN	NAN	NAN	NAN	NAN	NAN	NAN	NAN	NAN	NAN	NAN	NAN	NAN	NAN	NAN	NAN	NAN	NAN	NAN	NAN
JW0033	-41.9	63	18	9.2	Cytoplasmic	NAN	NAN	NAN	NAN	NAN	NAN	NAN	NAN	NAN	NAN	NAN	NAN	NAN	NAN	NAN	NAN	NAN	NAN	NAN	NAN	NAN	NAN	NAN	NAN	NAN	NAN	NAN	NAN	NAN	NAN	NAN	NAN	NAN	NAN	NAN	NAN	NAN	NAN	NAN	NAN	NAN	NAN	NAN	NAN
JW0035	-28.8	15	74	6.94	Cytoplasmic	NAN	NAN	NAN	NAN	NAN	NAN	NAN	NAN	NAN	NAN	NAN	NAN	NAN	NAN	NAN	NAN	NAN	NAN	NAN	NAN	NAN	NAN	NAN	NAN	NAN	NAN	NAN	NAN	NAN	NAN	NAN	NAN	NAN	NAN	NAN	NAN	NAN	NAN	NAN	NAN	NAN	NAN	NAN	NAN
JW0037	-69.4	55	79	5.5	Cytoplasmic	NAN	NAN	NAN	NAN	NAN	NAN	NAN	NAN	NAN	NAN	NAN	NAN	NAN	NAN	NAN	NAN	NAN	NAN	NAN	NAN	NAN	NAN	NAN	NAN	NAN	NAN	NAN	NAN	NAN	NAN	NAN	NAN	NAN	NAN	NAN	NAN	NAN	NAN	NAN	NAN	NAN	NAN	NAN	NAN
JW0038	-89.6	41	43	5.6	Cytoplasmic	NAN	NAN	NAN	NAN	NAN	NAN	NAN	NAN	NAN	NAN	NAN	NAN	NAN	NAN	NAN	NAN	NAN	NAN	NAN	NAN	NAN	NAN	NAN	NAN	NAN	NAN	NAN	NAN	NAN	NAN	NAN	NAN	NAN	NAN	NAN	NAN	NAN	NAN	NAN	NAN	NAN	NAN	NAN	NAN
JW0040	-4.9	78	54	4.7	Cytoplasmic	NAN	NAN	NAN	NAN	NAN	NAN	NAN	NAN	NAN	NAN	NAN	NAN	NAN	NAN	NAN	NAN	NAN	NAN	NAN	NAN	NAN	NAN	NAN	NAN	NAN	NAN	NAN	NAN	NAN	NAN	NAN	NAN	NAN	NAN	NAN	NAN	NAN	NAN	NAN	NAN	NAN	NAN	NAN	NAN
JW0041	-26.6	53	116	7.8	Cytoplasmic	GO:0005575	GO:0044464	GO:0044424	GO:0044444	NAN	NAN	NAN	NAN	NAN	NAN	NAN	NAN	NAN	NAN	NAN	NAN	NAN	NAN	NAN	NAN	NAN	NAN	NAN	NAN	NAN	NAN	NAN	NAN	NAN	NAN	NAN	NAN	NAN	NAN	NAN	NAN	NAN	NAN	NAN	NAN	GO:0043226	NAN	GO:0043229	NAN
JW0042	23.9	36	73	6.2	Periplasmic	NAN	NAN	NAN	NAN	NAN	NAN	NAN	NAN	NAN	NAN	NAN	NAN	NAN	NAN	NAN	NAN	NAN	NAN	NAN	NAN	NAN	NAN	NAN	NAN	NAN	NAN	NAN	NAN	NAN	NAN	NAN	NAN	NAN	NAN	NAN	NAN	NAN	NAN	NAN	NAN	NAN	NAN	NAN	NAN
JW0043	-21.8	83	29	6.8	Cytoplasmic	NAN	NAN	NAN	NAN	NAN	NAN	NAN	NAN	NAN	NAN	NAN	NAN	NAN	NAN	NAN	NAN	NAN	NAN	NAN	NAN	NAN	NAN	NAN	NAN	NAN	NAN	NAN	NAN	NAN	NAN	NAN	NAN	NAN	NAN	NAN	NAN	NAN	NAN	NAN	NAN	NAN	NAN	NAN	NAN
JW0045	-40.1	34	33	6.5	Cytoplasmic	NAN	NAN	NAN	NAN	NAN	NAN	NAN	NAN	NAN	NAN	NAN	NAN	NAN	NAN	NAN	NAN	NAN	NAN	NAN	NAN	NAN	NAN	NAN	NAN	NAN	NAN	NAN	NAN	NAN	NAN	NAN	NAN	NAN	NAN	NAN	NAN	NAN	NAN	NAN	NAN	NAN	NAN	NAN	NAN
JW0047	-46.8	81	56	5.7	Cytoplasmic	GO:0005575	GO:0044464	GO:0044424	GO:0044444	GO:0005829	NAN	NAN	NAN	NAN	NAN	NAN	NAN	NAN	NAN	NAN	NAN	NAN	NAN	NAN	NAN	NAN	NAN	NAN	NAN	NAN	NAN	NAN	NAN	NAN	NAN	NAN	NAN	NAN	NAN	NAN	NAN	NAN	NAN	NAN	NAN	NAN	NAN	NAN	NAN
JW0048	-68.8	27	56	5.9	Cytoplasmic	NAN	NAN	NAN	NAN	NAN	NAN	NAN	NAN	NAN	NAN	NAN	NAN	NAN	NAN	NAN	NAN	NAN	NAN	NAN	NAN	NAN	NAN	NAN	NAN	NAN	NAN	NAN	NAN	NAN	NAN	NAN	NAN	NAN	NAN	NAN	NAN	NAN	NAN	NAN	NAN	NAN	NAN	NAN	NAN
JW0049	-5.6	67	55	6.1	Cytoplasmic	NAN	NAN	NAN	NAN	NAN	NAN	NAN	NAN	NAN	NAN	NAN	NAN	NAN	NAN	NAN	NAN	NAN	NAN	NAN	NAN	NAN	NAN	NAN	NAN	NAN	NAN	NAN	NAN	NAN	NAN	NAN	NAN	NAN	NAN	NAN	NAN	NAN	NAN	NAN	NAN	NAN	NAN	NAN	NAN
JW0051	63.2	95	40	6.4	Cytoplasmic	NAN	NAN	NAN	NAN	NAN	NAN	NAN	NAN	NAN	NAN	NAN	NAN	NAN	NAN	NAN	NAN	NAN	NAN	NAN	NAN	NAN	NAN	NAN	NAN	NAN	NAN	NAN	NAN	NAN	NAN	NAN	NAN	NAN	NAN	NAN	NAN	NAN	NAN	NAN	NAN	NAN	NAN	NAN	NAN
JW0052	-163.7	86	168	7.6	Periplasmic	GO:0005575	GO:0044464	NAN	NAN	NAN	NAN	NAN	NAN	NAN	NAN	NAN	NAN	NAN	NAN	NAN	NAN	NAN	GO:0042597	GO:0030288	NAN	NAN	NAN	NAN	NAN	NAN	NAN	NAN	NAN	NAN	NAN	NAN	NAN	NAN	NAN	NAN	NAN	NAN	NAN	NAN	NAN	NAN	NAN	NAN	NAN
JW0054	-92.4	12	128	10.3	Membrane Anchored	GO:0005575	GO:0044464	NAN	NAN	NAN	GO:0016020	GO:0005886	NAN	NAN	NAN	NAN	NAN	NAN	NAN	NAN	NAN	NAN	NAN	NAN	NAN	NAN	NAN	NAN	NAN	NAN	NAN	NAN	NAN	NAN	NAN	NAN	NAN	NAN	NAN	NAN	NAN	NAN	NAN	NAN	NAN	NAN	NAN	NAN	NAN
JW0055	-69.3	33	38	9.9	Cytoplasmic	NAN	NAN	NAN	NAN	NAN	NAN	NAN	NAN	NAN	NAN	NAN	NAN	NAN	NAN	NAN	NAN	NAN	NAN	NAN	NAN	NAN	NAN	NAN	NAN	NAN	NAN	NAN	NAN	NAN	NAN	NAN	NAN	NAN	NAN	NAN	NAN	NAN	NAN	NAN	NAN	NAN	NAN	NAN	NAN
JW0057	-93.7	44	52	8.6	Cytoplasmic	NAN	NAN	NAN	NAN	NAN	NAN	NAN	NAN	NAN	NAN	NAN	NAN	NAN	NAN	NAN	NAN	NAN	NAN	NAN	NAN	NAN	NAN	NAN	NAN	NAN	NAN	NAN	NAN	NAN	NAN	NAN	NAN	NAN	NAN	NAN	NAN	NAN	NAN	NAN	NAN	NAN	NAN	NAN	NAN
JW0058	-344	38	33	5	Cytoplasmic	NAN	NAN	NAN	NAN	NAN	NAN	NAN	NAN	NAN	NAN	NAN	NAN	NAN	NAN	NAN	NAN	NAN	NAN	NAN	NAN	NAN	NAN	NAN	NAN	NAN	NAN	NAN	NAN	NAN	NAN	NAN	NAN	NAN	NAN	NAN	NAN	NAN	NAN	NAN	NAN	NAN	NAN	NAN	NAN
JW0060	-56.8	81	68	6.3	Cytoplasmic	GO:0005575	GO:0044464	GO:0044424	GO:0044444	GO:0005829	NAN	NAN	NAN	NAN	NAN	NAN	NAN	NAN	NAN	NAN	NAN	NAN	NAN	NAN	NAN	NAN	NAN	NAN	NAN	NAN	NAN	NAN	NAN	NAN	NAN	NAN	NAN	NAN	NAN	NAN	NAN	NAN	NAN	NAN	NAN	NAN	NAN	NAN	NAN
JW0061	-110.3	8	54	6.42	Cytoplasmic	GO:0005575	GO:0044464	GO:0044424	GO:0044444	GO:0005829	NAN	NAN	NAN	NAN	NAN	NAN	NAN	NAN	NAN	NAN	NAN	NAN	NAN	NAN	NAN	NAN	NAN	NAN	NAN	NAN	NAN	NAN	NAN	NAN	NAN	NAN	NAN	NAN	NAN	NAN	NAN	NAN	NAN	NAN	NAN	NAN	NAN	NAN	NAN
JW0062	-9.1	30	15	5.63	Cytoplasmic	GO:0005575	GO:0044464	GO:0044424	NAN	NAN	NAN	NAN	NAN	NAN	GO:0005737	NAN	NAN	NAN	NAN	NAN	NAN	NAN	NAN	NAN	NAN	NAN	NAN	NAN	NAN	NAN	NAN	NAN	NAN	NAN	NAN	NAN	NAN	NAN	NAN	NAN	NAN	NAN	NAN	NAN	NAN	NAN	NAN	NAN	NAN
JW0063	-92.1	28	22	7.09	Cytoplasmic	GO:0005575	GO:0044464	GO:0044424	GO:0044444	GO:0005829	NAN	NAN	NAN	NAN	NAN	NAN	NAN	NAN	NAN	NAN	NAN	NAN	NAN	NAN	NAN	NAN	NAN	NAN	NAN	NAN	NAN	NAN	NAN	NAN	NAN	NAN	NAN	NAN	NAN	NAN	NAN	NAN	NAN	NAN	NAN	NAN	NAN	NAN	NAN
JW0065	27.1	9	64	9.79	Cytoplasmic	NAN	NAN	NAN	NAN	NAN	NAN	NAN	NAN	NAN	NAN	NAN	NAN	NAN	NAN	NAN	NAN	NAN	NAN	NAN	NAN	NAN	NAN	NAN	NAN	NAN	NAN	NAN	NAN	NAN	NAN	NAN	NAN	NAN	NAN	NAN	NAN	NAN	NAN	NAN	NAN	NAN	NAN	NAN	NAN
JW0066	376.8	11	10	9.6	Integral Membrane Protein	GO:0005575	GO:0044464	NAN	NAN	NAN	GO:0016020	GO:0005886	NAN	NAN	NAN	NAN	NAN	NAN	NAN	NAN	NAN	NAN	NAN	NAN	NAN	NAN	NAN	NAN	NAN	NAN	NAN	NAN	NAN	NAN	NAN	NAN	NAN	NAN	NAN	NAN	NAN	NAN	NAN	NAN	NAN	NAN	NAN	NAN	NAN
JW0067	-57.4	22	27	7.9	Periplasmic	NAN	NAN	NAN	NAN	NAN	NAN	NAN	NAN	NAN	NAN	NAN	NAN	NAN	NAN	NAN	NAN	NAN	NAN	NAN	NAN	NAN	NAN	NAN	NAN	NAN	NAN	NAN	NAN	NAN	NAN	NAN	NAN	NAN	NAN	NAN	NAN	NAN	NAN	NAN	NAN	NAN	NAN	NAN	NAN
JW0068	-178.7	8	19	6.82	Cytoplasmic	GO:0005575	GO:0044464	NAN	NAN	NAN	NAN	NAN	NAN	NAN	NAN	NAN	NAN	NAN	NAN	NAN	NAN	NAN	GO:0042597	GO:0030288	NAN	NAN	NAN	NAN	NAN	NAN	NAN	NAN	NAN	NAN	NAN	NAN	NAN	NAN	NAN	NAN	NAN	NAN	NAN	NAN	NAN	NAN	NAN	NAN	NAN
JW0070	-35.2	93	28	6.1	Cytoplasmic	GO:0005575	GO:0044464	GO:0044424	GO:0044444	GO:0005829	NAN	NAN	NAN	GO:0032991	NAN	NAN	NAN	NAN	NAN	NAN	GO:1902494	NAN	NAN	NAN	NAN	NAN	NAN	NAN	NAN	NAN	GO:0044445	NAN	NAN	NAN	NAN	NAN	NAN	NAN	NAN	NAN	NAN	NAN	NAN	NAN	NAN	NAN	NAN	NAN	NAN
JW0071	-80.9	70	21	6.3	Cytoplasmic	GO:0005575	GO:0044464	GO:0044424	GO:0044444	GO:0005829	NAN	NAN	NAN	NAN	NAN	NAN	NAN	NAN	NAN	NAN	NAN	NAN	NAN	NAN	NAN	NAN	NAN	NAN	NAN	NAN	NAN	NAN	NAN	NAN	NAN	NAN	NAN	NAN	NAN	NAN	NAN	NAN	NAN	NAN	NAN	NAN	NAN	NAN	NAN
JW0073	-98.1	10	81	5.84	Cytoplasmic	GO:0005575	GO:0044464	GO:0044424	GO:0044444	GO:0005829	NAN	NAN	NAN	NAN	NAN	NAN	NAN	NAN	NAN	NAN	NAN	NAN	NAN	NAN	NAN	NAN	NAN	NAN	NAN	NAN	NAN	NAN	NAN	NAN	NAN	NAN	NAN	NAN	NAN	NAN	NAN	NAN	NAN	NAN	NAN	NAN	NAN	NAN	NAN
JW0075	-68.7	8	54	6.29	Cytoplasmic	NAN	NAN	NAN	NAN	NAN	NAN	NAN	NAN	NAN	NAN	NAN	NAN	NAN	NAN	NAN	NAN	NAN	NAN	NAN	NAN	NAN	NAN	NAN	NAN	NAN	NAN	NAN	NAN	NAN	NAN	NAN	NAN	NAN	NAN	NAN	NAN	NAN	NAN	NAN	NAN	NAN	NAN	NAN	NAN
JW0076	-29.2	3	64	6.24	Cytoplasmic	GO:0005575	GO:0044464	GO:0044424	GO:0044444	GO:0005829	NAN	NAN	NAN	NAN	NAN	NAN	NAN	NAN	NAN	NAN	NAN	NAN	NAN	NAN	NAN	NAN	NAN	NAN	NAN	NAN	NAN	NAN	NAN	NAN	NAN	NAN	NAN	NAN	NAN	NAN	NAN	NAN	NAN	NAN	NAN	NAN	NAN	NAN	NAN
JW0077	-8.9	15	41	9.55	Cytoplasmic	GO:0005575	GO:0044464	GO:0044424	GO:0044444	GO:0005829	NAN	NAN	NAN	NAN	NAN	NAN	NAN	NAN	NAN	NAN	NAN	NAN	NAN	NAN	NAN	NAN	NAN	NAN	NAN	NAN	NAN	NAN	NAN	NAN	NAN	NAN	NAN	NAN	NAN	NAN	NAN	NAN	NAN	NAN	NAN	NAN	NAN	NAN	NAN
JW0079	-37.5	79	68	6.4	Cytoplasmic	NAN	NAN	NAN	NAN	NAN	NAN	NAN	NAN	NAN	NAN	NAN	NAN	NAN	NAN	NAN	NAN	NAN	NAN	NAN	NAN	NAN	NAN	NAN	NAN	NAN	NAN	NAN	NAN	NAN	NAN	NAN	NAN	NAN	NAN	NAN	NAN	NAN	NAN	NAN	NAN	NAN	NAN	NAN	NAN
JW0080	-124.2	66	27	7	Cytoplasmic	GO:0005575	GO:0044464	GO:0044424	GO:0044444	GO:0005829	NAN	NAN	NAN	NAN	GO:0005737	NAN	NAN	NAN	NAN	NAN	NAN	NAN	NAN	NAN	NAN	NAN	NAN	NAN	NAN	NAN	NAN	NAN	NAN	NAN	NAN	NAN	NAN	NAN	NAN	NAN	NAN	NAN	NAN	NAN	NAN	NAN	NAN	NAN	NAN
JW0081	-3.2	25	23	7.4	Membrane Anchored	GO:0005575	GO:0044464	NAN	NAN	NAN	NAN	NAN	GO:0044425	NAN	NAN	GO:0044459	GO:0031224	GO:0016021	GO:0031226	GO:0005887	NAN	NAN	NAN	NAN	NAN	NAN	NAN	NAN	NAN	NAN	NAN	NAN	NAN	NAN	NAN	NAN	NAN	NAN	NAN	NAN	NAN	NAN	NAN	NAN	NAN	NAN	GO:0032153	NAN	NAN
JW0082	-88.4	22	21	10.2	Membrane Anchored	GO:0005575	GO:0044464	NAN	NAN	NAN	NAN	NAN	GO:0044425	NAN	NAN	GO:0044459	GO:0031224	GO:0016021	GO:0031226	GO:0005887	NAN	NAN	NAN	NAN	NAN	NAN	NAN	NAN	NAN	NAN	NAN	NAN	NAN	NAN	NAN	NAN	NAN	NAN	NAN	NAN	NAN	NAN	NAN	NAN	NAN	NAN	GO:0032153	NAN	NAN
JW0083	-25.1	35	70	5.8	Cytoplasmic	GO:0005575	GO:0044464	GO:0044424	GO:0044444	GO:0005829	NAN	NAN	NAN	NAN	NAN	NAN	NAN	NAN	NAN	NAN	NAN	NAN	NAN	NAN	NAN	NAN	NAN	NAN	NAN	NAN	NAN	NAN	NAN	NAN	NAN	NAN	NAN	NAN	NAN	NAN	NAN	NAN	NAN	NAN	NAN	NAN	NAN	NAN	NAN
JW0084	74.6	59	79	5.8	Cytoplasmic	GO:0005575	GO:0044464	GO:0044424	GO:0044444	GO:0005829	NAN	NAN	NAN	NAN	NAN	NAN	NAN	NAN	NAN	NAN	NAN	NAN	NAN	NAN	NAN	NAN	NAN	NAN	NAN	NAN	NAN	NAN	NAN	NAN	NAN	NAN	NAN	NAN	NAN	NAN	NAN	NAN	NAN	NAN	NAN	NAN	NAN	NAN	NAN
JW0086	2.1	68	79	5.6	Cytoplasmic	GO:0005575	GO:0044464	GO:0044424	NAN	NAN	NAN	NAN	NAN	NAN	GO:0005737	NAN	NAN	NAN	NAN	NAN	NAN	NAN	NAN	NAN	NAN	NAN	NAN	NAN	NAN	NAN	NAN	NAN	NAN	NAN	NAN	NAN	NAN	NAN	NAN	NAN	NAN	NAN	NAN	NAN	NAN	NAN	NAN	NAN	NAN
JW0088	14.1	49	52	10.3	Membrane Associated	NAN	NAN	NAN	NAN	NAN	NAN	NAN	NAN	NAN	NAN	NAN	NAN	NAN	NAN	NAN	NAN	NAN	NAN	NAN	NAN	NAN	NAN	NAN	NAN	NAN	NAN	NAN	NAN	NAN	NAN	NAN	NAN	NAN	NAN	NAN	NAN	NAN	NAN	NAN	NAN	NAN	NAN	NAN	NAN
JW0089	-78.9	77	5	5.9	Cytoplasmic	NAN	NAN	NAN	NAN	NAN	NAN	NAN	NAN	NAN	NAN	NAN	NAN	NAN	NAN	NAN	NAN	NAN	NAN	NAN	NAN	NAN	NAN	NAN	NAN	NAN	NAN	NAN	NAN	NAN	NAN	NAN	NAN	NAN	NAN	NAN	NAN	NAN	NAN	NAN	NAN	NAN	NAN	NAN	NAN
JW0090	23.5	97	7	5.1	Cytoplasmic	GO:0005575	GO:0044464	GO:0044424	GO:0044444	GO:0005829	NAN	NAN	NAN	NAN	NAN	NAN	NAN	NAN	NAN	NAN	NAN	NAN	NAN	NAN	NAN	NAN	NAN	NAN	NAN	NAN	NAN	NAN	NAN	NAN	NAN	NAN	NAN	NAN	NAN	NAN	NAN	NAN	NAN	NAN	NAN	NAN	NAN	NAN	NAN
JW0091	-139.1	24	55	8.2	Membrane Anchored	GO:0005575	GO:0044464	NAN	NAN	NAN	GO:0016020	GO:0005886	GO:0044425	NAN	NAN	GO:0044459	GO:0031224	GO:0016021	GO:0031226	GO:0005887	NAN	NAN	NAN	NAN	NAN	NAN	NAN	NAN	NAN	NAN	NAN	NAN	NAN	NAN	NAN	NAN	NAN	NAN	NAN	NAN	NAN	NAN	NAN	NAN	NAN	NAN	GO:0032153	NAN	NAN
JW0092	-10.3	85	55	6.3	Cytoplasmic	GO:0005575	GO:0044464	GO:0044424	GO:0044444	GO:0005829	NAN	NAN	GO:0044425	NAN	NAN	GO:0044459	NAN	NAN	NAN	NAN	NAN	NAN	NAN	NAN	NAN	NAN	NAN	NAN	NAN	NAN	NAN	NAN	NAN	NAN	NAN	NAN	NAN	NAN	NAN	NAN	NAN	NAN	NAN	NAN	NAN	NAN	GO:0032153	NAN	NAN
JW0093	-1.8	80	87	4.7	Cytoplasmic	GO:0005575	GO:0044464	GO:0044424	NAN	NAN	NAN	NAN	NAN	NAN	GO:0005737	NAN	NAN	NAN	NAN	NAN	NAN	NAN	NAN	NAN	NAN	NAN	NAN	NAN	NAN	NAN	NAN	NAN	NAN	NAN	NAN	NAN	NAN	NAN	NAN	NAN	NAN	NAN	NAN	NAN	NAN	NAN	GO:0032153	NAN	NAN
JW0094	-15.2	17	63	6.27	Cytoplasmic	GO:0005575	GO:0044464	GO:0044424	NAN	NAN	NAN	NAN	NAN	NAN	GO:0005737	NAN	NAN	NAN	NAN	NAN	NAN	NAN	NAN	NAN	NAN	NAN	NAN	NAN	NAN	NAN	NAN	NAN	NAN	NAN	NAN	NAN	NAN	NAN	NAN	NAN	NAN	NAN	NAN	NAN	NAN	NAN	NAN	NAN	NAN
JW0096	-421.1	58	43	5.5	Cytoplasmic	GO:0005575	GO:0044464	GO:0044424	GO:0044444	GO:0005829	GO:0016020	GO:0005886	GO:0044425	GO:0032991	GO:0005737	GO:0044459	GO:0031224	GO:0016021	GO:0031226	GO:0005887	NAN	GO:0043234	NAN	NAN	NAN	NAN	NAN	NAN	NAN	NAN	NAN	NAN	NAN	NAN	NAN	NAN	NAN	NAN	NAN	NAN	NAN	NAN	NAN	NAN	NAN	NAN	NAN	NAN	NAN
JW0097	-61.3	108	17	6	Cytoplasmic	NAN	NAN	NAN	NAN	NAN	NAN	NAN	NAN	NAN	NAN	NAN	NAN	NAN	NAN	NAN	NAN	NAN	NAN	NAN	NAN	NAN	NAN	NAN	NAN	NAN	NAN	NAN	NAN	NAN	NAN	NAN	NAN	NAN	NAN	NAN	NAN	NAN	NAN	NAN	NAN	NAN	NAN	NAN	NAN
JW0099	-38.4	80	43	7.3	Cytoplasmic	GO:0005575	GO:0044464	GO:0044424	GO:0044444	GO:0005829	NAN	NAN	NAN	NAN	NAN	NAN	NAN	NAN	NAN	NAN	NAN	NAN	NAN	NAN	NAN	NAN	NAN	NAN	NAN	NAN	NAN	NAN	NAN	NAN	NAN	NAN	NAN	NAN	NAN	NAN	NAN	NAN	NAN	NAN	NAN	NAN	GO:0032153	NAN	NAN
JW0100	-23.8	64	72	6.6	Periplasmic	NAN	NAN	NAN	NAN	NAN	NAN	NAN	NAN	NAN	NAN	NAN	NAN	NAN	NAN	NAN	NAN	NAN	NAN	NAN	NAN	NAN	NAN	NAN	NAN	NAN	NAN	NAN	NAN	NAN	NAN	NAN	NAN	NAN	NAN	NAN	NAN	NAN	NAN	NAN	NAN	NAN	NAN	NAN	NAN
JW0103	-9.5	17	70	6.55	Cytoplasmic	NAN	NAN	NAN	NAN	NAN	NAN	NAN	NAN	NAN	NAN	NAN	NAN	NAN	NAN	NAN	NAN	NAN	NAN	NAN	NAN	NAN	NAN	NAN	NAN	NAN	NAN	NAN	NAN	NAN	NAN	NAN	NAN	NAN	NAN	NAN	NAN	NAN	NAN	NAN	NAN	NAN	NAN	NAN	NAN
JW0104	14	10	23	6.2	Membrane Anchored	NAN	NAN	NAN	NAN	NAN	NAN	NAN	NAN	NAN	NAN	NAN	NAN	NAN	NAN	NAN	NAN	NAN	NAN	NAN	NAN	NAN	NAN	NAN	NAN	NAN	NAN	NAN	NAN	NAN	NAN	NAN	NAN	NAN	NAN	NAN	NAN	NAN	NAN	NAN	NAN	NAN	NAN	NAN	NAN
JW0106	-56.5	60	14	6.1	Cytoplasmic	NAN	NAN	NAN	NAN	NAN	NAN	NAN	NAN	NAN	NAN	NAN	NAN	NAN	NAN	NAN	NAN	NAN	NAN	NAN	NAN	NAN	NAN	NAN	NAN	NAN	NAN	NAN	NAN	NAN	NAN	NAN	NAN	NAN	NAN	NAN	NAN	NAN	NAN	NAN	NAN	NAN	NAN	NAN	NAN
JW0107	134.6	3	80	10.3	Integral Membrane Protein	GO:0005575	GO:0044464	NAN	NAN	NAN	GO:0016020	GO:0005886	NAN	NAN	NAN	NAN	NAN	NAN	NAN	NAN	NAN	NAN	NAN	NAN	NAN	NAN	NAN	NAN	NAN	NAN	NAN	NAN	NAN	NAN	NAN	NAN	NAN	NAN	NAN	NAN	NAN	NAN	NAN	NAN	NAN	NAN	NAN	NAN	NAN
JW0109	-139.9	4	72	6.65	Cytoplasmic	NAN	NAN	NAN	NAN	NAN	NAN	NAN	NAN	NAN	NAN	NAN	NAN	NAN	NAN	NAN	NAN	NAN	NAN	NAN	NAN	NAN	NAN	NAN	NAN	NAN	NAN	NAN	NAN	NAN	NAN	NAN	NAN	NAN	NAN	NAN	NAN	NAN	NAN	NAN	NAN	NAN	NAN	NAN	NAN
JW0110	-387.5	16	53	5.62	Cytoplasmic	GO:0005575	GO:0044464	GO:0044424	GO:0044444	GO:0005829	GO:0016020	NAN	NAN	NAN	NAN	NAN	NAN	NAN	NAN	NAN	NAN	NAN	NAN	NAN	NAN	NAN	NAN	NAN	NAN	NAN	NAN	NAN	NAN	NAN	NAN	NAN	NAN	NAN	NAN	NAN	NAN	NAN	NAN	NAN	NAN	NAN	NAN	NAN	NAN
JW0111	2.8	95	80	5.2	Cytoplasmic	GO:0005575	GO:0044464	GO:0044424	GO:0044444	NAN	NAN	NAN	NAN	GO:0032991	GO:0005737	NAN	NAN	NAN	NAN	NAN	GO:1902494	NAN	NAN	NAN	NAN	NAN	NAN	NAN	NAN	NAN	NAN	NAN	NAN	NAN	NAN	NAN	NAN	NAN	NAN	NAN	GO:1990204	NAN	NAN	NAN	NAN	NAN	NAN	NAN	NAN
JW0112	-5.2	79	168	6.2	Cytoplasmic	GO:0005575	GO:0044464	GO:0044424	GO:0044444	GO:0005829	GO:0016020	NAN	NAN	NAN	GO:0005737	NAN	NAN	NAN	NAN	NAN	NAN	NAN	NAN	NAN	NAN	NAN	NAN	NAN	NAN	NAN	NAN	NAN	NAN	NAN	NAN	NAN	NAN	NAN	NAN	NAN	NAN	NAN	NAN	NAN	NAN	NAN	NAN	NAN	NAN
JW0113	-499.7	13	23	8.9	Periplasmic	NAN	NAN	NAN	NAN	NAN	NAN	NAN	NAN	NAN	NAN	NAN	NAN	NAN	NAN	NAN	NAN	NAN	NAN	NAN	NAN	NAN	NAN	NAN	NAN	NAN	NAN	NAN	NAN	NAN	NAN	NAN	NAN	NAN	NAN	NAN	NAN	NAN	NAN	NAN	NAN	NAN	NAN	NAN	NAN
JW0114	-101.6	90	48	5.4	Cytoplasmic	GO:0005575	GO:0044464	GO:0044424	GO:0044444	GO:0005829	NAN	NAN	NAN	NAN	NAN	NAN	NAN	NAN	NAN	NAN	NAN	NAN	NAN	NAN	NAN	NAN	NAN	NAN	NAN	NAN	NAN	NAN	NAN	NAN	NAN	NAN	NAN	NAN	NAN	NAN	NAN	NAN	NAN	NAN	NAN	NAN	NAN	NAN	NAN
JW0115	-56.5	83	11	4.8	Cytoplasmic	NAN	NAN	NAN	NAN	NAN	NAN	NAN	NAN	NAN	NAN	NAN	NAN	NAN	NAN	NAN	NAN	NAN	NAN	NAN	NAN	NAN	NAN	NAN	NAN	NAN	NAN	NAN	NAN	NAN	NAN	NAN	NAN	NAN	NAN	NAN	NAN	NAN	NAN	NAN	NAN	NAN	NAN	NAN	NAN
JW0116	-82.6	36	132	5.7	Cytoplasmic	GO:0005575	GO:0044464	GO:0044424	GO:0044444	GO:0005829	NAN	NAN	NAN	NAN	NAN	NAN	NAN	NAN	NAN	NAN	NAN	NAN	NAN	NAN	NAN	NAN	NAN	NAN	NAN	NAN	NAN	NAN	NAN	NAN	NAN	NAN	NAN	NAN	NAN	NAN	NAN	NAN	NAN	NAN	NAN	NAN	NAN	NAN	NAN
JW0117	-49	28	45	5.87	Cytoplasmic	GO:0005575	GO:0044464	GO:0044424	GO:0044444	GO:0005829	NAN	NAN	NAN	NAN	NAN	NAN	NAN	NAN	NAN	NAN	NAN	NAN	NAN	NAN	NAN	NAN	NAN	NAN	NAN	NAN	NAN	NAN	NAN	NAN	NAN	NAN	NAN	NAN	NAN	NAN	NAN	NAN	NAN	NAN	NAN	NAN	NAN	NAN	NAN
JW0118	0.2	22	21	7.7	Periplasmic	NAN	NAN	NAN	NAN	NAN	NAN	NAN	NAN	NAN	NAN	NAN	NAN	NAN	NAN	NAN	NAN	NAN	NAN	NAN	NAN	NAN	NAN	NAN	NAN	NAN	NAN	NAN	NAN	NAN	NAN	NAN	NAN	NAN	NAN	NAN	NAN	NAN	NAN	NAN	NAN	NAN	NAN	NAN	NAN
JW0119	-84.9	6	65	6.6	Periplasmic	GO:0005575	GO:0044464	NAN	NAN	NAN	NAN	NAN	NAN	NAN	NAN	NAN	NAN	NAN	NAN	NAN	NAN	NAN	GO:0042597	GO:0030288	NAN	NAN	NAN	NAN	NAN	NAN	NAN	NAN	NAN	NAN	NAN	NAN	NAN	NAN	NAN	NAN	NAN	NAN	NAN	NAN	NAN	NAN	NAN	NAN	NAN
JW0120	-56.5	19	47	5.8	Integral Membrane Protein	GO:0005575	NAN	NAN	NAN	NAN	NAN	NAN	GO:0044425	NAN	NAN	NAN	GO:0031224	GO:0016021	NAN	NAN	NAN	NAN	NAN	NAN	NAN	NAN	NAN	NAN	NAN	NAN	NAN	NAN	NAN	NAN	NAN	NAN	NAN	NAN	NAN	NAN	NAN	NAN	NAN	NAN	NAN	NAN	NAN	NAN	NAN
JW0122	-50.9	48	9	6.7	Cytoplasmic	GO:0005575	GO:0044464	GO:0044424	GO:0044444	GO:0005829	NAN	NAN	NAN	NAN	NAN	NAN	NAN	NAN	NAN	NAN	NAN	NAN	NAN	NAN	NAN	NAN	NAN	NAN	NAN	NAN	NAN	NAN	NAN	NAN	NAN	NAN	NAN	NAN	NAN	NAN	NAN	NAN	NAN	NAN	NAN	NAN	NAN	NAN	NAN
JW0123	-73.1	6	59	9.16	Cytoplasmic	GO:0005575	GO:0044464	NAN	NAN	NAN	GO:0016020	GO:0005886	NAN	NAN	NAN	NAN	NAN	NAN	NAN	NAN	NAN	NAN	NAN	NAN	NAN	NAN	NAN	NAN	NAN	NAN	NAN	NAN	NAN	NAN	NAN	NAN	NAN	NAN	NAN	NAN	NAN	NAN	NAN	NAN	NAN	NAN	NAN	NAN	NAN
JW0124	258.3	5	24	10.2	Integral Membrane Protein	GO:0005575	GO:0044464	NAN	NAN	NAN	GO:0016020	GO:0005886	NAN	NAN	NAN	NAN	NAN	NAN	NAN	NAN	NAN	NAN	NAN	NAN	NAN	NAN	NAN	NAN	NAN	NAN	NAN	NAN	NAN	NAN	NAN	NAN	NAN	NAN	NAN	NAN	NAN	NAN	NAN	NAN	NAN	NAN	NAN	NAN	NAN
JW0125	-22.2	18	7	6.74	Cytoplasmic	NAN	NAN	NAN	NAN	NAN	NAN	NAN	NAN	NAN	NAN	NAN	NAN	NAN	NAN	NAN	NAN	NAN	NAN	NAN	NAN	NAN	NAN	NAN	NAN	NAN	NAN	NAN	NAN	NAN	NAN	NAN	NAN	NAN	NAN	NAN	NAN	NAN	NAN	NAN	NAN	NAN	NAN	NAN	NAN
JW0126	-113.8	12	50	10.4	Periplasmic	NAN	NAN	NAN	NAN	NAN	NAN	NAN	NAN	NAN	NAN	NAN	NAN	NAN	NAN	NAN	NAN	NAN	NAN	NAN	NAN	NAN	NAN	NAN	NAN	NAN	NAN	NAN	NAN	NAN	NAN	NAN	NAN	NAN	NAN	NAN	NAN	NAN	NAN	NAN	NAN	NAN	NAN	NAN	NAN
JW0127	-8	75	37	6.9	Cytoplasmic	GO:0005575	GO:0044464	GO:0044424	GO:0044444	GO:0005829	NAN	NAN	NAN	NAN	NAN	NAN	NAN	NAN	NAN	NAN	NAN	NAN	NAN	NAN	NAN	NAN	NAN	NAN	NAN	NAN	NAN	NAN	NAN	NAN	NAN	NAN	NAN	NAN	NAN	NAN	NAN	NAN	NAN	NAN	NAN	NAN	NAN	NAN	NAN
JW0129	-30.6	52	146	6.9	Cytoplasmic	GO:0005575	GO:0044464	GO:0044424	GO:0044444	GO:0005829	NAN	NAN	NAN	NAN	NAN	NAN	NAN	NAN	NAN	NAN	NAN	NAN	NAN	NAN	NAN	NAN	NAN	NAN	NAN	NAN	NAN	NAN	NAN	NAN	NAN	NAN	NAN	NAN	NAN	NAN	NAN	NAN	NAN	NAN	NAN	NAN	NAN	NAN	NAN
JW0130	36.3	44	83	5.9	Cytoplasmic	GO:0005575	GO:0044464	GO:0044424	GO:0044444	GO:0005829	GO:0016020	NAN	NAN	NAN	NAN	NAN	NAN	NAN	NAN	NAN	NAN	NAN	NAN	NAN	NAN	NAN	NAN	NAN	NAN	NAN	NAN	NAN	NAN	NAN	NAN	NAN	NAN	NAN	NAN	NAN	NAN	NAN	NAN	NAN	NAN	NAN	NAN	NAN	NAN
JW0131	-96.9	15	27	6.5	Periplasmic	GO:0005575	GO:0044464	NAN	NAN	NAN	NAN	NAN	NAN	NAN	NAN	NAN	NAN	NAN	NAN	NAN	NAN	NAN	NAN	NAN	NAN	NAN	NAN	NAN	NAN	NAN	NAN	NAN	NAN	NAN	NAN	NAN	NAN	NAN	NAN	NAN	NAN	NAN	NAN	NAN	NAN	NAN	NAN	NAN	GO:0042995
JW0132	23.3	41	17	7.2	Periplasmic	GO:0005575	GO:0044464	NAN	NAN	NAN	NAN	NAN	NAN	NAN	NAN	NAN	NAN	NAN	NAN	NAN	NAN	NAN	NAN	NAN	NAN	NAN	NAN	NAN	NAN	NAN	NAN	NAN	NAN	NAN	NAN	NAN	NAN	NAN	NAN	NAN	NAN	NAN	NAN	NAN	NAN	NAN	NAN	NAN	GO:0042995
JW0133	30.5	24	18	8.7	Periplasmic	NAN	NAN	NAN	NAN	NAN	NAN	NAN	NAN	NAN	NAN	NAN	NAN	NAN	NAN	NAN	NAN	NAN	NAN	NAN	NAN	NAN	NAN	NAN	NAN	NAN	NAN	NAN	NAN	NAN	NAN	NAN	NAN	NAN	NAN	NAN	NAN	NAN	NAN	NAN	NAN	NAN	NAN	NAN	NAN
JW0134	-44.4	26	23	8.6	Periplasmic	GO:0005575	GO:0044464	NAN	NAN	NAN	NAN	NAN	NAN	NAN	NAN	NAN	NAN	NAN	NAN	NAN	NAN	NAN	NAN	NAN	NAN	NAN	NAN	NAN	NAN	NAN	NAN	NAN	NAN	NAN	NAN	NAN	NAN	NAN	NAN	NAN	NAN	NAN	NAN	NAN	NAN	NAN	NAN	NAN	GO:0042995
JW0135	-358.4	9	12	4.9	Outer Membrane B-barrel protein	GO:0005575	GO:0044464	NAN	NAN	NAN	GO:0016020	NAN	NAN	NAN	NAN	NAN	NAN	NAN	NAN	NAN	NAN	NAN	NAN	NAN	NAN	GO:0044462	GO:0019867	GO:0009279	NAN	NAN	NAN	NAN	NAN	NAN	NAN	NAN	NAN	NAN	NAN	NAN	NAN	NAN	NAN	NAN	NAN	NAN	NAN	NAN	NAN
JW0137	-15.8	77	14	7.3	Periplasmic	GO:0005575	GO:0044464	NAN	NAN	NAN	NAN	NAN	NAN	NAN	NAN	NAN	NAN	NAN	NAN	NAN	NAN	NAN	NAN	NAN	NAN	NAN	NAN	NAN	NAN	NAN	NAN	NAN	NAN	NAN	NAN	NAN	NAN	NAN	NAN	NAN	NAN	NAN	NAN	NAN	NAN	NAN	NAN	NAN	GO:0042995
JW0138	-33.8	67	22	6.4	Cytoplasmic	NAN	NAN	NAN	NAN	NAN	NAN	NAN	NAN	NAN	NAN	NAN	NAN	NAN	NAN	NAN	NAN	NAN	NAN	NAN	NAN	NAN	NAN	NAN	NAN	NAN	NAN	NAN	NAN	NAN	NAN	NAN	NAN	NAN	NAN	NAN	NAN	NAN	NAN	NAN	NAN	NAN	NAN	NAN	NAN
JW0141	-130.7	73	17	5.9	Cytoplasmic	GO:0005575	GO:0044464	GO:0044424	GO:0044444	GO:0005829	NAN	NAN	NAN	NAN	GO:0005737	NAN	NAN	NAN	NAN	NAN	NAN	NAN	NAN	NAN	NAN	NAN	NAN	NAN	NAN	NAN	NAN	NAN	NAN	NAN	NAN	NAN	NAN	NAN	NAN	NAN	NAN	NAN	NAN	NAN	NAN	NAN	NAN	NAN	NAN
JW0142	-79.6	20	16	7.62	Cytoplasmic	NAN	NAN	NAN	NAN	NAN	NAN	NAN	NAN	NAN	NAN	NAN	NAN	NAN	NAN	NAN	NAN	NAN	NAN	NAN	NAN	NAN	NAN	NAN	NAN	NAN	NAN	NAN	NAN	NAN	NAN	NAN	NAN	NAN	NAN	NAN	NAN	NAN	NAN	NAN	NAN	NAN	NAN	NAN	NAN
JW0144	-138.7	4	29	6.56	Cytoplasmic	GO:0005575	GO:0044464	GO:0044424	NAN	NAN	NAN	NAN	NAN	NAN	GO:0005737	NAN	NAN	NAN	NAN	NAN	NAN	NAN	NAN	NAN	NAN	NAN	NAN	NAN	NAN	NAN	NAN	NAN	NAN	NAN	NAN	NAN	NAN	NAN	NAN	NAN	NAN	NAN	NAN	NAN	NAN	NAN	NAN	NAN	NAN
JW0146	-359.5	7	69	5.9	Outer Membrane B-barrel protein	GO:0005575	GO:0044464	NAN	NAN	NAN	GO:0016020	NAN	NAN	NAN	NAN	NAN	NAN	NAN	NAN	NAN	NAN	NAN	NAN	NAN	NAN	GO:0044462	GO:0019867	GO:0009279	NAN	NAN	NAN	NAN	NAN	NAN	NAN	NAN	NAN	NAN	NAN	NAN	NAN	NAN	NAN	NAN	NAN	NAN	NAN	NAN	NAN
JW0147	4	46	62	7.8	Cytoplasmic	NAN	NAN	NAN	NAN	NAN	NAN	NAN	NAN	NAN	NAN	NAN	NAN	NAN	NAN	NAN	NAN	NAN	NAN	NAN	NAN	NAN	NAN	NAN	NAN	NAN	NAN	NAN	NAN	NAN	NAN	NAN	NAN	NAN	NAN	NAN	NAN	NAN	NAN	NAN	NAN	NAN	NAN	NAN	NAN
JW0150	85.9	33	85	4.9	Cytoplasmic	GO:0005575	GO:0044464	GO:0044424	GO:0044444	GO:0005829	NAN	NAN	NAN	NAN	NAN	NAN	NAN	NAN	NAN	NAN	NAN	NAN	NAN	NAN	NAN	NAN	NAN	NAN	NAN	NAN	NAN	NAN	NAN	NAN	NAN	NAN	NAN	NAN	NAN	NAN	NAN	NAN	NAN	NAN	NAN	NAN	NAN	NAN	NAN
JW0152	-10.1	84	15	5	Cytoplasmic	GO:0005575	GO:0044464	GO:0044424	GO:0044444	GO:0005829	NAN	NAN	NAN	NAN	NAN	NAN	NAN	NAN	NAN	NAN	NAN	NAN	NAN	NAN	NAN	NAN	NAN	NAN	NAN	NAN	NAN	NAN	NAN	NAN	NAN	NAN	NAN	NAN	NAN	NAN	NAN	NAN	NAN	NAN	NAN	NAN	NAN	NAN	NAN
JW0155	70.9	106	26	5.9	Cytoplasmic	GO:0005575	GO:0044464	GO:0044424	GO:0044444	GO:0005829	NAN	NAN	NAN	NAN	NAN	NAN	NAN	NAN	NAN	NAN	NAN	NAN	NAN	NAN	NAN	NAN	NAN	NAN	NAN	NAN	NAN	NAN	NAN	NAN	NAN	NAN	NAN	NAN	NAN	NAN	NAN	NAN	NAN	NAN	NAN	NAN	NAN	NAN	NAN
JW0156	-227.8	4	23	7.6	Cytoplasmic	NAN	NAN	NAN	NAN	NAN	NAN	NAN	NAN	NAN	NAN	NAN	NAN	NAN	NAN	NAN	NAN	NAN	NAN	NAN	NAN	NAN	NAN	NAN	NAN	NAN	NAN	NAN	NAN	NAN	NAN	NAN	NAN	NAN	NAN	NAN	NAN	NAN	NAN	NAN	NAN	NAN	NAN	NAN	NAN
JW0157	-31.9	31	47	9.2	Periplasmic	GO:0005575	GO:0044464	NAN	NAN	NAN	NAN	NAN	NAN	NAN	NAN	NAN	NAN	NAN	NAN	NAN	NAN	NAN	GO:0042597	GO:0030288	NAN	NAN	NAN	NAN	NAN	NAN	NAN	NAN	NAN	NAN	NAN	NAN	NAN	NAN	NAN	NAN	NAN	NAN	NAN	NAN	NAN	NAN	NAN	NAN	NAN
JW0159	-103.8	93	32	8.4	Cytoplasmic	NAN	NAN	NAN	NAN	NAN	NAN	NAN	NAN	NAN	NAN	NAN	NAN	NAN	NAN	NAN	NAN	NAN	NAN	NAN	NAN	NAN	NAN	NAN	NAN	NAN	NAN	NAN	NAN	NAN	NAN	NAN	NAN	NAN	NAN	NAN	NAN	NAN	NAN	NAN	NAN	NAN	NAN	NAN	NAN
JW0161	-14.8	41	72	6.6	Cytoplasmic	GO:0005575	GO:0044464	GO:0044424	GO:0044444	GO:0005829	NAN	NAN	NAN	NAN	NAN	NAN	NAN	NAN	NAN	NAN	NAN	NAN	NAN	NAN	NAN	NAN	NAN	NAN	NAN	NAN	NAN	NAN	NAN	NAN	NAN	NAN	NAN	NAN	NAN	NAN	NAN	NAN	NAN	NAN	NAN	NAN	NAN	NAN	NAN
JW0163	-42.8	64	47	6.2	Cytoplasmic	GO:0005575	GO:0044464	GO:0044424	GO:0044444	GO:0005829	NAN	NAN	NAN	NAN	NAN	NAN	NAN	NAN	NAN	NAN	NAN	NAN	NAN	NAN	NAN	NAN	NAN	NAN	NAN	NAN	NAN	NAN	NAN	NAN	NAN	NAN	NAN	NAN	NAN	NAN	NAN	NAN	NAN	NAN	NAN	NAN	NAN	NAN	NAN
JW0164	-64.5	77	231	8	Cytoplasmic	GO:0005575	GO:0044464	GO:0044424	GO:0044444	NAN	NAN	NAN	NAN	GO:0032991	NAN	NAN	NAN	NAN	NAN	NAN	NAN	NAN	NAN	NAN	NAN	NAN	NAN	NAN	NAN	GO:0044422	GO:0044445	GO:0044446	GO:1990904	GO:0030529	NAN	NAN	NAN	NAN	GO:0044391	NAN	NAN	NAN	NAN	NAN	NAN	NAN	NAN	NAN	NAN
JW0165	-33.4	87	229	5.8	Cytoplasmic	GO:0005575	GO:0044464	GO:0044424	GO:0044444	GO:0005829	GO:0016020	NAN	NAN	NAN	GO:0005737	NAN	NAN	NAN	NAN	NAN	NAN	NAN	NAN	NAN	NAN	NAN	NAN	NAN	NAN	NAN	NAN	NAN	NAN	NAN	NAN	NAN	NAN	NAN	NAN	NAN	NAN	NAN	NAN	NAN	NAN	NAN	NAN	NAN	NAN
JW0166	32	31	15	8.2	Cytoplasmic	GO:0005575	GO:0044464	GO:0044424	GO:0044444	GO:0005829	NAN	NAN	NAN	NAN	NAN	NAN	NAN	NAN	NAN	NAN	NAN	NAN	NAN	NAN	NAN	NAN	NAN	NAN	NAN	NAN	NAN	NAN	NAN	NAN	NAN	NAN	NAN	NAN	NAN	NAN	NAN	NAN	NAN	NAN	NAN	NAN	NAN	NAN	NAN
JW0167	-98.8	110	45	8.4	Cytoplasmic	GO:0005575	GO:0044464	GO:0044424	GO:0044444	GO:0005829	NAN	NAN	NAN	NAN	GO:0005737	NAN	NAN	NAN	NAN	NAN	NAN	NAN	NAN	NAN	NAN	NAN	NAN	NAN	NAN	NAN	NAN	NAN	NAN	NAN	NAN	NAN	NAN	NAN	NAN	NAN	NAN	NAN	NAN	NAN	NAN	NAN	NAN	NAN	NAN
JW0169	-100.1	67	30	7.4	Cytoplasmic	GO:0005575	GO:0044464	GO:0044424	GO:0044444	GO:0005829	NAN	NAN	NAN	NAN	GO:0005737	NAN	NAN	NAN	NAN	NAN	NAN	NAN	NAN	NAN	NAN	NAN	NAN	NAN	NAN	NAN	NAN	NAN	NAN	NAN	NAN	NAN	NAN	NAN	NAN	NAN	NAN	NAN	NAN	NAN	NAN	NAN	NAN	NAN	NAN
JW0171	119.1	16	62	7.8	Integral Membrane Protein	GO:0005575	GO:0044464	NAN	NAN	NAN	GO:0016020	GO:0005886	GO:0044425	NAN	NAN	GO:0044459	GO:0031224	GO:0016021	GO:0031226	GO:0005887	NAN	NAN	NAN	NAN	NAN	NAN	NAN	NAN	NAN	NAN	NAN	NAN	NAN	NAN	NAN	NAN	NAN	NAN	NAN	NAN	NAN	NAN	NAN	NAN	NAN	NAN	NAN	NAN	NAN
JW0172	-391.2	32	46	5	Outer Membrane B-barrel protein	GO:0005575	GO:0044464	NAN	NAN	NAN	GO:0016020	NAN	GO:0044425	GO:0032991	NAN	NAN	NAN	NAN	NAN	NAN	NAN	GO:0043234	NAN	NAN	GO:0098796	GO:0044462	GO:0019867	GO:0009279	NAN	NAN	NAN	NAN	NAN	NAN	NAN	NAN	NAN	NAN	NAN	NAN	NAN	NAN	NAN	NAN	NAN	NAN	NAN	NAN	NAN
JW0173	-76.1	49	21	10.3	Periplasmic	GO:0005575	GO:0044464	GO:0044424	GO:0044444	GO:0005829	NAN	NAN	NAN	NAN	NAN	NAN	NAN	NAN	NAN	NAN	NAN	NAN	GO:0042597	GO:0030288	NAN	NAN	NAN	NAN	NAN	NAN	NAN	NAN	NAN	NAN	NAN	NAN	NAN	NAN	NAN	NAN	NAN	NAN	NAN	NAN	NAN	NAN	NAN	NAN	NAN
JW0174	42.5	48	93	6.9	Cytoplasmic	GO:0005575	GO:0044464	GO:0044424	GO:0044444	GO:0005829	NAN	NAN	NAN	NAN	GO:0005737	NAN	NAN	NAN	NAN	NAN	NAN	NAN	NAN	NAN	NAN	NAN	NAN	NAN	NAN	NAN	NAN	NAN	NAN	NAN	NAN	NAN	NAN	NAN	NAN	NAN	NAN	NAN	NAN	NAN	NAN	NAN	NAN	NAN	NAN
JW0175	8.1	28	21	8.2	Cytoplasmic	NAN	NAN	NAN	NAN	NAN	NAN	NAN	NAN	NAN	NAN	NAN	NAN	NAN	NAN	NAN	NAN	NAN	NAN	NAN	NAN	NAN	NAN	NAN	NAN	NAN	NAN	NAN	NAN	NAN	NAN	NAN	NAN	NAN	NAN	NAN	NAN	NAN	NAN	NAN	NAN	NAN	NAN	NAN	NAN
JW0176	0.6	22	121	7.34	Cytoplasmic	GO:0005575	GO:0044464	GO:0044424	GO:0044444	GO:0005829	NAN	NAN	NAN	NAN	GO:0005737	NAN	NAN	NAN	NAN	NAN	NAN	NAN	NAN	NAN	NAN	NAN	NAN	NAN	NAN	NAN	NAN	NAN	NAN	NAN	NAN	NAN	NAN	NAN	NAN	NAN	NAN	NAN	NAN	NAN	NAN	NAN	NAN	NAN	NAN
JW0177	-2.8	47	81	7.3	Cytoplasmic	GO:0005575	GO:0044464	GO:0044424	GO:0044444	GO:0005829	NAN	NAN	GO:0044425	NAN	GO:0005737	GO:0044459	NAN	NAN	NAN	NAN	NAN	NAN	NAN	NAN	NAN	NAN	NAN	NAN	NAN	NAN	NAN	NAN	NAN	NAN	NAN	NAN	NAN	NAN	NAN	NAN	NAN	NAN	NAN	NAN	NAN	NAN	NAN	NAN	NAN
JW0178	-1.1	60	15	8.4	Cytoplasmic	GO:0005575	GO:0044464	GO:0044424	NAN	NAN	NAN	NAN	NAN	GO:0032991	NAN	NAN	NAN	NAN	NAN	NAN	NAN	GO:0043234	NAN	NAN	NAN	NAN	NAN	NAN	NAN	NAN	NAN	NAN	NAN	NAN	NAN	NAN	NAN	NAN	NAN	NAN	NAN	NAN	NAN	NAN	NAN	NAN	NAN	NAN	NAN
JW0179	-279.7	32	19	5.1	Cytoplasmic	GO:0005575	GO:0044464	GO:0044424	GO:0044444	GO:0005829	NAN	NAN	NAN	GO:0032991	GO:0005737	NAN	NAN	NAN	NAN	NAN	NAN	GO:0043234	NAN	NAN	NAN	NAN	NAN	NAN	NAN	NAN	NAN	NAN	NAN	NAN	NAN	NAN	NAN	NAN	NAN	NAN	NAN	NAN	NAN	NAN	NAN	NAN	NAN	NAN	NAN
JW0180	-74.2	29	109	6.65	Cytoplasmic	GO:0005575	GO:0044464	GO:0044424	GO:0044444	GO:0005829	NAN	NAN	NAN	GO:0032991	GO:0005737	NAN	NAN	NAN	NAN	NAN	GO:1902494	NAN	NAN	NAN	NAN	NAN	NAN	NAN	NAN	NAN	NAN	NAN	NAN	NAN	NAN	NAN	NAN	NAN	NAN	NAN	NAN	NAN	GO:1990234	NAN	NAN	NAN	NAN	NAN	NAN
JW0181	-134.9	6	31	5.58	Cytoplasmic	NAN	NAN	NAN	NAN	NAN	NAN	NAN	NAN	NAN	NAN	NAN	NAN	NAN	NAN	NAN	NAN	NAN	NAN	NAN	NAN	NAN	NAN	NAN	NAN	NAN	NAN	NAN	NAN	NAN	NAN	NAN	NAN	NAN	NAN	NAN	NAN	NAN	NAN	NAN	NAN	NAN	NAN	NAN	NAN
JW0182	-25.6	82	22	6.1	Cytoplasmic	NAN	NAN	NAN	NAN	NAN	NAN	NAN	NAN	NAN	NAN	NAN	NAN	NAN	NAN	NAN	NAN	NAN	NAN	NAN	NAN	NAN	NAN	NAN	NAN	NAN	NAN	NAN	NAN	NAN	NAN	NAN	NAN	NAN	NAN	NAN	NAN	NAN	NAN	NAN	NAN	NAN	NAN	NAN	NAN
JW0183	-58	33	34	7.3	Cytoplasmic	GO:0005575	GO:0044464	GO:0044424	GO:0044444	GO:0005829	NAN	NAN	NAN	NAN	NAN	NAN	NAN	NAN	NAN	NAN	NAN	NAN	NAN	NAN	NAN	NAN	NAN	NAN	NAN	NAN	NAN	NAN	NAN	NAN	NAN	NAN	NAN	NAN	NAN	NAN	NAN	NAN	NAN	NAN	NAN	NAN	NAN	NAN	NAN
JW0184	-34.4	114	25	5.8	Cytoplasmic	NAN	NAN	NAN	NAN	NAN	NAN	NAN	NAN	NAN	NAN	NAN	NAN	NAN	NAN	NAN	NAN	NAN	NAN	NAN	NAN	NAN	NAN	NAN	NAN	NAN	NAN	NAN	NAN	NAN	NAN	NAN	NAN	NAN	NAN	NAN	NAN	NAN	NAN	NAN	NAN	NAN	NAN	NAN	NAN
JW0185	1.7	109	15	6.1	Cytoplasmic	NAN	NAN	NAN	NAN	NAN	NAN	NAN	NAN	NAN	NAN	NAN	NAN	NAN	NAN	NAN	NAN	NAN	NAN	NAN	NAN	NAN	NAN	NAN	NAN	NAN	NAN	NAN	NAN	NAN	NAN	NAN	NAN	NAN	NAN	NAN	NAN	NAN	NAN	NAN	NAN	NAN	NAN	NAN	NAN
JW0186	-64.6	77	18	6.1	Cytoplasmic	NAN	NAN	NAN	NAN	NAN	NAN	NAN	NAN	NAN	NAN	NAN	NAN	NAN	NAN	NAN	NAN	NAN	NAN	NAN	NAN	NAN	NAN	NAN	NAN	NAN	NAN	NAN	NAN	NAN	NAN	NAN	NAN	NAN	NAN	NAN	NAN	NAN	NAN	NAN	NAN	NAN	NAN	NAN	NAN
JW0187	-71.5	109	12	11.4	Cytoplasmic	NAN	NAN	NAN	NAN	NAN	NAN	NAN	NAN	NAN	NAN	NAN	NAN	NAN	NAN	NAN	NAN	NAN	NAN	NAN	NAN	NAN	NAN	NAN	NAN	NAN	NAN	NAN	NAN	NAN	NAN	NAN	NAN	NAN	NAN	NAN	NAN	NAN	NAN	NAN	NAN	NAN	NAN	NAN	NAN
JW0188	-73.4	113	3	5.9	Outer Membrane Lipoprotein	GO:0005575	GO:0044464	NAN	NAN	NAN	GO:0016020	NAN	NAN	NAN	NAN	NAN	NAN	NAN	NAN	NAN	NAN	NAN	NAN	NAN	NAN	GO:0044462	GO:0019867	GO:0009279	NAN	NAN	NAN	NAN	NAN	NAN	NAN	NAN	NAN	NAN	NAN	NAN	NAN	NAN	NAN	NAN	NAN	NAN	NAN	NAN	NAN
JW0190	-138.9	17	29	5.28	Cytoplasmic	GO:0005575	GO:0044464	GO:0044424	GO:0044444	GO:0005829	NAN	NAN	NAN	NAN	NAN	NAN	NAN	NAN	NAN	NAN	NAN	NAN	NAN	NAN	NAN	NAN	NAN	NAN	NAN	NAN	NAN	NAN	NAN	NAN	NAN	NAN	NAN	NAN	NAN	NAN	NAN	NAN	NAN	NAN	NAN	NAN	NAN	NAN	NAN
JW0191	-34.9	86	58	8.9	Cytoplasmic	NAN	NAN	NAN	NAN	NAN	NAN	NAN	NAN	NAN	NAN	NAN	NAN	NAN	NAN	NAN	NAN	NAN	NAN	NAN	NAN	NAN	NAN	NAN	NAN	NAN	NAN	NAN	NAN	NAN	NAN	NAN	NAN	NAN	NAN	NAN	NAN	NAN	NAN	NAN	NAN	NAN	NAN	NAN	NAN
JW0192	-25.4	82	13	9.7	Outer Membrane Lipoprotein	GO:0005575	GO:0044464	NAN	NAN	NAN	GO:0016020	NAN	GO:0044425	NAN	NAN	NAN	NAN	NAN	NAN	NAN	NAN	NAN	NAN	NAN	NAN	GO:0044462	GO:0019867	GO:0009279	NAN	NAN	NAN	NAN	NAN	NAN	NAN	NAN	NAN	NAN	NAN	NAN	NAN	GO:0005622	NAN	NAN	NAN	NAN	NAN	NAN	NAN
JW0193	-37.3	86	104	6.1	Membrane Lipoprotein	NAN	NAN	NAN	NAN	NAN	NAN	NAN	NAN	NAN	NAN	NAN	NAN	NAN	NAN	NAN	NAN	NAN	NAN	NAN	NAN	NAN	NAN	NAN	NAN	NAN	NAN	NAN	NAN	NAN	NAN	NAN	NAN	NAN	NAN	NAN	NAN	NAN	NAN	NAN	NAN	NAN	NAN	NAN	NAN
JW0195	-24.7	23	73	6.52	Cytoplasmic	NAN	NAN	NAN	NAN	NAN	NAN	NAN	NAN	NAN	NAN	NAN	NAN	NAN	NAN	NAN	NAN	NAN	NAN	NAN	NAN	NAN	NAN	NAN	NAN	NAN	NAN	NAN	NAN	NAN	NAN	NAN	NAN	NAN	NAN	NAN	NAN	NAN	NAN	NAN	NAN	NAN	NAN	NAN	NAN
JW0196	-48	93	56	5.8	Cytoplasmic	GO:0005575	GO:0044464	GO:0044424	GO:0044444	GO:0005829	NAN	NAN	NAN	NAN	NAN	NAN	NAN	NAN	NAN	NAN	NAN	NAN	NAN	NAN	NAN	NAN	NAN	NAN	NAN	NAN	NAN	NAN	NAN	NAN	NAN	NAN	NAN	NAN	NAN	NAN	NAN	NAN	NAN	NAN	NAN	NAN	NAN	NAN	NAN
JW0197	-30.4	79	12	6.3	Cytoplasmic	NAN	NAN	NAN	NAN	NAN	NAN	NAN	NAN	NAN	NAN	NAN	NAN	NAN	NAN	NAN	NAN	NAN	NAN	NAN	NAN	NAN	NAN	NAN	NAN	NAN	NAN	NAN	NAN	NAN	NAN	NAN	NAN	NAN	NAN	NAN	NAN	NAN	NAN	NAN	NAN	NAN	NAN	NAN	NAN
JW0198	-37.2	8	50	8.02	Cytoplasmic	NAN	NAN	NAN	NAN	NAN	NAN	NAN	NAN	NAN	NAN	NAN	NAN	NAN	NAN	NAN	NAN	NAN	NAN	NAN	NAN	NAN	NAN	NAN	NAN	NAN	NAN	NAN	NAN	NAN	NAN	NAN	NAN	NAN	NAN	NAN	NAN	NAN	NAN	NAN	NAN	NAN	NAN	NAN	NAN
JW0202	-56.9	80	11	6.1	Cytoplasmic	NAN	NAN	NAN	NAN	NAN	NAN	NAN	NAN	NAN	NAN	NAN	NAN	NAN	NAN	NAN	NAN	NAN	NAN	NAN	NAN	NAN	NAN	NAN	NAN	NAN	NAN	NAN	NAN	NAN	NAN	NAN	NAN	NAN	NAN	NAN	NAN	NAN	NAN	NAN	NAN	NAN	NAN	NAN	NAN
JW0204	-97.8	73	40	8.7	Cytoplasmic	NAN	NAN	NAN	NAN	NAN	NAN	NAN	NAN	NAN	NAN	NAN	NAN	NAN	NAN	NAN	NAN	NAN	NAN	NAN	NAN	NAN	NAN	NAN	NAN	NAN	NAN	NAN	NAN	NAN	NAN	NAN	NAN	NAN	NAN	NAN	NAN	NAN	NAN	NAN	NAN	NAN	NAN	NAN	NAN
JW0205	-39.4	13	46	6.27	Cytoplasmic	GO:0005575	GO:0044464	GO:0044424	NAN	NAN	NAN	NAN	NAN	GO:0032991	NAN	NAN	NAN	NAN	NAN	NAN	NAN	GO:0043234	NAN	NAN	NAN	NAN	NAN	NAN	NAN	NAN	NAN	NAN	NAN	NAN	NAN	NAN	NAN	NAN	NAN	NAN	NAN	NAN	NAN	NAN	NAN	NAN	NAN	NAN	NAN
JW0206	-148.9	61	13	7.5	Outer Membrane Lipoprotein	NAN	NAN	NAN	NAN	NAN	NAN	NAN	NAN	NAN	NAN	NAN	NAN	NAN	NAN	NAN	NAN	NAN	NAN	NAN	NAN	NAN	NAN	NAN	NAN	NAN	NAN	NAN	NAN	NAN	NAN	NAN	NAN	NAN	NAN	NAN	NAN	NAN	NAN	NAN	NAN	NAN	NAN	NAN	NAN
JW0207	51.7	73	3	7.7	Integral Membrane Protein	GO:0005575	GO:0044464	NAN	NAN	NAN	GO:0016020	GO:0005886	NAN	NAN	NAN	NAN	NAN	NAN	NAN	NAN	NAN	NAN	NAN	NAN	NAN	NAN	NAN	NAN	NAN	NAN	NAN	NAN	NAN	NAN	NAN	NAN	NAN	NAN	NAN	NAN	NAN	NAN	NAN	NAN	NAN	NAN	NAN	NAN	NAN
JW0210	-16.1	27	23	7.8	Periplasmic	GO:0005575	GO:0044464	NAN	NAN	NAN	NAN	NAN	NAN	NAN	NAN	NAN	NAN	NAN	NAN	NAN	NAN	NAN	GO:0042597	GO:0030288	NAN	NAN	NAN	NAN	NAN	NAN	NAN	NAN	NAN	NAN	NAN	NAN	NAN	NAN	NAN	NAN	NAN	NAN	NAN	NAN	NAN	NAN	NAN	NAN	NAN
JW0212	-11.9	92	40	6.8	Cytoplasmic	GO:0005575	GO:0044464	GO:0044424	GO:0044444	GO:0005829	NAN	NAN	NAN	NAN	GO:0005737	NAN	NAN	NAN	NAN	NAN	NAN	NAN	NAN	NAN	NAN	NAN	NAN	NAN	NAN	NAN	NAN	NAN	NAN	NAN	NAN	NAN	NAN	NAN	NAN	NAN	NAN	NAN	NAN	NAN	NAN	NAN	NAN	NAN	NAN
JW0213	-79.7	33	56	8.1	Cytoplasmic	NAN	NAN	NAN	NAN	NAN	NAN	NAN	NAN	NAN	NAN	NAN	NAN	NAN	NAN	NAN	NAN	NAN	NAN	NAN	NAN	NAN	NAN	NAN	NAN	NAN	NAN	NAN	NAN	NAN	NAN	NAN	NAN	NAN	NAN	NAN	NAN	NAN	NAN	NAN	NAN	NAN	NAN	NAN	NAN
JW0214	-91.7	26	27	9.6	Periplasmic	NAN	NAN	NAN	NAN	NAN	NAN	NAN	NAN	NAN	NAN	NAN	NAN	NAN	NAN	NAN	NAN	NAN	NAN	NAN	NAN	NAN	NAN	NAN	NAN	NAN	NAN	NAN	NAN	NAN	NAN	NAN	NAN	NAN	NAN	NAN	NAN	NAN	NAN	NAN	NAN	NAN	NAN	NAN	NAN
JW0215	-52.9	107	4	10.2	Cytoplasmic	NAN	NAN	NAN	NAN	NAN	NAN	NAN	NAN	NAN	NAN	NAN	NAN	NAN	NAN	NAN	NAN	NAN	NAN	NAN	NAN	NAN	NAN	NAN	NAN	NAN	NAN	NAN	NAN	NAN	NAN	NAN	NAN	NAN	NAN	NAN	NAN	NAN	NAN	NAN	NAN	NAN	NAN	NAN	NAN
JW0216	-12.2	83	36	7.4	Cytoplasmic	NAN	NAN	NAN	NAN	NAN	NAN	NAN	NAN	NAN	NAN	NAN	NAN	NAN	NAN	NAN	NAN	NAN	NAN	NAN	NAN	NAN	NAN	NAN	NAN	NAN	NAN	NAN	NAN	NAN	NAN	NAN	NAN	NAN	NAN	NAN	NAN	NAN	NAN	NAN	NAN	NAN	NAN	NAN	NAN
JW0217	-114.3	35	10	10.2	Periplasmic	NAN	NAN	NAN	NAN	NAN	NAN	NAN	NAN	NAN	NAN	NAN	NAN	NAN	NAN	NAN	NAN	NAN	NAN	NAN	NAN	NAN	NAN	NAN	NAN	NAN	NAN	NAN	NAN	NAN	NAN	NAN	NAN	NAN	NAN	NAN	NAN	NAN	NAN	NAN	NAN	NAN	NAN	NAN	NAN
JW0218	-107.1	47	7	10.1	Cytoplasmic	NAN	NAN	NAN	NAN	NAN	NAN	NAN	NAN	NAN	NAN	NAN	NAN	NAN	NAN	NAN	NAN	NAN	NAN	NAN	NAN	NAN	NAN	NAN	NAN	NAN	NAN	NAN	NAN	NAN	NAN	NAN	NAN	NAN	NAN	NAN	NAN	NAN	NAN	NAN	NAN	NAN	NAN	NAN	NAN
JW0221	-75.6	26	41	9.69	Cytoplasmic	GO:0005575	GO:0044464	GO:0044424	NAN	NAN	NAN	NAN	NAN	NAN	GO:0005737	NAN	NAN	NAN	NAN	NAN	NAN	NAN	NAN	NAN	NAN	NAN	NAN	NAN	NAN	NAN	NAN	NAN	NAN	NAN	NAN	NAN	NAN	NAN	NAN	NAN	NAN	NAN	NAN	NAN	NAN	NAN	NAN	NAN	NAN
JW0222	-63.4	57	17	7.4	Cytoplasmic	NAN	NAN	NAN	NAN	NAN	NAN	NAN	NAN	NAN	NAN	NAN	NAN	NAN	NAN	NAN	NAN	NAN	NAN	NAN	NAN	NAN	NAN	NAN	NAN	NAN	NAN	NAN	NAN	NAN	NAN	NAN	NAN	NAN	NAN	NAN	NAN	NAN	NAN	NAN	NAN	NAN	NAN	NAN	NAN
JW0223	-50.3	16	17	8.46	Cytoplasmic	NAN	NAN	NAN	NAN	NAN	NAN	NAN	NAN	NAN	NAN	NAN	NAN	NAN	NAN	NAN	NAN	NAN	NAN	NAN	NAN	NAN	NAN	NAN	NAN	NAN	NAN	NAN	NAN	NAN	NAN	NAN	NAN	NAN	NAN	NAN	NAN	NAN	NAN	NAN	NAN	NAN	NAN	NAN	NAN
JW0224	-52.5	77	30	9.9	Cytoplasmic	NAN	NAN	NAN	NAN	NAN	NAN	NAN	NAN	NAN	NAN	NAN	NAN	NAN	NAN	NAN	NAN	NAN	NAN	NAN	NAN	NAN	NAN	NAN	NAN	NAN	NAN	NAN	NAN	NAN	NAN	NAN	NAN	NAN	NAN	NAN	NAN	NAN	NAN	NAN	NAN	NAN	NAN	NAN	NAN
JW0225	-19.9	17	34	10.61	Cytoplasmic	NAN	NAN	NAN	NAN	NAN	NAN	NAN	NAN	NAN	NAN	NAN	NAN	NAN	NAN	NAN	NAN	NAN	NAN	NAN	NAN	NAN	NAN	NAN	NAN	NAN	NAN	NAN	NAN	NAN	NAN	NAN	NAN	NAN	NAN	NAN	NAN	NAN	NAN	NAN	NAN	NAN	NAN	NAN	NAN
JW0227	-70.6	88	23	5.5	Cytoplasmic	GO:0005575	GO:0044464	GO:0044424	GO:0044444	GO:0005829	NAN	NAN	NAN	NAN	NAN	NAN	NAN	NAN	NAN	NAN	NAN	NAN	NAN	NAN	NAN	NAN	NAN	NAN	NAN	NAN	NAN	NAN	NAN	NAN	NAN	NAN	NAN	NAN	NAN	NAN	NAN	NAN	NAN	NAN	NAN	NAN	NAN	NAN	NAN
JW0229	-136.8	13	49	7.07	Cytoplasmic	NAN	NAN	NAN	NAN	NAN	NAN	NAN	NAN	NAN	NAN	NAN	NAN	NAN	NAN	NAN	NAN	NAN	NAN	NAN	NAN	NAN	NAN	NAN	NAN	NAN	NAN	NAN	NAN	NAN	NAN	NAN	NAN	NAN	NAN	NAN	NAN	NAN	NAN	NAN	NAN	NAN	NAN	NAN	NAN
JW0230	-68	87	34	7.7	Cytoplasmic	GO:0005575	GO:0044464	GO:0044424	GO:0044444	GO:0005829	NAN	NAN	NAN	NAN	NAN	NAN	NAN	NAN	NAN	NAN	NAN	NAN	NAN	NAN	NAN	NAN	NAN	NAN	NAN	NAN	NAN	NAN	NAN	NAN	NAN	NAN	NAN	NAN	NAN	NAN	NAN	NAN	NAN	NAN	NAN	NAN	NAN	NAN	NAN
JW0231	-201.4	3	107	5.6	Outer Membrane B-barrel protein	GO:0005575	NAN	NAN	NAN	NAN	NAN	NAN	GO:0044425	GO:0032991	NAN	NAN	NAN	NAN	NAN	NAN	NAN	GO:0043234	NAN	NAN	GO:0098796	NAN	NAN	NAN	NAN	NAN	NAN	NAN	NAN	NAN	NAN	NAN	NAN	NAN	NAN	NAN	NAN	NAN	NAN	NAN	NAN	NAN	NAN	NAN	NAN
JW0232	2.5	88	48	6.7	Cytoplasmic	GO:0005575	GO:0044464	GO:0044424	GO:0044444	GO:0005829	NAN	NAN	NAN	NAN	GO:0005737	NAN	NAN	NAN	NAN	NAN	NAN	NAN	NAN	NAN	NAN	NAN	NAN	NAN	NAN	NAN	NAN	NAN	NAN	NAN	NAN	NAN	NAN	NAN	NAN	NAN	NAN	NAN	NAN	NAN	NAN	NAN	NAN	NAN	NAN
JW0233	-1.9	119	75	6	Cytoplasmic	GO:0005575	GO:0044464	GO:0044424	GO:0044444	GO:0005829	NAN	NAN	NAN	NAN	GO:0005737	NAN	NAN	NAN	NAN	NAN	NAN	NAN	NAN	NAN	NAN	NAN	NAN	NAN	NAN	NAN	NAN	NAN	NAN	NAN	NAN	NAN	NAN	NAN	NAN	NAN	NAN	NAN	NAN	NAN	NAN	NAN	NAN	NAN	NAN
JW0234	-15.3	29	36	10.04	Cytoplasmic	NAN	NAN	NAN	NAN	NAN	NAN	NAN	NAN	NAN	NAN	NAN	NAN	NAN	NAN	NAN	NAN	NAN	NAN	NAN	NAN	NAN	NAN	NAN	NAN	NAN	NAN	NAN	NAN	NAN	NAN	NAN	NAN	NAN	NAN	NAN	NAN	NAN	NAN	NAN	NAN	NAN	NAN	NAN	NAN
JW0235	-33.1	14	29	7.28	Cytoplasmic	NAN	NAN	NAN	NAN	NAN	NAN	NAN	NAN	NAN	NAN	NAN	NAN	NAN	NAN	NAN	NAN	NAN	NAN	NAN	NAN	NAN	NAN	NAN	NAN	NAN	NAN	NAN	NAN	NAN	NAN	NAN	NAN	NAN	NAN	NAN	NAN	NAN	NAN	NAN	NAN	NAN	NAN	NAN	NAN
JW0236	-42.4	28	26	9.91	Cytoplasmic	NAN	NAN	NAN	NAN	NAN	NAN	NAN	NAN	NAN	NAN	NAN	NAN	NAN	NAN	NAN	NAN	NAN	NAN	NAN	NAN	NAN	NAN	NAN	NAN	NAN	NAN	NAN	NAN	NAN	NAN	NAN	NAN	NAN	NAN	NAN	NAN	NAN	NAN	NAN	NAN	NAN	NAN	NAN	NAN
JW0239	-43.4	60	56	5.6	Periplasmic	NAN	NAN	NAN	NAN	NAN	NAN	NAN	NAN	NAN	NAN	NAN	NAN	NAN	NAN	NAN	NAN	NAN	NAN	NAN	NAN	NAN	NAN	NAN	NAN	NAN	NAN	NAN	NAN	NAN	NAN	NAN	NAN	NAN	NAN	NAN	NAN	NAN	NAN	NAN	NAN	NAN	NAN	NAN	NAN
JW0240	-181.1	27	28	8.19	Cytoplasmic	NAN	NAN	NAN	NAN	NAN	NAN	NAN	NAN	NAN	NAN	NAN	NAN	NAN	NAN	NAN	NAN	NAN	NAN	NAN	NAN	NAN	NAN	NAN	NAN	NAN	NAN	NAN	NAN	NAN	NAN	NAN	NAN	NAN	NAN	NAN	NAN	NAN	NAN	NAN	NAN	NAN	NAN	NAN	NAN
JW0242	-144	9	53	9.91	Cytoplasmic	NAN	NAN	NAN	NAN	NAN	NAN	NAN	NAN	NAN	NAN	NAN	NAN	NAN	NAN	NAN	NAN	NAN	NAN	NAN	NAN	NAN	NAN	NAN	NAN	NAN	NAN	NAN	NAN	NAN	NAN	NAN	NAN	NAN	NAN	NAN	NAN	NAN	NAN	NAN	NAN	NAN	NAN	NAN	NAN
JW0243	0.9	32	21	8.1	Cytoplasmic	NAN	NAN	NAN	NAN	NAN	NAN	NAN	NAN	NAN	NAN	NAN	NAN	NAN	NAN	NAN	NAN	NAN	NAN	NAN	NAN	NAN	NAN	NAN	NAN	NAN	NAN	NAN	NAN	NAN	NAN	NAN	NAN	NAN	NAN	NAN	NAN	NAN	NAN	NAN	NAN	NAN	NAN	NAN	NAN
JW0244	-42.8	10	30	6.82	Cytoplasmic	NAN	NAN	NAN	NAN	NAN	NAN	NAN	NAN	NAN	NAN	NAN	NAN	NAN	NAN	NAN	NAN	NAN	NAN	NAN	NAN	NAN	NAN	NAN	NAN	NAN	NAN	NAN	NAN	NAN	NAN	NAN	NAN	NAN	NAN	NAN	NAN	NAN	NAN	NAN	NAN	NAN	NAN	NAN	NAN
JW0247	-74.9	13	31	10.08	Cytoplasmic	NAN	NAN	NAN	NAN	NAN	NAN	NAN	NAN	NAN	NAN	NAN	NAN	NAN	NAN	NAN	NAN	NAN	NAN	NAN	NAN	NAN	NAN	NAN	NAN	NAN	NAN	NAN	NAN	NAN	NAN	NAN	NAN	NAN	NAN	NAN	NAN	NAN	NAN	NAN	NAN	NAN	NAN	NAN	NAN
JW0253	-9.3	98	13	5.9	Cytoplasmic	GO:0005575	GO:0044464	GO:0044424	GO:0044444	GO:0005829	NAN	NAN	NAN	NAN	NAN	NAN	NAN	NAN	NAN	NAN	NAN	NAN	NAN	NAN	NAN	NAN	NAN	NAN	NAN	NAN	NAN	NAN	NAN	NAN	NAN	NAN	NAN	NAN	NAN	NAN	NAN	NAN	NAN	NAN	NAN	NAN	NAN	NAN	NAN
JW0254	-65.3	42	65	6.4	Cytoplasmic	NAN	NAN	NAN	NAN	NAN	NAN	NAN	NAN	NAN	NAN	NAN	NAN	NAN	NAN	NAN	NAN	NAN	NAN	NAN	NAN	NAN	NAN	NAN	NAN	NAN	NAN	NAN	NAN	NAN	NAN	NAN	NAN	NAN	NAN	NAN	NAN	NAN	NAN	NAN	NAN	NAN	NAN	NAN	NAN
JW0255	74.5	31	28	9.7	Integral Membrane Protein	GO:0005575	GO:0044464	NAN	NAN	NAN	GO:0016020	GO:0005886	NAN	NAN	NAN	NAN	NAN	NAN	NAN	NAN	NAN	NAN	NAN	NAN	NAN	NAN	NAN	NAN	NAN	NAN	NAN	NAN	NAN	NAN	NAN	NAN	NAN	NAN	NAN	NAN	NAN	NAN	NAN	NAN	NAN	NAN	NAN	NAN	NAN
JW0258	-56.5	12	40	8.77	Cytoplasmic	NAN	NAN	NAN	NAN	NAN	NAN	NAN	NAN	NAN	NAN	NAN	NAN	NAN	NAN	NAN	NAN	NAN	NAN	NAN	NAN	NAN	NAN	NAN	NAN	NAN	NAN	NAN	NAN	NAN	NAN	NAN	NAN	NAN	NAN	NAN	NAN	NAN	NAN	NAN	NAN	NAN	NAN	NAN	NAN
JW0259	-19.1	6	67	8.05	Cytoplasmic	NAN	NAN	NAN	NAN	NAN	NAN	NAN	NAN	NAN	NAN	NAN	NAN	NAN	NAN	NAN	NAN	NAN	NAN	NAN	NAN	NAN	NAN	NAN	NAN	NAN	NAN	NAN	NAN	NAN	NAN	NAN	NAN	NAN	NAN	NAN	NAN	NAN	NAN	NAN	NAN	NAN	NAN	NAN	NAN
JW0260	-251.8	2	27	9.79	Cytoplasmic	GO:0005575	GO:0044464	GO:0044424	GO:0044444	GO:0005829	NAN	NAN	NAN	NAN	NAN	NAN	NAN	NAN	NAN	NAN	NAN	NAN	NAN	NAN	NAN	NAN	NAN	NAN	NAN	NAN	NAN	NAN	NAN	NAN	NAN	NAN	NAN	NAN	NAN	NAN	NAN	NAN	NAN	NAN	NAN	NAN	NAN	NAN	NAN
JW0261	32.3	51	63	6.5	Cytoplasmic	NAN	NAN	NAN	NAN	NAN	NAN	NAN	NAN	NAN	NAN	NAN	NAN	NAN	NAN	NAN	NAN	NAN	NAN	NAN	NAN	NAN	NAN	NAN	NAN	NAN	NAN	NAN	NAN	NAN	NAN	NAN	NAN	NAN	NAN	NAN	NAN	NAN	NAN	NAN	NAN	NAN	NAN	NAN	NAN
JW0266	-69.6	9	72	6.18	Cytoplasmic	GO:0005575	GO:0044464	GO:0044424	NAN	NAN	NAN	NAN	NAN	NAN	GO:0005737	NAN	NAN	NAN	NAN	NAN	NAN	NAN	NAN	NAN	NAN	NAN	NAN	NAN	NAN	NAN	NAN	NAN	NAN	NAN	NAN	NAN	NAN	NAN	NAN	NAN	NAN	NAN	NAN	NAN	NAN	NAN	NAN	NAN	NAN
JW0271	-117	94	55	7.9	Cytoplasmic	NAN	NAN	NAN	NAN	NAN	NAN	NAN	NAN	NAN	NAN	NAN	NAN	NAN	NAN	NAN	NAN	NAN	NAN	NAN	NAN	NAN	NAN	NAN	NAN	NAN	NAN	NAN	NAN	NAN	NAN	NAN	NAN	NAN	NAN	NAN	NAN	NAN	NAN	NAN	NAN	NAN	NAN	NAN	NAN
JW0272	-69.9	14	29	9.87	Cytoplasmic	NAN	NAN	NAN	NAN	NAN	NAN	NAN	NAN	NAN	NAN	NAN	NAN	NAN	NAN	NAN	NAN	NAN	NAN	NAN	NAN	NAN	NAN	NAN	NAN	NAN	NAN	NAN	NAN	NAN	NAN	NAN	NAN	NAN	NAN	NAN	NAN	NAN	NAN	NAN	NAN	NAN	NAN	NAN	NAN
JW0273	-87	21	12	8.69	Cytoplasmic	NAN	NAN	NAN	NAN	NAN	NAN	NAN	NAN	NAN	NAN	NAN	NAN	NAN	NAN	NAN	NAN	NAN	NAN	NAN	NAN	NAN	NAN	NAN	NAN	NAN	NAN	NAN	NAN	NAN	NAN	NAN	NAN	NAN	NAN	NAN	NAN	NAN	NAN	NAN	NAN	NAN	NAN	NAN	NAN
JW0276	-12.7	19	20	9.16	Cytoplasmic	NAN	NAN	NAN	NAN	NAN	NAN	NAN	NAN	NAN	NAN	NAN	NAN	NAN	NAN	NAN	NAN	NAN	NAN	NAN	NAN	NAN	NAN	NAN	NAN	NAN	NAN	NAN	NAN	NAN	NAN	NAN	NAN	NAN	NAN	NAN	NAN	NAN	NAN	NAN	NAN	NAN	NAN	NAN	NAN
JW0277	-28.9	16	19	7.02	Cytoplasmic	NAN	NAN	NAN	NAN	NAN	NAN	NAN	NAN	NAN	NAN	NAN	NAN	NAN	NAN	NAN	NAN	NAN	NAN	NAN	NAN	NAN	NAN	NAN	NAN	NAN	NAN	NAN	NAN	NAN	NAN	NAN	NAN	NAN	NAN	NAN	NAN	NAN	NAN	NAN	NAN	NAN	NAN	NAN	NAN
JW0278	-156.6	28	37	6.2	Periplasmic	GO:0005575	GO:0044464	GO:0044424	GO:0044444	GO:0005829	NAN	NAN	NAN	NAN	NAN	NAN	NAN	NAN	NAN	NAN	NAN	NAN	GO:0042597	NAN	NAN	NAN	NAN	NAN	NAN	NAN	NAN	NAN	NAN	NAN	NAN	NAN	NAN	NAN	NAN	NAN	NAN	NAN	NAN	NAN	NAN	NAN	NAN	NAN	NAN
JW0279	-3.1	15	24	9.4	Membrane Anchored	GO:0005575	GO:0044464	NAN	NAN	NAN	NAN	NAN	NAN	NAN	NAN	NAN	NAN	NAN	NAN	NAN	NAN	NAN	GO:0042597	NAN	NAN	NAN	NAN	NAN	NAN	NAN	NAN	NAN	NAN	NAN	NAN	NAN	NAN	NAN	NAN	NAN	NAN	NAN	NAN	NAN	NAN	NAN	NAN	NAN	NAN
JW0280	-28.9	89	74	6.2	Cytoplasmic	GO:0005575	GO:0044464	NAN	NAN	NAN	NAN	NAN	NAN	NAN	NAN	NAN	NAN	NAN	NAN	NAN	NAN	NAN	GO:0042597	NAN	NAN	NAN	NAN	NAN	NAN	NAN	NAN	NAN	NAN	NAN	NAN	NAN	NAN	NAN	NAN	NAN	NAN	NAN	NAN	NAN	NAN	NAN	NAN	NAN	NAN
JW0281	68.7	44	4	7.7	Integral Membrane Protein	GO:0005575	GO:0044464	NAN	NAN	NAN	GO:0016020	GO:0005886	NAN	NAN	NAN	NAN	NAN	NAN	NAN	NAN	NAN	NAN	NAN	NAN	NAN	NAN	NAN	NAN	NAN	NAN	NAN	NAN	NAN	NAN	NAN	NAN	NAN	NAN	NAN	NAN	NAN	NAN	NAN	NAN	NAN	NAN	NAN	NAN	NAN
JW0282	-27.4	33	20	8.3	Periplasmic	NAN	NAN	NAN	NAN	NAN	NAN	NAN	NAN	NAN	NAN	NAN	NAN	NAN	NAN	NAN	NAN	NAN	NAN	NAN	NAN	NAN	NAN	NAN	NAN	NAN	NAN	NAN	NAN	NAN	NAN	NAN	NAN	NAN	NAN	NAN	NAN	NAN	NAN	NAN	NAN	NAN	NAN	NAN	NAN
JW0284	-102.8	2	46	5.9	Periplasmic	NAN	NAN	NAN	NAN	NAN	NAN	NAN	NAN	NAN	NAN	NAN	NAN	NAN	NAN	NAN	NAN	NAN	NAN	NAN	NAN	NAN	NAN	NAN	NAN	NAN	NAN	NAN	NAN	NAN	NAN	NAN	NAN	NAN	NAN	NAN	NAN	NAN	NAN	NAN	NAN	NAN	NAN	NAN	NAN
JW0286	-66.8	26	28	10	Periplasmic	NAN	NAN	NAN	NAN	NAN	NAN	NAN	NAN	NAN	NAN	NAN	NAN	NAN	NAN	NAN	NAN	NAN	NAN	NAN	NAN	NAN	NAN	NAN	NAN	NAN	NAN	NAN	NAN	NAN	NAN	NAN	NAN	NAN	NAN	NAN	NAN	NAN	NAN	NAN	NAN	NAN	NAN	NAN	NAN
JW0287	15.9	35	40	6.4	Periplasmic	NAN	NAN	NAN	NAN	NAN	NAN	NAN	NAN	NAN	NAN	NAN	NAN	NAN	NAN	NAN	NAN	NAN	NAN	NAN	NAN	NAN	NAN	NAN	NAN	NAN	NAN	NAN	NAN	NAN	NAN	NAN	NAN	NAN	NAN	NAN	NAN	NAN	NAN	NAN	NAN	NAN	NAN	NAN	NAN
JW0291	-152.5	5	70	8.8	Membrane Anchored	NAN	NAN	NAN	NAN	NAN	NAN	NAN	NAN	NAN	NAN	NAN	NAN	NAN	NAN	NAN	NAN	NAN	NAN	NAN	NAN	NAN	NAN	NAN	NAN	NAN	NAN	NAN	NAN	NAN	NAN	NAN	NAN	NAN	NAN	NAN	NAN	NAN	NAN	NAN	NAN	NAN	NAN	NAN	NAN
JW0298	26.5	14	47	7.55	Cytoplasmic	GO:0005575	GO:0044464	GO:0044424	GO:0044444	GO:0005829	NAN	NAN	NAN	NAN	NAN	NAN	NAN	NAN	NAN	NAN	NAN	NAN	NAN	NAN	NAN	NAN	NAN	NAN	NAN	NAN	NAN	NAN	NAN	NAN	NAN	NAN	NAN	NAN	NAN	NAN	NAN	NAN	NAN	NAN	NAN	NAN	NAN	NAN	NAN
JW0302	2	25	31	8	Integral Membrane Protein	GO:0005575	GO:0044464	NAN	NAN	NAN	GO:0016020	GO:0005886	NAN	NAN	NAN	NAN	NAN	NAN	NAN	NAN	NAN	NAN	NAN	NAN	NAN	NAN	NAN	NAN	NAN	NAN	NAN	NAN	NAN	NAN	NAN	NAN	NAN	NAN	NAN	NAN	NAN	NAN	NAN	NAN	NAN	NAN	NAN	NAN	NAN
JW0303	-260	9	75	5.78	Cytoplasmic	GO:0005575	NAN	NAN	NAN	NAN	GO:0016020	NAN	NAN	NAN	NAN	NAN	NAN	NAN	NAN	NAN	NAN	NAN	NAN	NAN	NAN	NAN	NAN	NAN	NAN	NAN	NAN	NAN	NAN	NAN	NAN	NAN	NAN	NAN	NAN	NAN	NAN	NAN	NAN	NAN	NAN	NAN	NAN	NAN	NAN
JW0304	-38.8	34	89	5.6	Cytoplasmic	GO:0005575	GO:0044464	GO:0044424	GO:0044444	GO:0005829	NAN	NAN	NAN	NAN	NAN	NAN	NAN	NAN	NAN	NAN	NAN	NAN	NAN	NAN	NAN	NAN	NAN	NAN	NAN	NAN	NAN	NAN	NAN	NAN	NAN	NAN	NAN	NAN	NAN	NAN	NAN	NAN	NAN	NAN	NAN	NAN	NAN	NAN	NAN
JW0305	-54.6	19	31	10.86	Cytoplasmic	NAN	NAN	NAN	NAN	NAN	NAN	NAN	NAN	NAN	NAN	NAN	NAN	NAN	NAN	NAN	NAN	NAN	NAN	NAN	NAN	NAN	NAN	NAN	NAN	NAN	NAN	NAN	NAN	NAN	NAN	NAN	NAN	NAN	NAN	NAN	NAN	NAN	NAN	NAN	NAN	NAN	NAN	NAN	NAN
JW0307	-16.3	26	44	6.42	Cytoplasmic	NAN	NAN	NAN	NAN	NAN	NAN	NAN	NAN	NAN	NAN	NAN	NAN	NAN	NAN	NAN	NAN	NAN	NAN	NAN	NAN	NAN	NAN	NAN	NAN	NAN	NAN	NAN	NAN	NAN	NAN	NAN	NAN	NAN	NAN	NAN	NAN	NAN	NAN	NAN	NAN	NAN	NAN	NAN	NAN
JW0308	-31.6	2	64	7.6	Periplasmic	NAN	NAN	NAN	NAN	NAN	NAN	NAN	NAN	NAN	NAN	NAN	NAN	NAN	NAN	NAN	NAN	NAN	NAN	NAN	NAN	NAN	NAN	NAN	NAN	NAN	NAN	NAN	NAN	NAN	NAN	NAN	NAN	NAN	NAN	NAN	NAN	NAN	NAN	NAN	NAN	NAN	NAN	NAN	NAN
JW0310	20.8	33	67	6.3	Cytoplasmic	NAN	NAN	NAN	NAN	NAN	NAN	NAN	NAN	NAN	NAN	NAN	NAN	NAN	NAN	NAN	NAN	NAN	NAN	NAN	NAN	NAN	NAN	NAN	NAN	NAN	NAN	NAN	NAN	NAN	NAN	NAN	NAN	NAN	NAN	NAN	NAN	NAN	NAN	NAN	NAN	NAN	NAN	NAN	NAN
JW0311	-57.5	6	48	6.73	Cytoplasmic	NAN	NAN	NAN	NAN	NAN	NAN	NAN	NAN	NAN	NAN	NAN	NAN	NAN	NAN	NAN	NAN	NAN	NAN	NAN	NAN	NAN	NAN	NAN	NAN	NAN	NAN	NAN	NAN	NAN	NAN	NAN	NAN	NAN	NAN	NAN	NAN	NAN	NAN	NAN	NAN	NAN	NAN	NAN	NAN
JW0313	69.7	31	39	5.3	Cytoplasmic	NAN	NAN	NAN	NAN	NAN	NAN	NAN	NAN	NAN	NAN	NAN	NAN	NAN	NAN	NAN	NAN	NAN	NAN	NAN	NAN	NAN	NAN	NAN	NAN	NAN	NAN	NAN	NAN	NAN	NAN	NAN	NAN	NAN	NAN	NAN	NAN	NAN	NAN	NAN	NAN	NAN	NAN	NAN	NAN
JW0315	-23.6	83	54	6.4	Cytoplasmic	GO:0005575	GO:0044464	GO:0044424	GO:0044444	GO:0005829	NAN	NAN	NAN	NAN	NAN	NAN	NAN	NAN	NAN	NAN	NAN	NAN	NAN	NAN	NAN	NAN	NAN	NAN	NAN	NAN	NAN	NAN	NAN	NAN	NAN	NAN	NAN	NAN	NAN	NAN	NAN	NAN	NAN	NAN	NAN	NAN	NAN	NAN	NAN
JW0316	-112.6	12	65	6.5	Periplasmic	GO:0005575	GO:0044464	GO:0044424	GO:0044444	GO:0005829	NAN	NAN	NAN	NAN	NAN	NAN	NAN	NAN	NAN	NAN	NAN	NAN	NAN	NAN	NAN	NAN	NAN	NAN	NAN	NAN	NAN	NAN	NAN	NAN	NAN	NAN	NAN	NAN	NAN	NAN	NAN	NAN	NAN	NAN	NAN	NAN	NAN	NAN	NAN
JW0317	-64	74	89	6.2	Cytoplasmic	NAN	NAN	NAN	NAN	NAN	NAN	NAN	NAN	NAN	NAN	NAN	NAN	NAN	NAN	NAN	NAN	NAN	NAN	NAN	NAN	NAN	NAN	NAN	NAN	NAN	NAN	NAN	NAN	NAN	NAN	NAN	NAN	NAN	NAN	NAN	NAN	NAN	NAN	NAN	NAN	NAN	NAN	NAN	NAN
JW0320	154.4	45	6	10.9	Integral Membrane Protein	GO:0005575	GO:0044464	NAN	NAN	NAN	GO:0016020	GO:0005886	NAN	NAN	NAN	NAN	NAN	NAN	NAN	NAN	NAN	NAN	NAN	NAN	NAN	NAN	NAN	NAN	NAN	NAN	NAN	NAN	NAN	NAN	NAN	NAN	NAN	NAN	NAN	NAN	NAN	NAN	NAN	NAN	NAN	NAN	NAN	NAN	NAN
JW0321	-26	86	6	8.2	Periplasmic	NAN	NAN	NAN	NAN	NAN	NAN	NAN	NAN	NAN	NAN	NAN	NAN	NAN	NAN	NAN	NAN	NAN	NAN	NAN	NAN	NAN	NAN	NAN	NAN	NAN	NAN	NAN	NAN	NAN	NAN	NAN	NAN	NAN	NAN	NAN	NAN	NAN	NAN	NAN	NAN	NAN	NAN	NAN	NAN
JW0322	-71.1	15	22	8.62	Cytoplasmic	NAN	NAN	NAN	NAN	NAN	NAN	NAN	NAN	NAN	NAN	NAN	NAN	NAN	NAN	NAN	NAN	NAN	NAN	NAN	NAN	NAN	NAN	NAN	NAN	NAN	NAN	NAN	NAN	NAN	NAN	NAN	NAN	NAN	NAN	NAN	NAN	NAN	NAN	NAN	NAN	NAN	NAN	NAN	NAN
JW0323	-4.5	34	23	6.2	Cytoplasmic	GO:0005575	GO:0044464	GO:0044424	NAN	NAN	NAN	NAN	NAN	NAN	GO:0005737	NAN	NAN	NAN	NAN	NAN	NAN	NAN	NAN	NAN	NAN	NAN	NAN	NAN	NAN	NAN	NAN	NAN	NAN	NAN	NAN	NAN	NAN	NAN	NAN	NAN	NAN	NAN	NAN	NAN	NAN	NAN	NAN	NAN	NAN
JW0324	-112.4	93	52	7.2	Cytoplasmic	NAN	NAN	NAN	NAN	NAN	NAN	NAN	NAN	NAN	NAN	NAN	NAN	NAN	NAN	NAN	NAN	NAN	NAN	NAN	NAN	NAN	NAN	NAN	NAN	NAN	NAN	NAN	NAN	NAN	NAN	NAN	NAN	NAN	NAN	NAN	NAN	NAN	NAN	NAN	NAN	NAN	NAN	NAN	NAN
JW0325	-65.7	10	36	6.19	Cytoplasmic	NAN	NAN	NAN	NAN	NAN	NAN	NAN	NAN	NAN	NAN	NAN	NAN	NAN	NAN	NAN	NAN	NAN	NAN	NAN	NAN	NAN	NAN	NAN	NAN	NAN	NAN	NAN	NAN	NAN	NAN	NAN	NAN	NAN	NAN	NAN	NAN	NAN	NAN	NAN	NAN	NAN	NAN	NAN	NAN
JW0326	-75.5	14	32	5.99	Cytoplasmic	NAN	NAN	NAN	NAN	NAN	NAN	NAN	NAN	NAN	NAN	NAN	NAN	NAN	NAN	NAN	NAN	NAN	NAN	NAN	NAN	NAN	NAN	NAN	NAN	NAN	NAN	NAN	NAN	NAN	NAN	NAN	NAN	NAN	NAN	NAN	NAN	NAN	NAN	NAN	NAN	NAN	NAN	NAN	NAN
JW0328	-94.8	11	74	6.1	Cytoplasmic	GO:0005575	GO:0044464	GO:0044424	GO:0044444	GO:0005829	NAN	NAN	NAN	NAN	NAN	NAN	NAN	NAN	NAN	NAN	NAN	NAN	NAN	NAN	NAN	NAN	NAN	NAN	NAN	NAN	NAN	NAN	NAN	NAN	NAN	NAN	NAN	NAN	NAN	NAN	NAN	NAN	NAN	NAN	NAN	NAN	NAN	NAN	NAN
JW0330	1.6	47	25	7.8	Cytoplasmic	GO:0005575	GO:0044464	GO:0044424	NAN	NAN	NAN	NAN	NAN	NAN	GO:0005737	NAN	NAN	NAN	NAN	NAN	NAN	NAN	NAN	NAN	NAN	NAN	NAN	NAN	NAN	NAN	NAN	NAN	NAN	NAN	NAN	NAN	NAN	NAN	NAN	NAN	NAN	NAN	NAN	NAN	NAN	NAN	NAN	NAN	NAN
JW0331	14.3	52	36	6.5	Cytoplasmic	GO:0005575	GO:0044464	GO:0044424	NAN	NAN	NAN	NAN	NAN	NAN	GO:0005737	NAN	NAN	NAN	NAN	NAN	NAN	NAN	NAN	NAN	NAN	NAN	NAN	NAN	NAN	NAN	NAN	NAN	NAN	NAN	NAN	NAN	NAN	NAN	NAN	NAN	NAN	NAN	NAN	NAN	NAN	NAN	NAN	NAN	NAN
JW0335	-442.8	42	8	5.4	Cytoplasmic	GO:0005575	NAN	NAN	NAN	NAN	NAN	NAN	NAN	GO:0032991	NAN	NAN	NAN	NAN	NAN	NAN	GO:1902494	NAN	NAN	NAN	NAN	NAN	NAN	NAN	NAN	NAN	NAN	NAN	NAN	NAN	NAN	NAN	NAN	NAN	NAN	NAN	NAN	NAN	NAN	NAN	NAN	NAN	NAN	NAN	NAN
JW0336	11.4	32	21	7.3	Cytoplasmic	GO:0005575	GO:0044464	GO:0044424	GO:0044444	GO:0005829	NAN	NAN	NAN	NAN	NAN	NAN	NAN	NAN	NAN	NAN	NAN	NAN	NAN	NAN	NAN	NAN	NAN	NAN	NAN	NAN	NAN	NAN	NAN	NAN	NAN	NAN	NAN	NAN	NAN	NAN	NAN	NAN	NAN	NAN	NAN	NAN	NAN	NAN	NAN
JW0337	-57.1	5	69	9.09	Cytoplasmic	GO:0005575	NAN	NAN	NAN	NAN	NAN	NAN	NAN	GO:0032991	NAN	NAN	NAN	NAN	NAN	NAN	NAN	NAN	NAN	NAN	NAN	NAN	NAN	NAN	NAN	NAN	NAN	NAN	NAN	NAN	NAN	NAN	NAN	NAN	NAN	NAN	NAN	NAN	NAN	NAN	NAN	NAN	NAN	NAN	NAN
JW0338	-107.7	7	21	8	Cytoplasmic	NAN	NAN	NAN	NAN	NAN	NAN	NAN	NAN	NAN	NAN	NAN	NAN	NAN	NAN	NAN	NAN	NAN	NAN	NAN	NAN	NAN	NAN	NAN	NAN	NAN	NAN	NAN	NAN	NAN	NAN	NAN	NAN	NAN	NAN	NAN	NAN	NAN	NAN	NAN	NAN	NAN	NAN	NAN	NAN
JW0339	7.3	8	70	5.98	Cytoplasmic	NAN	NAN	NAN	NAN	NAN	NAN	NAN	NAN	NAN	NAN	NAN	NAN	NAN	NAN	NAN	NAN	NAN	NAN	NAN	NAN	NAN	NAN	NAN	NAN	NAN	NAN	NAN	NAN	NAN	NAN	NAN	NAN	NAN	NAN	NAN	NAN	NAN	NAN	NAN	NAN	NAN	NAN	NAN	NAN
JW0340	-59.3	17	55	7.03	Cytoplasmic	GO:0005575	GO:0044464	GO:0044424	NAN	NAN	NAN	NAN	NAN	NAN	GO:0005737	NAN	NAN	NAN	NAN	NAN	NAN	NAN	NAN	NAN	NAN	NAN	NAN	NAN	NAN	NAN	NAN	NAN	NAN	NAN	NAN	NAN	NAN	NAN	NAN	NAN	NAN	NAN	NAN	NAN	NAN	NAN	NAN	NAN	NAN
JW0341	-9	75	53	6	Cytoplasmic	GO:0005575	GO:0044464	GO:0044424	NAN	NAN	NAN	NAN	NAN	NAN	GO:0005737	NAN	NAN	NAN	NAN	NAN	NAN	NAN	NAN	NAN	NAN	NAN	NAN	NAN	NAN	NAN	NAN	NAN	NAN	NAN	NAN	NAN	NAN	NAN	NAN	NAN	NAN	NAN	NAN	NAN	NAN	NAN	NAN	NAN	NAN
JW0342	31.2	58	47	6.1	Cytoplasmic	NAN	NAN	NAN	NAN	NAN	NAN	NAN	NAN	NAN	NAN	NAN	NAN	NAN	NAN	NAN	NAN	NAN	NAN	NAN	NAN	NAN	NAN	NAN	NAN	NAN	NAN	NAN	NAN	NAN	NAN	NAN	NAN	NAN	NAN	NAN	NAN	NAN	NAN	NAN	NAN	NAN	NAN	NAN	NAN
JW0343	-38.2	10	62	6.15	Cytoplasmic	NAN	NAN	NAN	NAN	NAN	NAN	NAN	NAN	NAN	NAN	NAN	NAN	NAN	NAN	NAN	NAN	NAN	NAN	NAN	NAN	NAN	NAN	NAN	NAN	NAN	NAN	NAN	NAN	NAN	NAN	NAN	NAN	NAN	NAN	NAN	NAN	NAN	NAN	NAN	NAN	NAN	NAN	NAN	NAN
JW0345	-84.6	81	52	9.3	Cytoplasmic	GO:0005575	GO:0044464	GO:0044424	GO:0044444	GO:0005829	NAN	NAN	NAN	NAN	NAN	NAN	NAN	NAN	NAN	NAN	NAN	NAN	NAN	NAN	NAN	NAN	NAN	NAN	NAN	NAN	NAN	NAN	NAN	NAN	NAN	NAN	NAN	NAN	NAN	NAN	NAN	NAN	NAN	NAN	NAN	NAN	NAN	NAN	NAN
JW0346	-100.5	6	36	6.35	Cytoplasmic	NAN	NAN	NAN	NAN	NAN	NAN	NAN	NAN	NAN	NAN	NAN	NAN	NAN	NAN	NAN	NAN	NAN	NAN	NAN	NAN	NAN	NAN	NAN	NAN	NAN	NAN	NAN	NAN	NAN	NAN	NAN	NAN	NAN	NAN	NAN	NAN	NAN	NAN	NAN	NAN	NAN	NAN	NAN	NAN
JW0347	-4.6	71	90	6.4	Cytoplasmic	GO:0005575	GO:0044464	GO:0044424	GO:0044444	GO:0005829	NAN	NAN	NAN	NAN	GO:0005737	NAN	NAN	NAN	NAN	NAN	NAN	NAN	NAN	NAN	NAN	NAN	NAN	NAN	NAN	NAN	NAN	NAN	NAN	NAN	NAN	NAN	NAN	NAN	NAN	NAN	NAN	NAN	NAN	NAN	NAN	NAN	NAN	NAN	NAN
JW0348	-45.7	92	45	7.8	Cytoplasmic	NAN	NAN	NAN	NAN	NAN	NAN	NAN	NAN	NAN	NAN	NAN	NAN	NAN	NAN	NAN	NAN	NAN	NAN	NAN	NAN	NAN	NAN	NAN	NAN	NAN	NAN	NAN	NAN	NAN	NAN	NAN	NAN	NAN	NAN	NAN	NAN	NAN	NAN	NAN	NAN	NAN	NAN	NAN	NAN
JW0349	-108.3	6	73	8.7	Periplasmic	GO:0005575	GO:0044464	NAN	NAN	NAN	GO:0016020	NAN	NAN	NAN	NAN	NAN	NAN	NAN	NAN	NAN	NAN	NAN	NAN	NAN	NAN	GO:0044462	GO:0019867	GO:0009279	NAN	NAN	NAN	NAN	NAN	NAN	NAN	NAN	NAN	NAN	NAN	NAN	NAN	NAN	NAN	NAN	NAN	NAN	NAN	NAN	NAN
JW0350	-3.2	37	42	10.7	Cytoplasmic	NAN	NAN	NAN	NAN	NAN	NAN	NAN	NAN	NAN	NAN	NAN	NAN	NAN	NAN	NAN	NAN	NAN	NAN	NAN	NAN	NAN	NAN	NAN	NAN	NAN	NAN	NAN	NAN	NAN	NAN	NAN	NAN	NAN	NAN	NAN	NAN	NAN	NAN	NAN	NAN	NAN	NAN	NAN	NAN
JW0355	86.2	39	5	9.3	Integral Membrane Protein	NAN	NAN	NAN	NAN	NAN	NAN	NAN	NAN	NAN	NAN	NAN	NAN	NAN	NAN	NAN	NAN	NAN	NAN	NAN	NAN	NAN	NAN	NAN	NAN	NAN	NAN	NAN	NAN	NAN	NAN	NAN	NAN	NAN	NAN	NAN	NAN	NAN	NAN	NAN	NAN	NAN	NAN	NAN	NAN
JW0356	-21.9	88	5	7.1	Cytoplasmic	NAN	NAN	NAN	NAN	NAN	NAN	NAN	NAN	NAN	NAN	NAN	NAN	NAN	NAN	NAN	NAN	NAN	NAN	NAN	NAN	NAN	NAN	NAN	NAN	NAN	NAN	NAN	NAN	NAN	NAN	NAN	NAN	NAN	NAN	NAN	NAN	NAN	NAN	NAN	NAN	NAN	NAN	NAN	NAN
JW0358	-8.6	10	64	7.95	Cytoplasmic	NAN	NAN	NAN	NAN	NAN	NAN	NAN	NAN	NAN	NAN	NAN	NAN	NAN	NAN	NAN	NAN	NAN	NAN	NAN	NAN	NAN	NAN	NAN	NAN	NAN	NAN	NAN	NAN	NAN	NAN	NAN	NAN	NAN	NAN	NAN	NAN	NAN	NAN	NAN	NAN	NAN	NAN	NAN	NAN
JW0359	236.6	10	29	11.3	Integral Membrane Protein	GO:0005575	GO:0044464	NAN	NAN	NAN	GO:0016020	GO:0005886	NAN	NAN	NAN	NAN	NAN	NAN	NAN	NAN	NAN	NAN	NAN	NAN	NAN	NAN	NAN	NAN	NAN	NAN	NAN	NAN	NAN	NAN	NAN	NAN	NAN	NAN	NAN	NAN	NAN	NAN	NAN	NAN	NAN	NAN	NAN	NAN	NAN
JW0360	-142.9	39	66	6.8	Cytoplasmic	GO:0005575	GO:0044464	GO:0044424	NAN	NAN	NAN	NAN	NAN	NAN	GO:0005737	NAN	NAN	NAN	NAN	NAN	NAN	NAN	NAN	NAN	NAN	NAN	NAN	NAN	NAN	NAN	NAN	NAN	NAN	NAN	NAN	NAN	NAN	NAN	NAN	NAN	NAN	NAN	NAN	NAN	NAN	NAN	NAN	NAN	NAN
JW0361	-40.5	7	75	5.85	Cytoplasmic	GO:0005575	GO:0044464	GO:0044424	GO:0044444	GO:0005829	NAN	NAN	NAN	NAN	NAN	NAN	NAN	NAN	NAN	NAN	NAN	NAN	NAN	NAN	NAN	NAN	NAN	NAN	NAN	NAN	NAN	NAN	NAN	NAN	NAN	NAN	NAN	NAN	NAN	NAN	NAN	NAN	NAN	NAN	NAN	NAN	NAN	NAN	NAN
JW0362	-268	55	55	4	Periplasmic	NAN	NAN	NAN	NAN	NAN	NAN	NAN	NAN	NAN	NAN	NAN	NAN	NAN	NAN	NAN	NAN	NAN	NAN	NAN	NAN	NAN	NAN	NAN	NAN	NAN	NAN	NAN	NAN	NAN	NAN	NAN	NAN	NAN	NAN	NAN	NAN	NAN	NAN	NAN	NAN	NAN	NAN	NAN	NAN
JW0366	-49	52	13	8.6	Cytoplasmic	NAN	NAN	NAN	NAN	NAN	NAN	NAN	NAN	NAN	NAN	NAN	NAN	NAN	NAN	NAN	NAN	NAN	NAN	NAN	NAN	NAN	NAN	NAN	NAN	NAN	NAN	NAN	NAN	NAN	NAN	NAN	NAN	NAN	NAN	NAN	NAN	NAN	NAN	NAN	NAN	NAN	NAN	NAN	NAN
JW0369	-137.2	10	98	10.1	Outer Membrane Lipoprotein	GO:0005575	GO:0044464	GO:0044424	GO:0044444	GO:0005829	NAN	NAN	GO:0044425	NAN	NAN	NAN	NAN	NAN	NAN	NAN	NAN	NAN	NAN	NAN	NAN	GO:0044462	NAN	NAN	NAN	NAN	NAN	NAN	NAN	NAN	NAN	NAN	NAN	NAN	NAN	NAN	NAN	NAN	NAN	NAN	NAN	NAN	NAN	NAN	NAN
JW0370	53.5	40	50	10.6	Integral Membrane Protein	GO:0005575	GO:0044464	NAN	NAN	NAN	GO:0016020	GO:0005886	NAN	NAN	NAN	NAN	NAN	NAN	NAN	NAN	NAN	NAN	NAN	NAN	NAN	NAN	NAN	NAN	NAN	NAN	NAN	NAN	NAN	NAN	NAN	NAN	NAN	NAN	NAN	NAN	NAN	NAN	NAN	NAN	NAN	NAN	NAN	NAN	NAN
JW0372	5.7	92	125	5.5	Cytoplasmic	GO:0005575	GO:0044464	GO:0044424	GO:0044444	GO:0005829	NAN	NAN	NAN	NAN	NAN	NAN	NAN	NAN	NAN	NAN	NAN	NAN	NAN	NAN	NAN	NAN	NAN	NAN	NAN	NAN	NAN	NAN	NAN	NAN	NAN	NAN	NAN	NAN	NAN	NAN	NAN	NAN	NAN	NAN	NAN	NAN	NAN	NAN	NAN
JW0373	-39.4	84	14	6.2	Cytoplasmic	NAN	NAN	NAN	NAN	NAN	NAN	NAN	NAN	NAN	NAN	NAN	NAN	NAN	NAN	NAN	NAN	NAN	NAN	NAN	NAN	NAN	NAN	NAN	NAN	NAN	NAN	NAN	NAN	NAN	NAN	NAN	NAN	NAN	NAN	NAN	NAN	NAN	NAN	NAN	NAN	NAN	NAN	NAN	NAN
JW0374	-147.4	78	46	6.3	Periplasmic	GO:0005575	GO:0044464	NAN	NAN	NAN	NAN	NAN	NAN	NAN	NAN	NAN	NAN	NAN	NAN	NAN	NAN	NAN	GO:0042597	GO:0030288	NAN	NAN	NAN	NAN	NAN	NAN	NAN	NAN	NAN	NAN	NAN	NAN	NAN	NAN	NAN	NAN	NAN	NAN	NAN	NAN	NAN	NAN	NAN	NAN	NAN
JW0376	30	23	50	10.1	Integral Membrane Protein	NAN	NAN	NAN	NAN	NAN	NAN	NAN	NAN	NAN	NAN	NAN	NAN	NAN	NAN	NAN	NAN	NAN	NAN	NAN	NAN	NAN	NAN	NAN	NAN	NAN	NAN	NAN	NAN	NAN	NAN	NAN	NAN	NAN	NAN	NAN	NAN	NAN	NAN	NAN	NAN	NAN	NAN	NAN	NAN
JW0377	85.6	100	119	6.6	Cytoplasmic	GO:0005575	GO:0044464	GO:0044424	GO:0044444	GO:0005829	NAN	NAN	NAN	NAN	NAN	NAN	NAN	NAN	NAN	NAN	NAN	NAN	NAN	NAN	NAN	NAN	NAN	NAN	NAN	NAN	NAN	NAN	NAN	NAN	NAN	NAN	NAN	NAN	NAN	NAN	NAN	NAN	NAN	NAN	NAN	NAN	NAN	NAN	NAN
JW0378	-32	80	38	7.8	Cytoplasmic	NAN	NAN	NAN	NAN	NAN	NAN	NAN	NAN	NAN	NAN	NAN	NAN	NAN	NAN	NAN	NAN	NAN	NAN	NAN	NAN	NAN	NAN	NAN	NAN	NAN	NAN	NAN	NAN	NAN	NAN	NAN	NAN	NAN	NAN	NAN	NAN	NAN	NAN	NAN	NAN	NAN	NAN	NAN	NAN
JW0379	-2.5	91	33	5.5	Cytoplasmic	NAN	NAN	NAN	NAN	NAN	NAN	NAN	NAN	NAN	NAN	NAN	NAN	NAN	NAN	NAN	NAN	NAN	NAN	NAN	NAN	NAN	NAN	NAN	NAN	NAN	NAN	NAN	NAN	NAN	NAN	NAN	NAN	NAN	NAN	NAN	NAN	NAN	NAN	NAN	NAN	NAN	NAN	NAN	NAN
JW0381	37.4	109	24	5.4	Cytoplasmic	NAN	NAN	NAN	NAN	NAN	NAN	NAN	NAN	NAN	NAN	NAN	NAN	NAN	NAN	NAN	NAN	NAN	NAN	NAN	NAN	NAN	NAN	NAN	NAN	NAN	NAN	NAN	NAN	NAN	NAN	NAN	NAN	NAN	NAN	NAN	NAN	NAN	NAN	NAN	NAN	NAN	NAN	NAN	NAN
JW0382	-3.7	107	12	5.9	Cytoplasmic	GO:0005575	GO:0044464	GO:0044424	GO:0044444	GO:0005829	NAN	NAN	NAN	NAN	NAN	NAN	NAN	NAN	NAN	NAN	NAN	NAN	NAN	NAN	NAN	NAN	NAN	NAN	NAN	NAN	NAN	NAN	NAN	NAN	NAN	NAN	NAN	NAN	NAN	NAN	NAN	NAN	NAN	NAN	NAN	NAN	NAN	NAN	NAN
JW0383	-54.6	113	24	10.3	Cytoplasmic	NAN	NAN	NAN	NAN	NAN	NAN	NAN	NAN	NAN	NAN	NAN	NAN	NAN	NAN	NAN	NAN	NAN	NAN	NAN	NAN	NAN	NAN	NAN	NAN	NAN	NAN	NAN	NAN	NAN	NAN	NAN	NAN	NAN	NAN	NAN	NAN	NAN	NAN	NAN	NAN	NAN	NAN	NAN	NAN
JW0384	-67.2	80	56	6	Cytoplasmic	GO:0005575	GO:0044464	GO:0044424	GO:0044444	GO:0005829	NAN	NAN	NAN	NAN	NAN	NAN	NAN	NAN	NAN	NAN	NAN	NAN	NAN	NAN	NAN	NAN	NAN	NAN	NAN	NAN	NAN	NAN	NAN	NAN	NAN	NAN	NAN	NAN	NAN	NAN	NAN	NAN	NAN	NAN	NAN	GO:0043226	NAN	GO:0043229	NAN
JW0385	-61	9	98	6.21	Cytoplasmic	GO:0005575	GO:0044464	GO:0044424	GO:0044444	GO:0005829	NAN	NAN	NAN	NAN	NAN	NAN	NAN	NAN	NAN	NAN	NAN	NAN	NAN	NAN	NAN	NAN	NAN	NAN	NAN	NAN	NAN	NAN	NAN	NAN	NAN	NAN	NAN	NAN	NAN	NAN	NAN	NAN	NAN	NAN	NAN	NAN	NAN	NAN	NAN
JW0387	-665.1	12	14	5.59	Cytoplasmic	NAN	NAN	NAN	NAN	NAN	NAN	NAN	NAN	NAN	NAN	NAN	NAN	NAN	NAN	NAN	NAN	NAN	NAN	NAN	NAN	NAN	NAN	NAN	NAN	NAN	NAN	NAN	NAN	NAN	NAN	NAN	NAN	NAN	NAN	NAN	NAN	NAN	NAN	NAN	NAN	NAN	NAN	NAN	NAN
JW0390	-131.3	13	71	10.2	Membrane Anchored	GO:0005575	GO:0044464	NAN	NAN	NAN	GO:0016020	GO:0005886	GO:0044425	NAN	NAN	NAN	GO:0031224	GO:0016021	NAN	NAN	NAN	NAN	NAN	NAN	NAN	NAN	NAN	NAN	NAN	NAN	NAN	NAN	NAN	NAN	NAN	NAN	NAN	NAN	NAN	NAN	NAN	GO:0005622	NAN	NAN	NAN	NAN	NAN	NAN	NAN
JW0393	-271.5	15	9	6.25	Cytoplasmic	GO:0005575	GO:0044464	GO:0044424	NAN	NAN	NAN	NAN	NAN	NAN	GO:0005737	NAN	NAN	NAN	NAN	NAN	NAN	NAN	NAN	NAN	NAN	NAN	NAN	NAN	NAN	NAN	NAN	NAN	NAN	NAN	NAN	NAN	NAN	NAN	NAN	NAN	NAN	NAN	NAN	NAN	NAN	NAN	NAN	NAN	NAN
JW0394	-79.2	14	18	6.61	Cytoplasmic	NAN	NAN	NAN	NAN	NAN	NAN	NAN	NAN	NAN	NAN	NAN	NAN	NAN	NAN	NAN	NAN	NAN	NAN	NAN	NAN	NAN	NAN	NAN	NAN	NAN	NAN	NAN	NAN	NAN	NAN	NAN	NAN	NAN	NAN	NAN	NAN	NAN	NAN	NAN	NAN	NAN	NAN	NAN	NAN
JW0395	-46	89	32	5.5	Cytoplasmic	GO:0005575	GO:0044464	GO:0044424	GO:0044444	GO:0005829	NAN	NAN	NAN	NAN	NAN	NAN	NAN	NAN	NAN	NAN	NAN	NAN	NAN	NAN	NAN	NAN	NAN	NAN	NAN	NAN	NAN	NAN	NAN	NAN	NAN	NAN	NAN	NAN	NAN	NAN	NAN	NAN	NAN	NAN	NAN	NAN	NAN	NAN	NAN
JW0396	-154.5	17	32	6.52	Cytoplasmic	GO:0005575	GO:0044464	GO:0044424	GO:0044444	GO:0005829	NAN	NAN	NAN	NAN	NAN	NAN	NAN	NAN	NAN	NAN	NAN	NAN	NAN	NAN	NAN	NAN	NAN	NAN	NAN	NAN	NAN	NAN	NAN	NAN	NAN	NAN	NAN	NAN	NAN	NAN	NAN	NAN	NAN	NAN	NAN	NAN	NAN	NAN	NAN
JW0397	43.5	41	28	10.3	Membrane Anchored	GO:0005575	GO:0044464	NAN	NAN	NAN	NAN	NAN	GO:0044425	GO:0032991	NAN	GO:0044459	GO:0031224	GO:0016021	GO:0031226	GO:0005887	NAN	GO:0043234	NAN	NAN	NAN	NAN	NAN	NAN	NAN	NAN	NAN	NAN	NAN	NAN	NAN	NAN	NAN	NAN	NAN	NAN	NAN	NAN	NAN	NAN	NAN	NAN	NAN	NAN	NAN
JW0398	71.1	36	128	9.3	Integral Membrane Protein	GO:0005575	GO:0044464	NAN	NAN	NAN	GO:0016020	GO:0005886	NAN	NAN	NAN	NAN	NAN	NAN	NAN	NAN	NAN	NAN	NAN	NAN	NAN	NAN	NAN	NAN	NAN	NAN	NAN	NAN	NAN	NAN	NAN	NAN	NAN	NAN	NAN	NAN	NAN	NAN	NAN	NAN	NAN	NAN	NAN	NAN	NAN
JW0400	-95.5	108	26	7	Cytoplasmic	GO:0005575	GO:0044464	GO:0044424	GO:0044444	GO:0005829	NAN	NAN	NAN	NAN	NAN	NAN	NAN	NAN	NAN	NAN	NAN	NAN	NAN	NAN	NAN	NAN	NAN	NAN	NAN	NAN	NAN	NAN	NAN	NAN	NAN	NAN	NAN	NAN	NAN	NAN	NAN	NAN	NAN	NAN	NAN	NAN	NAN	NAN	NAN
JW0401	-150.4	0	80	5.9	Outer Membrane B-barrel protein	GO:0005575	GO:0044464	NAN	NAN	NAN	GO:0016020	NAN	GO:0044425	GO:0032991	NAN	NAN	NAN	NAN	NAN	NAN	NAN	GO:0043234	NAN	NAN	GO:0098796	GO:0044462	GO:0019867	GO:0009279	NAN	NAN	NAN	NAN	NAN	NAN	NAN	NAN	NAN	NAN	NAN	NAN	NAN	NAN	NAN	NAN	NAN	NAN	NAN	NAN	NAN
JW0403	-58.8	107	68	8.2	Cytoplasmic	NAN	NAN	NAN	NAN	NAN	NAN	NAN	NAN	NAN	NAN	NAN	NAN	NAN	NAN	NAN	NAN	NAN	NAN	NAN	NAN	NAN	NAN	NAN	NAN	NAN	NAN	NAN	NAN	NAN	NAN	NAN	NAN	NAN	NAN	NAN	NAN	NAN	NAN	NAN	NAN	NAN	NAN	NAN	NAN
JW0404	-83.9	36	52	7.8	Cytoplasmic	GO:0005575	GO:0044464	GO:0044424	GO:0044444	GO:0005829	NAN	NAN	NAN	NAN	NAN	NAN	NAN	NAN	NAN	NAN	NAN	NAN	NAN	NAN	NAN	NAN	NAN	NAN	NAN	NAN	NAN	NAN	NAN	NAN	NAN	NAN	NAN	NAN	NAN	NAN	NAN	NAN	NAN	NAN	NAN	NAN	NAN	NAN	NAN
JW0406	-30.5	97	64	8.4	Cytoplasmic	GO:0005575	GO:0044464	GO:0044424	GO:0044444	GO:0005829	NAN	NAN	NAN	NAN	NAN	NAN	NAN	NAN	NAN	NAN	NAN	NAN	NAN	NAN	NAN	NAN	NAN	NAN	NAN	NAN	NAN	NAN	NAN	NAN	NAN	NAN	NAN	NAN	NAN	NAN	NAN	NAN	NAN	NAN	NAN	NAN	NAN	NAN	NAN
JW0407	24.4	80	18	4.7	Cytoplasmic	NAN	NAN	NAN	NAN	NAN	NAN	NAN	NAN	NAN	NAN	NAN	NAN	NAN	NAN	NAN	NAN	NAN	NAN	NAN	NAN	NAN	NAN	NAN	NAN	NAN	NAN	NAN	NAN	NAN	NAN	NAN	NAN	NAN	NAN	NAN	NAN	NAN	NAN	NAN	NAN	NAN	NAN	NAN	NAN
JW0408	97	23	27	8.2	Integral Membrane Protein	GO:0005575	GO:0044464	NAN	NAN	NAN	GO:0016020	GO:0005886	GO:0044425	NAN	NAN	GO:0044459	GO:0031224	GO:0016021	GO:0031226	GO:0005887	NAN	NAN	NAN	NAN	NAN	NAN	NAN	NAN	NAN	NAN	NAN	NAN	NAN	NAN	NAN	NAN	NAN	NAN	NAN	NAN	NAN	NAN	NAN	NAN	NAN	NAN	NAN	NAN	NAN
JW0409	-131	5	96	5.7	Cytoplasmic	GO:0005575	GO:0044464	GO:0044424	GO:0044444	GO:0005829	NAN	NAN	NAN	NAN	NAN	NAN	NAN	NAN	NAN	NAN	NAN	NAN	NAN	NAN	NAN	NAN	NAN	NAN	NAN	NAN	NAN	NAN	NAN	NAN	NAN	NAN	NAN	NAN	NAN	NAN	NAN	NAN	NAN	NAN	NAN	NAN	NAN	NAN	NAN
JW0410	-50	22	80	6.53	Cytoplasmic	GO:0005575	GO:0044464	GO:0044424	GO:0044444	GO:0005829	NAN	NAN	NAN	NAN	NAN	NAN	NAN	NAN	NAN	NAN	NAN	NAN	NAN	NAN	NAN	NAN	NAN	NAN	NAN	NAN	NAN	NAN	NAN	NAN	NAN	NAN	NAN	NAN	NAN	NAN	NAN	NAN	NAN	NAN	NAN	NAN	NAN	NAN	NAN
JW0411	-36.2	85	59	6	Cytoplasmic	GO:0005575	GO:0044464	GO:0044424	GO:0044444	GO:0005829	NAN	NAN	NAN	NAN	NAN	NAN	NAN	NAN	NAN	NAN	NAN	NAN	NAN	NAN	NAN	NAN	NAN	NAN	NAN	NAN	NAN	NAN	NAN	NAN	NAN	NAN	NAN	NAN	NAN	NAN	NAN	NAN	NAN	NAN	NAN	NAN	NAN	NAN	NAN
JW0415	-36.2	31	26	6.2	Outer Membrane Lipoprotein	NAN	NAN	NAN	NAN	NAN	NAN	NAN	NAN	NAN	NAN	NAN	NAN	NAN	NAN	NAN	NAN	NAN	NAN	NAN	NAN	NAN	NAN	NAN	NAN	NAN	NAN	NAN	NAN	NAN	NAN	NAN	NAN	NAN	NAN	NAN	NAN	NAN	NAN	NAN	NAN	NAN	NAN	NAN	NAN
JW0422	-2.8	19	23	8	Integral Membrane Protein	GO:0005575	GO:0044464	NAN	NAN	NAN	GO:0016020	GO:0005886	GO:0044425	GO:0032991	NAN	GO:0044459	GO:0031224	GO:0016021	GO:0031226	GO:0005887	GO:1902494	GO:0043234	NAN	NAN	GO:0098796	NAN	NAN	NAN	NAN	NAN	NAN	NAN	NAN	NAN	NAN	NAN	NAN	NAN	NAN	NAN	GO:1990204	NAN	NAN	NAN	NAN	NAN	NAN	NAN	NAN
JW0426	-184.7	88	148	4.8	Cytoplasmic	GO:0005575	GO:0044464	GO:0044424	GO:0044444	GO:0005829	GO:0016020	NAN	NAN	NAN	NAN	NAN	NAN	NAN	NAN	NAN	NAN	NAN	NAN	NAN	NAN	NAN	NAN	NAN	NAN	NAN	NAN	NAN	NAN	NAN	NAN	NAN	NAN	NAN	NAN	NAN	NAN	NAN	NAN	NAN	NAN	NAN	NAN	NAN	NAN
JW0428	-101.1	70	83	5.6	Cytoplasmic	GO:0005575	GO:0044464	GO:0044424	GO:0044444	GO:0005829	NAN	NAN	NAN	NAN	NAN	NAN	NAN	NAN	NAN	NAN	NAN	NAN	NAN	NAN	NAN	NAN	NAN	NAN	NAN	NAN	NAN	NAN	NAN	NAN	NAN	NAN	NAN	NAN	NAN	NAN	NAN	NAN	NAN	NAN	NAN	NAN	NAN	NAN	NAN
JW0429	-244.9	82	23	6.4	Cytoplasmic	GO:0005575	GO:0044464	GO:0044424	GO:0044444	GO:0005829	NAN	NAN	NAN	NAN	GO:0005737	NAN	NAN	NAN	NAN	NAN	NAN	NAN	NAN	NAN	NAN	NAN	NAN	NAN	NAN	NAN	NAN	NAN	NAN	NAN	NAN	NAN	NAN	NAN	NAN	NAN	NAN	NAN	NAN	NAN	NAN	NAN	NAN	NAN	NAN
JW0431	-252.6	53	86	5	Membrane Anchored	GO:0005575	GO:0044464	NAN	NAN	NAN	NAN	NAN	GO:0044425	NAN	NAN	GO:0044459	GO:0031224	GO:0016021	GO:0031226	GO:0005887	NAN	NAN	NAN	NAN	NAN	NAN	NAN	NAN	NAN	NAN	NAN	NAN	NAN	NAN	NAN	NAN	NAN	NAN	NAN	NAN	NAN	NAN	NAN	NAN	NAN	NAN	NAN	NAN	NAN
JW0434	-21.9	105	54	6.5	Cytoplasmic	NAN	NAN	NAN	NAN	NAN	NAN	NAN	NAN	NAN	NAN	NAN	NAN	NAN	NAN	NAN	NAN	NAN	NAN	NAN	NAN	NAN	NAN	NAN	NAN	NAN	NAN	NAN	NAN	NAN	NAN	NAN	NAN	NAN	NAN	NAN	NAN	NAN	NAN	NAN	NAN	NAN	NAN	NAN	NAN
JW0435	-168.9	7	28	7.24	Cytoplasmic	NAN	NAN	NAN	NAN	NAN	NAN	NAN	NAN	NAN	NAN	NAN	NAN	NAN	NAN	NAN	NAN	NAN	NAN	NAN	NAN	NAN	NAN	NAN	NAN	NAN	NAN	NAN	NAN	NAN	NAN	NAN	NAN	NAN	NAN	NAN	NAN	NAN	NAN	NAN	NAN	NAN	NAN	NAN	NAN
JW0436	-2.6	32	4	6.1	Cytoplasmic	GO:0005575	GO:0044464	GO:0044424	NAN	NAN	NAN	NAN	NAN	NAN	GO:0005737	NAN	NAN	NAN	NAN	NAN	NAN	NAN	NAN	NAN	NAN	NAN	NAN	NAN	NAN	NAN	NAN	NAN	NAN	NAN	NAN	NAN	NAN	NAN	NAN	NAN	NAN	NAN	NAN	NAN	NAN	NAN	NAN	NAN	NAN
JW0437	-0.2	17	69	7.23	Cytoplasmic	NAN	NAN	NAN	NAN	NAN	NAN	NAN	NAN	NAN	NAN	NAN	NAN	NAN	NAN	NAN	NAN	NAN	NAN	NAN	NAN	NAN	NAN	NAN	NAN	NAN	NAN	NAN	NAN	NAN	NAN	NAN	NAN	NAN	NAN	NAN	NAN	NAN	NAN	NAN	NAN	NAN	NAN	NAN	NAN
JW0438	50.1	9	15	6.5	Integral Membrane Protein	GO:0005575	GO:0044464	NAN	NAN	NAN	GO:0016020	GO:0005886	NAN	NAN	NAN	NAN	NAN	NAN	NAN	NAN	NAN	NAN	NAN	NAN	NAN	NAN	NAN	NAN	NAN	NAN	NAN	NAN	NAN	NAN	NAN	NAN	NAN	NAN	NAN	NAN	NAN	NAN	NAN	NAN	NAN	NAN	NAN	NAN	NAN
JW0440	7.5	41	81	8.2	Cytoplasmic	NAN	NAN	NAN	NAN	NAN	NAN	NAN	NAN	NAN	NAN	NAN	NAN	NAN	NAN	NAN	NAN	NAN	NAN	NAN	NAN	NAN	NAN	NAN	NAN	NAN	NAN	NAN	NAN	NAN	NAN	NAN	NAN	NAN	NAN	NAN	NAN	NAN	NAN	NAN	NAN	NAN	NAN	NAN	NAN
JW0442	-72.5	24	46	6.74	Cytoplasmic	GO:0005575	GO:0044464	GO:0044424	GO:0044444	GO:0005829	NAN	NAN	NAN	NAN	NAN	NAN	NAN	NAN	NAN	NAN	NAN	NAN	NAN	NAN	NAN	NAN	NAN	NAN	NAN	NAN	NAN	NAN	NAN	NAN	NAN	NAN	NAN	NAN	NAN	NAN	NAN	NAN	NAN	NAN	NAN	NAN	NAN	NAN	NAN
JW0444	-51.6	94	67	9.9	Cytoplasmic	NAN	NAN	NAN	NAN	NAN	NAN	NAN	NAN	NAN	NAN	NAN	NAN	NAN	NAN	NAN	NAN	NAN	NAN	NAN	NAN	NAN	NAN	NAN	NAN	NAN	NAN	NAN	NAN	NAN	NAN	NAN	NAN	NAN	NAN	NAN	NAN	NAN	NAN	NAN	NAN	NAN	NAN	NAN	NAN
JW0445	-46	105	69	5.9	Cytoplasmic	NAN	NAN	NAN	NAN	NAN	NAN	NAN	NAN	NAN	NAN	NAN	NAN	NAN	NAN	NAN	NAN	NAN	NAN	NAN	NAN	NAN	NAN	NAN	NAN	NAN	NAN	NAN	NAN	NAN	NAN	NAN	NAN	NAN	NAN	NAN	NAN	NAN	NAN	NAN	NAN	NAN	NAN	NAN	NAN
JW0448	-10.3	20	17	7.26	Cytoplasmic	NAN	NAN	NAN	NAN	NAN	NAN	NAN	NAN	NAN	NAN	NAN	NAN	NAN	NAN	NAN	NAN	NAN	NAN	NAN	NAN	NAN	NAN	NAN	NAN	NAN	NAN	NAN	NAN	NAN	NAN	NAN	NAN	NAN	NAN	NAN	NAN	NAN	NAN	NAN	NAN	NAN	NAN	NAN	NAN
JW0449	-41	99	15	9.6	Cytoplasmic	GO:0005575	GO:0044464	GO:0044424	GO:0044444	GO:0005829	NAN	NAN	NAN	NAN	NAN	NAN	NAN	NAN	NAN	NAN	NAN	NAN	NAN	NAN	NAN	NAN	NAN	NAN	NAN	NAN	NAN	NAN	NAN	NAN	NAN	NAN	NAN	NAN	NAN	NAN	NAN	NAN	NAN	NAN	NAN	NAN	NAN	NAN	NAN
JW0450	-67	76	45	6.1	Cytoplasmic	NAN	NAN	NAN	NAN	NAN	NAN	NAN	NAN	NAN	NAN	NAN	NAN	NAN	NAN	NAN	NAN	NAN	NAN	NAN	NAN	NAN	NAN	NAN	NAN	NAN	NAN	NAN	NAN	NAN	NAN	NAN	NAN	NAN	NAN	NAN	NAN	NAN	NAN	NAN	NAN	NAN	NAN	NAN	NAN
JW0452	-101.6	65	48	8.8	Inner Membrane Lipoprotein	GO:0005575	GO:0044464	NAN	NAN	NAN	GO:0016020	GO:0005886	NAN	NAN	NAN	NAN	NAN	NAN	NAN	NAN	NAN	NAN	GO:0042597	GO:0030288	NAN	NAN	NAN	NAN	NAN	NAN	NAN	NAN	NAN	NAN	NAN	NAN	NAN	NAN	NAN	NAN	NAN	NAN	NAN	NAN	NAN	NAN	NAN	NAN	NAN
JW0453	-39.9	52	35	6.5	Cytoplasmic	NAN	NAN	NAN	NAN	NAN	NAN	NAN	NAN	NAN	NAN	NAN	NAN	NAN	NAN	NAN	NAN	NAN	NAN	NAN	NAN	NAN	NAN	NAN	NAN	NAN	NAN	NAN	NAN	NAN	NAN	NAN	NAN	NAN	NAN	NAN	NAN	NAN	NAN	NAN	NAN	NAN	NAN	NAN	NAN
JW0456	-96.5	78	36	10.7	Cytoplasmic	NAN	NAN	NAN	NAN	NAN	NAN	NAN	NAN	NAN	NAN	NAN	NAN	NAN	NAN	NAN	NAN	NAN	NAN	NAN	NAN	NAN	NAN	NAN	NAN	NAN	NAN	NAN	NAN	NAN	NAN	NAN	NAN	NAN	NAN	NAN	NAN	NAN	NAN	NAN	NAN	NAN	NAN	NAN	NAN
JW0457	107.3	16	31	11.6	Integral Membrane Protein	GO:0005575	GO:0044464	NAN	NAN	NAN	GO:0016020	GO:0005886	NAN	NAN	NAN	NAN	NAN	NAN	NAN	NAN	NAN	NAN	NAN	NAN	NAN	NAN	NAN	NAN	NAN	NAN	NAN	NAN	NAN	NAN	NAN	NAN	NAN	NAN	NAN	NAN	NAN	NAN	NAN	NAN	NAN	NAN	NAN	NAN	NAN
JW0458	4.2	89	85	6.5	Cytoplasmic	GO:0005575	GO:0044464	GO:0044424	GO:0044444	GO:0005829	NAN	NAN	NAN	NAN	NAN	NAN	NAN	NAN	NAN	NAN	NAN	NAN	NAN	NAN	NAN	NAN	NAN	NAN	NAN	NAN	NAN	NAN	NAN	NAN	NAN	NAN	NAN	NAN	NAN	NAN	NAN	NAN	NAN	NAN	NAN	NAN	NAN	NAN	NAN
JW0460	-51.6	83	48	6.5	Cytoplasmic	GO:0005575	GO:0044464	GO:0044424	GO:0044444	GO:0005829	NAN	NAN	NAN	NAN	NAN	NAN	NAN	NAN	NAN	NAN	NAN	NAN	NAN	NAN	NAN	NAN	NAN	NAN	NAN	NAN	NAN	NAN	NAN	NAN	NAN	NAN	NAN	NAN	NAN	NAN	NAN	NAN	NAN	NAN	NAN	NAN	NAN	NAN	NAN
JW0461	-37	84	63	6	Cytoplasmic	NAN	NAN	NAN	NAN	NAN	NAN	NAN	NAN	NAN	NAN	NAN	NAN	NAN	NAN	NAN	NAN	NAN	NAN	NAN	NAN	NAN	NAN	NAN	NAN	NAN	NAN	NAN	NAN	NAN	NAN	NAN	NAN	NAN	NAN	NAN	NAN	NAN	NAN	NAN	NAN	NAN	NAN	NAN	NAN
JW0462	-326.7	109	30	5.1	Cytoplasmic	GO:0005575	GO:0044464	GO:0044424	GO:0044444	GO:0005829	NAN	NAN	NAN	NAN	NAN	NAN	NAN	NAN	NAN	NAN	NAN	NAN	NAN	NAN	NAN	NAN	NAN	NAN	NAN	NAN	NAN	NAN	NAN	NAN	NAN	NAN	NAN	NAN	NAN	NAN	NAN	NAN	NAN	NAN	NAN	NAN	NAN	NAN	NAN
JW0463	-81.9	105	37	6.6	Cytoplasmic	GO:0005575	GO:0044464	GO:0044424	GO:0044444	GO:0005829	NAN	NAN	NAN	NAN	NAN	NAN	NAN	NAN	NAN	NAN	NAN	NAN	NAN	NAN	NAN	NAN	NAN	NAN	NAN	NAN	NAN	NAN	NAN	NAN	NAN	NAN	NAN	NAN	NAN	NAN	NAN	NAN	NAN	NAN	NAN	NAN	NAN	NAN	NAN
JW0464	-59.8	16	40	6.99	Cytoplasmic	NAN	NAN	NAN	NAN	NAN	NAN	NAN	NAN	NAN	NAN	NAN	NAN	NAN	NAN	NAN	NAN	NAN	NAN	NAN	NAN	NAN	NAN	NAN	NAN	NAN	NAN	NAN	NAN	NAN	NAN	NAN	NAN	NAN	NAN	NAN	NAN	NAN	NAN	NAN	NAN	NAN	NAN	NAN	NAN
JW0465	-60.9	34	18	5.6	Cytoplasmic	GO:0005575	GO:0044464	GO:0044424	NAN	NAN	NAN	NAN	NAN	NAN	GO:0005737	NAN	NAN	NAN	NAN	NAN	NAN	NAN	NAN	NAN	NAN	NAN	NAN	NAN	NAN	NAN	NAN	NAN	NAN	NAN	NAN	NAN	NAN	NAN	NAN	NAN	NAN	NAN	NAN	NAN	NAN	NAN	NAN	NAN	NAN
JW0466	-150.1	85	34	6	Cytoplasmic	NAN	NAN	NAN	NAN	NAN	NAN	NAN	NAN	NAN	NAN	NAN	NAN	NAN	NAN	NAN	NAN	NAN	NAN	NAN	NAN	NAN	NAN	NAN	NAN	NAN	NAN	NAN	NAN	NAN	NAN	NAN	NAN	NAN	NAN	NAN	NAN	NAN	NAN	NAN	NAN	NAN	NAN	NAN	NAN
JW0467	449.4	37	12	5.3	Integral Membrane Protein	GO:0005575	GO:0044464	NAN	NAN	NAN	GO:0016020	GO:0005886	NAN	NAN	NAN	NAN	NAN	NAN	NAN	NAN	NAN	NAN	NAN	NAN	NAN	NAN	NAN	NAN	NAN	NAN	NAN	NAN	NAN	NAN	NAN	NAN	NAN	NAN	NAN	NAN	NAN	NAN	NAN	NAN	NAN	NAN	NAN	NAN	NAN
JW0469	-226	77	74	5.9	Periplasmic	GO:0005575	GO:0044464	NAN	NAN	NAN	NAN	NAN	NAN	NAN	NAN	NAN	NAN	NAN	NAN	NAN	NAN	NAN	GO:0042597	GO:0030288	NAN	NAN	NAN	NAN	NAN	NAN	NAN	NAN	NAN	NAN	NAN	NAN	NAN	NAN	NAN	NAN	NAN	NAN	NAN	NAN	NAN	NAN	NAN	NAN	NAN
JW0470	-13.2	100	53	9.8	Cytoplasmic	GO:0005575	GO:0044464	GO:0044424	GO:0044444	GO:0005829	NAN	NAN	NAN	NAN	NAN	NAN	NAN	NAN	NAN	NAN	NAN	NAN	NAN	NAN	NAN	NAN	NAN	NAN	NAN	NAN	NAN	NAN	NAN	NAN	NAN	NAN	NAN	NAN	NAN	NAN	NAN	NAN	NAN	NAN	NAN	NAN	NAN	NAN	NAN
JW0471	-60.2	43	35	6.9	Cytoplasmic	NAN	NAN	NAN	NAN	NAN	NAN	NAN	NAN	NAN	NAN	NAN	NAN	NAN	NAN	NAN	NAN	NAN	NAN	NAN	NAN	NAN	NAN	NAN	NAN	NAN	NAN	NAN	NAN	NAN	NAN	NAN	NAN	NAN	NAN	NAN	NAN	NAN	NAN	NAN	NAN	NAN	NAN	NAN	NAN
JW0472	-48.6	81	39	7.5	Cytoplasmic	NAN	NAN	NAN	NAN	NAN	NAN	NAN	NAN	NAN	NAN	NAN	NAN	NAN	NAN	NAN	NAN	NAN	NAN	NAN	NAN	NAN	NAN	NAN	NAN	NAN	NAN	NAN	NAN	NAN	NAN	NAN	NAN	NAN	NAN	NAN	NAN	NAN	NAN	NAN	NAN	NAN	NAN	NAN	NAN
JW0473	170.7	21	19	5.7	Integral Membrane Protein	GO:0005575	GO:0044464	GO:0044424	NAN	NAN	GO:0016020	GO:0005886	GO:0044425	NAN	NAN	GO:0044459	GO:0031224	GO:0016021	GO:0031226	GO:0005887	NAN	NAN	NAN	NAN	NAN	NAN	NAN	NAN	NAN	NAN	NAN	NAN	NAN	NAN	NAN	NAN	NAN	NAN	NAN	NAN	NAN	NAN	NAN	NAN	NAN	GO:0043226	NAN	GO:0043229	NAN
JW0474	17.7	56	41	5.6	Cytoplasmic	NAN	NAN	NAN	NAN	NAN	NAN	NAN	NAN	NAN	NAN	NAN	NAN	NAN	NAN	NAN	NAN	NAN	NAN	NAN	NAN	NAN	NAN	NAN	NAN	NAN	NAN	NAN	NAN	NAN	NAN	NAN	NAN	NAN	NAN	NAN	NAN	NAN	NAN	NAN	NAN	NAN	NAN	NAN	NAN
JW0476	-78.1	66	36	6.7	Cytoplasmic	NAN	NAN	NAN	NAN	NAN	NAN	NAN	NAN	NAN	NAN	NAN	NAN	NAN	NAN	NAN	NAN	NAN	NAN	NAN	NAN	NAN	NAN	NAN	NAN	NAN	NAN	NAN	NAN	NAN	NAN	NAN	NAN	NAN	NAN	NAN	NAN	NAN	NAN	NAN	NAN	NAN	NAN	NAN	NAN
JW0478	-6	14	90	7.3	Membrane Anchored	GO:0005575	GO:0044464	NAN	NAN	NAN	GO:0016020	GO:0005886	NAN	NAN	NAN	NAN	NAN	NAN	NAN	NAN	NAN	NAN	NAN	NAN	NAN	NAN	NAN	NAN	NAN	NAN	NAN	NAN	NAN	NAN	NAN	NAN	NAN	NAN	NAN	NAN	NAN	NAN	NAN	NAN	NAN	NAN	NAN	NAN	NAN
JW0479	-47.6	43	16	6.2	Cytoplasmic	GO:0005575	GO:0044464	NAN	NAN	NAN	GO:0016020	GO:0005886	NAN	NAN	NAN	NAN	NAN	NAN	NAN	NAN	NAN	NAN	NAN	NAN	NAN	NAN	NAN	NAN	NAN	NAN	NAN	NAN	NAN	NAN	NAN	NAN	NAN	NAN	NAN	NAN	NAN	NAN	NAN	NAN	NAN	NAN	NAN	NAN	NAN
JW0483	-41.9	41	42	8.9	Periplasmic	GO:0005575	GO:0044464	NAN	NAN	NAN	NAN	NAN	NAN	NAN	NAN	NAN	NAN	NAN	NAN	NAN	NAN	NAN	GO:0042597	GO:0030288	NAN	NAN	NAN	NAN	NAN	NAN	NAN	NAN	NAN	NAN	NAN	NAN	NAN	NAN	NAN	NAN	NAN	NAN	NAN	NAN	NAN	NAN	NAN	NAN	NAN
JW0484	-33.6	103	41	6.2	Cytoplasmic	NAN	NAN	NAN	NAN	NAN	NAN	NAN	NAN	NAN	NAN	NAN	NAN	NAN	NAN	NAN	NAN	NAN	NAN	NAN	NAN	NAN	NAN	NAN	NAN	NAN	NAN	NAN	NAN	NAN	NAN	NAN	NAN	NAN	NAN	NAN	NAN	NAN	NAN	NAN	NAN	NAN	NAN	NAN	NAN
JW0485	205.1	76	5	9.9	Integral Membrane Protein	GO:0005575	GO:0044464	NAN	NAN	NAN	GO:0016020	GO:0005886	NAN	NAN	NAN	NAN	NAN	NAN	NAN	NAN	NAN	NAN	NAN	NAN	NAN	NAN	NAN	NAN	NAN	NAN	NAN	NAN	NAN	NAN	NAN	NAN	NAN	NAN	NAN	NAN	NAN	NAN	NAN	NAN	NAN	NAN	NAN	NAN	NAN
JW0487	0.7	49	15	7.3	Outer Membrane Lipoprotein	NAN	NAN	NAN	NAN	NAN	NAN	NAN	NAN	NAN	NAN	NAN	NAN	NAN	NAN	NAN	NAN	NAN	NAN	NAN	NAN	NAN	NAN	NAN	NAN	NAN	NAN	NAN	NAN	NAN	NAN	NAN	NAN	NAN	NAN	NAN	NAN	NAN	NAN	NAN	NAN	NAN	NAN	NAN	NAN
JW0488	-183.4	23	29	6.31	Cytoplasmic	NAN	NAN	NAN	NAN	NAN	NAN	NAN	NAN	NAN	NAN	NAN	NAN	NAN	NAN	NAN	NAN	NAN	NAN	NAN	NAN	NAN	NAN	NAN	NAN	NAN	NAN	NAN	NAN	NAN	NAN	NAN	NAN	NAN	NAN	NAN	NAN	NAN	NAN	NAN	NAN	NAN	NAN	NAN	NAN
JW0489	77.5	46	17	6.1	Membrane Anchored	NAN	NAN	NAN	NAN	NAN	NAN	NAN	NAN	NAN	NAN	NAN	NAN	NAN	NAN	NAN	NAN	NAN	NAN	NAN	NAN	NAN	NAN	NAN	NAN	NAN	NAN	NAN	NAN	NAN	NAN	NAN	NAN	NAN	NAN	NAN	NAN	NAN	NAN	NAN	NAN	NAN	NAN	NAN	NAN
JW0491	-135.1	7	53	6.39	Cytoplasmic	NAN	NAN	NAN	NAN	NAN	NAN	NAN	NAN	NAN	NAN	NAN	NAN	NAN	NAN	NAN	NAN	NAN	NAN	NAN	NAN	NAN	NAN	NAN	NAN	NAN	NAN	NAN	NAN	NAN	NAN	NAN	NAN	NAN	NAN	NAN	NAN	NAN	NAN	NAN	NAN	NAN	NAN	NAN	NAN
JW0492	-11.3	3	48	7.8	Cytoplasmic	NAN	NAN	NAN	NAN	NAN	NAN	NAN	NAN	NAN	NAN	NAN	NAN	NAN	NAN	NAN	NAN	NAN	NAN	NAN	NAN	NAN	NAN	NAN	NAN	NAN	NAN	NAN	NAN	NAN	NAN	NAN	NAN	NAN	NAN	NAN	NAN	NAN	NAN	NAN	NAN	NAN	NAN	NAN	NAN
JW0493	-23.6	96	27	5.6	Cytoplasmic	NAN	NAN	NAN	NAN	NAN	NAN	NAN	NAN	NAN	NAN	NAN	NAN	NAN	NAN	NAN	NAN	NAN	NAN	NAN	NAN	NAN	NAN	NAN	NAN	NAN	NAN	NAN	NAN	NAN	NAN	NAN	NAN	NAN	NAN	NAN	NAN	NAN	NAN	NAN	NAN	NAN	NAN	NAN	NAN
JW0494	19.9	20	60	6.68	Cytoplasmic	GO:0005575	GO:0044464	GO:0044424	GO:0044444	GO:0005829	NAN	NAN	NAN	GO:0032991	NAN	NAN	NAN	NAN	NAN	NAN	NAN	NAN	NAN	NAN	NAN	NAN	NAN	NAN	NAN	NAN	NAN	NAN	NAN	NAN	NAN	NAN	NAN	NAN	NAN	NAN	NAN	NAN	NAN	NAN	NAN	NAN	NAN	NAN	NAN
JW0495	37.1	5	64	6.08	Cytoplasmic	NAN	NAN	NAN	NAN	NAN	NAN	NAN	NAN	NAN	NAN	NAN	NAN	NAN	NAN	NAN	NAN	NAN	NAN	NAN	NAN	NAN	NAN	NAN	NAN	NAN	NAN	NAN	NAN	NAN	NAN	NAN	NAN	NAN	NAN	NAN	NAN	NAN	NAN	NAN	NAN	NAN	NAN	NAN	NAN
JW0496	-88.4	23	31	6.02	Cytoplasmic	NAN	NAN	NAN	NAN	NAN	NAN	NAN	NAN	NAN	NAN	NAN	NAN	NAN	NAN	NAN	NAN	NAN	NAN	NAN	NAN	NAN	NAN	NAN	NAN	NAN	NAN	NAN	NAN	NAN	NAN	NAN	NAN	NAN	NAN	NAN	NAN	NAN	NAN	NAN	NAN	NAN	NAN	NAN	NAN
JW0497	51.8	72	67	6.5	Cytoplasmic	NAN	NAN	NAN	NAN	NAN	NAN	NAN	NAN	NAN	NAN	NAN	NAN	NAN	NAN	NAN	NAN	NAN	NAN	NAN	NAN	NAN	NAN	NAN	NAN	NAN	NAN	NAN	NAN	NAN	NAN	NAN	NAN	NAN	NAN	NAN	NAN	NAN	NAN	NAN	NAN	NAN	NAN	NAN	NAN
JW0500	-81.8	107	67	5.6	Cytoplasmic	GO:0005575	GO:0044464	GO:0044424	NAN	NAN	NAN	NAN	NAN	NAN	GO:0005737	NAN	NAN	NAN	NAN	NAN	NAN	NAN	NAN	NAN	NAN	NAN	NAN	NAN	NAN	NAN	NAN	NAN	NAN	NAN	NAN	NAN	NAN	NAN	NAN	NAN	NAN	NAN	NAN	NAN	NAN	NAN	NAN	NAN	NAN
JW0502	127.8	74	47	5	Cytoplasmic	NAN	NAN	NAN	NAN	NAN	NAN	NAN	NAN	NAN	NAN	NAN	NAN	NAN	NAN	NAN	NAN	NAN	NAN	NAN	NAN	NAN	NAN	NAN	NAN	NAN	NAN	NAN	NAN	NAN	NAN	NAN	NAN	NAN	NAN	NAN	NAN	NAN	NAN	NAN	NAN	NAN	NAN	NAN	NAN
JW0504	-94.5	25	20	5.73	Cytoplasmic	NAN	NAN	NAN	NAN	NAN	NAN	NAN	NAN	NAN	NAN	NAN	NAN	NAN	NAN	NAN	NAN	NAN	NAN	NAN	NAN	NAN	NAN	NAN	NAN	NAN	NAN	NAN	NAN	NAN	NAN	NAN	NAN	NAN	NAN	NAN	NAN	NAN	NAN	NAN	NAN	NAN	NAN	NAN	NAN
JW0505	-47.3	26	16	6.32	Cytoplasmic	NAN	NAN	NAN	NAN	NAN	NAN	NAN	NAN	NAN	NAN	NAN	NAN	NAN	NAN	NAN	NAN	NAN	NAN	NAN	NAN	NAN	NAN	NAN	NAN	NAN	NAN	NAN	NAN	NAN	NAN	NAN	NAN	NAN	NAN	NAN	NAN	NAN	NAN	NAN	NAN	NAN	NAN	NAN	NAN
JW0506	72	57	21	5.4	Integral Membrane Protein	GO:0005575	GO:0044464	GO:0044424	GO:0044444	GO:0005829	NAN	NAN	NAN	GO:0032991	NAN	NAN	NAN	NAN	NAN	NAN	GO:1902494	GO:0043234	NAN	NAN	NAN	NAN	NAN	NAN	NAN	NAN	NAN	NAN	NAN	NAN	NAN	NAN	NAN	NAN	NAN	NAN	NAN	NAN	NAN	NAN	NAN	NAN	NAN	NAN	NAN
JW0508	52.9	34	108	6	Cytoplasmic	NAN	NAN	NAN	NAN	NAN	NAN	NAN	NAN	NAN	NAN	NAN	NAN	NAN	NAN	NAN	NAN	NAN	NAN	NAN	NAN	NAN	NAN	NAN	NAN	NAN	NAN	NAN	NAN	NAN	NAN	NAN	NAN	NAN	NAN	NAN	NAN	NAN	NAN	NAN	NAN	NAN	NAN	NAN	NAN
JW0509	-7.4	10	48	10.19	Cytoplasmic	NAN	NAN	NAN	NAN	NAN	NAN	NAN	NAN	NAN	NAN	NAN	NAN	NAN	NAN	NAN	NAN	NAN	NAN	NAN	NAN	NAN	NAN	NAN	NAN	NAN	NAN	NAN	NAN	NAN	NAN	NAN	NAN	NAN	NAN	NAN	NAN	NAN	NAN	NAN	NAN	NAN	NAN	NAN	NAN
JW0510	-10.6	16	34	5.52	Cytoplasmic	GO:0005575	GO:0044464	GO:0044424	GO:0044444	GO:0005829	NAN	NAN	NAN	NAN	NAN	NAN	NAN	NAN	NAN	NAN	NAN	NAN	NAN	NAN	NAN	NAN	NAN	NAN	NAN	NAN	NAN	NAN	NAN	NAN	NAN	NAN	NAN	NAN	NAN	NAN	NAN	NAN	NAN	NAN	NAN	NAN	NAN	NAN	NAN
JW0511	-49.5	42	66	6.2	Cytoplasmic	GO:0005575	GO:0044464	GO:0044424	GO:0044444	GO:0005829	NAN	NAN	NAN	NAN	NAN	NAN	NAN	NAN	NAN	NAN	NAN	NAN	NAN	NAN	NAN	NAN	NAN	NAN	NAN	NAN	NAN	NAN	NAN	NAN	NAN	NAN	NAN	NAN	NAN	NAN	NAN	NAN	NAN	NAN	NAN	NAN	NAN	NAN	NAN
JW0512	14.6	105	16	7	Cytoplasmic	GO:0005575	GO:0044464	GO:0044424	GO:0044444	GO:0005829	NAN	NAN	NAN	NAN	NAN	NAN	NAN	NAN	NAN	NAN	NAN	NAN	NAN	NAN	NAN	NAN	NAN	NAN	NAN	NAN	NAN	NAN	NAN	NAN	NAN	NAN	NAN	NAN	NAN	NAN	NAN	NAN	NAN	NAN	NAN	NAN	NAN	NAN	NAN
JW0513	1	21	43	8.06	Cytoplasmic	GO:0005575	GO:0044464	NAN	NAN	NAN	NAN	NAN	GO:0044425	NAN	NAN	GO:0044459	NAN	NAN	NAN	NAN	NAN	NAN	NAN	NAN	NAN	NAN	NAN	NAN	NAN	NAN	NAN	NAN	NAN	NAN	NAN	NAN	NAN	NAN	NAN	NAN	NAN	NAN	NAN	NAN	NAN	NAN	NAN	NAN	NAN
JW0514	-51.1	64	45	6.5	Cytoplasmic	GO:0005575	GO:0044464	GO:0044424	GO:0044444	GO:0005829	NAN	NAN	NAN	NAN	NAN	NAN	NAN	NAN	NAN	NAN	NAN	NAN	NAN	NAN	NAN	NAN	NAN	NAN	NAN	NAN	NAN	NAN	NAN	NAN	NAN	NAN	NAN	NAN	NAN	NAN	NAN	NAN	NAN	NAN	NAN	NAN	NAN	NAN	NAN
JW0515	-191.3	40	51	5.7	Cytoplasmic	GO:0005575	GO:0044464	GO:0044424	GO:0044444	GO:0005829	NAN	NAN	NAN	NAN	NAN	NAN	NAN	NAN	NAN	NAN	NAN	NAN	NAN	NAN	NAN	NAN	NAN	NAN	NAN	NAN	NAN	NAN	NAN	NAN	NAN	NAN	NAN	NAN	NAN	NAN	NAN	NAN	NAN	NAN	NAN	NAN	NAN	NAN	NAN
JW0516	123	5	35	11.1	Integral Membrane Protein	GO:0005575	GO:0044464	NAN	NAN	NAN	GO:0016020	GO:0005886	NAN	NAN	NAN	NAN	NAN	NAN	NAN	NAN	NAN	NAN	NAN	NAN	NAN	NAN	NAN	NAN	NAN	NAN	NAN	NAN	NAN	NAN	NAN	NAN	NAN	NAN	NAN	NAN	NAN	NAN	NAN	NAN	NAN	NAN	NAN	NAN	NAN
JW0518	13.8	44	23	6.5	Cytoplasmic	GO:0005575	GO:0044464	GO:0044424	GO:0044444	GO:0005829	NAN	NAN	NAN	NAN	NAN	NAN	NAN	NAN	NAN	NAN	NAN	NAN	NAN	NAN	NAN	NAN	NAN	NAN	NAN	NAN	NAN	NAN	NAN	NAN	NAN	NAN	NAN	NAN	NAN	NAN	NAN	NAN	NAN	NAN	NAN	NAN	NAN	NAN	NAN
JW0519	37.9	83	25	5.7	Periplasmic	GO:0005575	GO:0044464	NAN	NAN	NAN	NAN	NAN	NAN	NAN	NAN	NAN	NAN	NAN	NAN	NAN	NAN	NAN	NAN	NAN	NAN	NAN	NAN	NAN	NAN	NAN	NAN	NAN	NAN	NAN	NAN	NAN	NAN	NAN	NAN	NAN	NAN	NAN	NAN	NAN	NAN	NAN	NAN	NAN	GO:0042995
JW0520	3.1	28	22	10.6	Periplasmic	NAN	NAN	NAN	NAN	NAN	NAN	NAN	NAN	NAN	NAN	NAN	NAN	NAN	NAN	NAN	NAN	NAN	NAN	NAN	NAN	NAN	NAN	NAN	NAN	NAN	NAN	NAN	NAN	NAN	NAN	NAN	NAN	NAN	NAN	NAN	NAN	NAN	NAN	NAN	NAN	NAN	NAN	NAN	NAN
JW0525	-260.6	28	37	10.31	Cytoplasmic	GO:0005575	GO:0044464	GO:0044424	GO:0044444	GO:0005829	NAN	NAN	NAN	NAN	NAN	NAN	NAN	NAN	NAN	NAN	NAN	NAN	NAN	NAN	NAN	NAN	NAN	NAN	NAN	NAN	NAN	NAN	NAN	NAN	NAN	NAN	NAN	NAN	NAN	NAN	NAN	NAN	NAN	NAN	NAN	NAN	NAN	NAN	NAN
JW0526	-37	7	67	7.41	Cytoplasmic	NAN	NAN	NAN	NAN	NAN	NAN	NAN	NAN	NAN	NAN	NAN	NAN	NAN	NAN	NAN	NAN	NAN	NAN	NAN	NAN	NAN	NAN	NAN	NAN	NAN	NAN	NAN	NAN	NAN	NAN	NAN	NAN	NAN	NAN	NAN	NAN	NAN	NAN	NAN	NAN	NAN	NAN	NAN	NAN
JW0531	115.3	7	35	8.4	Integral Membrane Protein	GO:0005575	GO:0044464	NAN	NAN	NAN	GO:0016020	GO:0005886	GO:0044425	NAN	NAN	GO:0044459	GO:0031224	GO:0016021	GO:0031226	GO:0005887	NAN	NAN	NAN	NAN	NAN	NAN	NAN	NAN	NAN	NAN	NAN	NAN	NAN	NAN	NAN	NAN	NAN	NAN	NAN	NAN	NAN	NAN	NAN	NAN	NAN	NAN	NAN	NAN	NAN
JW0532	-80.1	12	21	9.5	Cytoplasmic	NAN	NAN	NAN	NAN	NAN	NAN	NAN	NAN	NAN	NAN	NAN	NAN	NAN	NAN	NAN	NAN	NAN	NAN	NAN	NAN	NAN	NAN	NAN	NAN	NAN	NAN	NAN	NAN	NAN	NAN	NAN	NAN	NAN	NAN	NAN	NAN	NAN	NAN	NAN	NAN	NAN	NAN	NAN	NAN
JW0533	-22.1	49	39	8.2	Periplasmic	GO:0005575	GO:0044464	NAN	NAN	NAN	NAN	NAN	NAN	NAN	NAN	NAN	NAN	NAN	NAN	NAN	NAN	NAN	GO:0042597	GO:0030288	NAN	NAN	NAN	NAN	NAN	NAN	NAN	NAN	NAN	NAN	NAN	NAN	NAN	NAN	NAN	NAN	NAN	NAN	NAN	NAN	NAN	NAN	NAN	NAN	NAN
JW0535	-54.5	65	37	7.9	Cytoplasmic	NAN	NAN	NAN	NAN	NAN	NAN	NAN	NAN	NAN	NAN	NAN	NAN	NAN	NAN	NAN	NAN	NAN	NAN	NAN	NAN	NAN	NAN	NAN	NAN	NAN	NAN	NAN	NAN	NAN	NAN	NAN	NAN	NAN	NAN	NAN	NAN	NAN	NAN	NAN	NAN	NAN	NAN	NAN	NAN
JW0537	-9.8	98	15	8.2	Cytoplasmic	NAN	NAN	NAN	NAN	NAN	NAN	NAN	NAN	NAN	NAN	NAN	NAN	NAN	NAN	NAN	NAN	NAN	NAN	NAN	NAN	NAN	NAN	NAN	NAN	NAN	NAN	NAN	NAN	NAN	NAN	NAN	NAN	NAN	NAN	NAN	NAN	NAN	NAN	NAN	NAN	NAN	NAN	NAN	NAN
JW0538	-70.2	76	52	10.3	Cytoplasmic	GO:0005575	GO:0044464	GO:0044424	NAN	NAN	NAN	NAN	NAN	GO:0032991	NAN	NAN	NAN	NAN	NAN	NAN	NAN	GO:0043234	NAN	NAN	NAN	NAN	NAN	NAN	NAN	NAN	NAN	NAN	NAN	NAN	NAN	NAN	NAN	NAN	NAN	NAN	NAN	NAN	NAN	NAN	NAN	NAN	NAN	NAN	NAN
JW0539	-3.4	27	63	7.15	Cytoplasmic	NAN	NAN	NAN	NAN	NAN	NAN	NAN	NAN	NAN	NAN	NAN	NAN	NAN	NAN	NAN	NAN	NAN	NAN	NAN	NAN	NAN	NAN	NAN	NAN	NAN	NAN	NAN	NAN	NAN	NAN	NAN	NAN	NAN	NAN	NAN	NAN	NAN	NAN	NAN	NAN	NAN	NAN	NAN	NAN
JW0543	4.3	15	44	10.3	Integral Membrane Protein	NAN	NAN	NAN	NAN	NAN	NAN	NAN	NAN	NAN	NAN	NAN	NAN	NAN	NAN	NAN	NAN	NAN	NAN	NAN	NAN	NAN	NAN	NAN	NAN	NAN	NAN	NAN	NAN	NAN	NAN	NAN	NAN	NAN	NAN	NAN	NAN	NAN	NAN	NAN	NAN	NAN	NAN	NAN	NAN
JW0544	-26.8	77	13	10.1	Periplasmic	NAN	NAN	NAN	NAN	NAN	NAN	NAN	NAN	NAN	NAN	NAN	NAN	NAN	NAN	NAN	NAN	NAN	NAN	NAN	NAN	NAN	NAN	NAN	NAN	NAN	NAN	NAN	NAN	NAN	NAN	NAN	NAN	NAN	NAN	NAN	NAN	NAN	NAN	NAN	NAN	NAN	NAN	NAN	NAN
JW0546	19.9	33	36	9.9	Outer Membrane Lipoprotein	GO:0005575	NAN	NAN	NAN	NAN	NAN	NAN	GO:0044425	NAN	NAN	NAN	GO:0031224	NAN	NAN	NAN	NAN	NAN	NAN	NAN	NAN	NAN	NAN	NAN	NAN	NAN	NAN	NAN	NAN	NAN	NAN	NAN	NAN	NAN	NAN	NAN	NAN	NAN	NAN	NAN	NAN	NAN	NAN	NAN	NAN
JW0549	-77	40	58	5.6	Cytoplasmic	NAN	NAN	NAN	NAN	NAN	NAN	NAN	NAN	NAN	NAN	NAN	NAN	NAN	NAN	NAN	NAN	NAN	NAN	NAN	NAN	NAN	NAN	NAN	NAN	NAN	NAN	NAN	NAN	NAN	NAN	NAN	NAN	NAN	NAN	NAN	NAN	NAN	NAN	NAN	NAN	NAN	NAN	NAN	NAN
JW0551	-33.5	24	10	7.42	Cytoplasmic	NAN	NAN	NAN	NAN	NAN	NAN	NAN	NAN	NAN	NAN	NAN	NAN	NAN	NAN	NAN	NAN	NAN	NAN	NAN	NAN	NAN	NAN	NAN	NAN	NAN	NAN	NAN	NAN	NAN	NAN	NAN	NAN	NAN	NAN	NAN	NAN	NAN	NAN	NAN	NAN	NAN	NAN	NAN	NAN
JW0554	-204.4	4	41	6.9	Outer Membrane B-barrel protein	GO:0005575	GO:0044464	NAN	NAN	NAN	GO:0016020	NAN	GO:0044425	NAN	NAN	NAN	GO:0031224	NAN	NAN	NAN	NAN	NAN	NAN	NAN	NAN	GO:0044462	GO:0019867	GO:0009279	NAN	NAN	NAN	NAN	NAN	NAN	NAN	NAN	NAN	NAN	NAN	NAN	NAN	NAN	NAN	NAN	NAN	NAN	NAN	NAN	NAN
JW0555	9.1	25	6	9.73	Cytoplasmic	GO:0005575	GO:0044464	GO:0044424	GO:0044444	GO:0005829	GO:0016020	NAN	NAN	NAN	NAN	NAN	NAN	NAN	NAN	NAN	NAN	NAN	NAN	NAN	NAN	NAN	NAN	NAN	NAN	NAN	NAN	NAN	NAN	NAN	NAN	NAN	NAN	NAN	NAN	NAN	NAN	NAN	NAN	NAN	NAN	NAN	NAN	NAN	NAN
JW0556	-46.8	27	25	9.3	Periplasmic	NAN	NAN	NAN	NAN	NAN	NAN	NAN	NAN	NAN	NAN	NAN	NAN	NAN	NAN	NAN	NAN	NAN	NAN	NAN	NAN	NAN	NAN	NAN	NAN	NAN	NAN	NAN	NAN	NAN	NAN	NAN	NAN	NAN	NAN	NAN	NAN	NAN	NAN	NAN	NAN	NAN	NAN	NAN	NAN
JW0557	-449.7	4	16	6.9	Outer Membrane B-barrel protein	NAN	NAN	NAN	NAN	NAN	NAN	NAN	NAN	NAN	NAN	NAN	NAN	NAN	NAN	NAN	NAN	NAN	NAN	NAN	NAN	NAN	NAN	NAN	NAN	NAN	NAN	NAN	NAN	NAN	NAN	NAN	NAN	NAN	NAN	NAN	NAN	NAN	NAN	NAN	NAN	NAN	NAN	NAN	NAN
JW0558	-12.1	7	11	6.6	Integral Membrane Protein	GO:0005575	GO:0044464	NAN	NAN	NAN	GO:0016020	GO:0005886	NAN	NAN	NAN	NAN	NAN	NAN	NAN	NAN	NAN	NAN	NAN	NAN	NAN	NAN	NAN	NAN	NAN	NAN	NAN	NAN	NAN	NAN	NAN	NAN	NAN	NAN	NAN	NAN	NAN	NAN	NAN	NAN	NAN	NAN	NAN	NAN	NAN
JW0560	17.1	79	50	6.4	Cytoplasmic	NAN	NAN	NAN	NAN	NAN	NAN	NAN	NAN	NAN	NAN	NAN	NAN	NAN	NAN	NAN	NAN	NAN	NAN	NAN	NAN	NAN	NAN	NAN	NAN	NAN	NAN	NAN	NAN	NAN	NAN	NAN	NAN	NAN	NAN	NAN	NAN	NAN	NAN	NAN	NAN	NAN	NAN	NAN	NAN
JW0561	-105.2	28	13	7.3	Outer Membrane Lipoprotein	GO:0005575	GO:0044464	NAN	NAN	NAN	GO:0016020	NAN	NAN	NAN	NAN	NAN	NAN	NAN	NAN	NAN	NAN	NAN	NAN	NAN	NAN	GO:0044462	GO:0019867	GO:0009279	NAN	NAN	NAN	NAN	NAN	NAN	NAN	NAN	NAN	NAN	NAN	NAN	NAN	NAN	NAN	NAN	NAN	NAN	NAN	NAN	NAN
JW0563	-34.9	56	37	7.4	Membrane Anchored	GO:0005575	GO:0044464	NAN	NAN	NAN	NAN	NAN	NAN	NAN	NAN	NAN	NAN	NAN	NAN	NAN	NAN	NAN	GO:0042597	GO:0030288	NAN	NAN	NAN	NAN	NAN	NAN	NAN	NAN	NAN	NAN	NAN	NAN	NAN	NAN	NAN	NAN	NAN	NAN	NAN	NAN	NAN	NAN	NAN	NAN	NAN
JW0566	124.9	11	15	8.9	Integral Membrane Protein	GO:0005575	GO:0044464	NAN	NAN	NAN	GO:0016020	GO:0005886	GO:0044425	NAN	NAN	NAN	GO:0031224	GO:0016021	NAN	NAN	NAN	NAN	NAN	NAN	NAN	NAN	NAN	NAN	NAN	NAN	NAN	NAN	NAN	NAN	NAN	NAN	NAN	NAN	NAN	NAN	NAN	NAN	NAN	NAN	NAN	NAN	NAN	NAN	NAN
JW0567	-45.7	87	34	6.6	Cytoplasmic	GO:0005575	GO:0044464	GO:0044424	GO:0044444	GO:0005829	GO:0016020	NAN	NAN	NAN	NAN	NAN	NAN	NAN	NAN	NAN	NAN	NAN	NAN	NAN	NAN	NAN	NAN	NAN	NAN	NAN	NAN	NAN	NAN	NAN	NAN	NAN	NAN	NAN	NAN	NAN	NAN	NAN	NAN	NAN	NAN	NAN	NAN	NAN	NAN
JW0570	-83.5	9	19	6.14	Cytoplasmic	NAN	NAN	NAN	NAN	NAN	NAN	NAN	NAN	NAN	NAN	NAN	NAN	NAN	NAN	NAN	NAN	NAN	NAN	NAN	NAN	NAN	NAN	NAN	NAN	NAN	NAN	NAN	NAN	NAN	NAN	NAN	NAN	NAN	NAN	NAN	NAN	NAN	NAN	NAN	NAN	NAN	NAN	NAN	NAN
JW0576	-120.8	10	41	6.69	Cytoplasmic	NAN	NAN	NAN	NAN	NAN	NAN	NAN	NAN	NAN	NAN	NAN	NAN	NAN	NAN	NAN	NAN	NAN	NAN	NAN	NAN	NAN	NAN	NAN	NAN	NAN	NAN	NAN	NAN	NAN	NAN	NAN	NAN	NAN	NAN	NAN	NAN	NAN	NAN	NAN	NAN	NAN	NAN	NAN	NAN
JW0578	-101.6	21	5	4.99	Cytoplasmic	GO:0005575	GO:0044464	GO:0044424	GO:0044444	GO:0005829	GO:0016020	GO:0005886	NAN	GO:0032991	NAN	NAN	NAN	NAN	NAN	NAN	NAN	GO:0043234	NAN	NAN	NAN	NAN	NAN	NAN	NAN	NAN	NAN	NAN	NAN	NAN	NAN	NAN	NAN	NAN	NAN	NAN	NAN	NAN	NAN	NAN	NAN	NAN	NAN	NAN	NAN
JW0579	-64.6	34	67	7.3	Integral Membrane Protein	GO:0005575	GO:0044464	NAN	NAN	NAN	GO:0016020	GO:0005886	NAN	NAN	NAN	NAN	NAN	NAN	NAN	NAN	NAN	NAN	NAN	NAN	NAN	NAN	NAN	NAN	NAN	NAN	NAN	NAN	NAN	NAN	NAN	NAN	NAN	NAN	NAN	NAN	NAN	NAN	NAN	NAN	NAN	NAN	NAN	NAN	NAN
JW0580	-36.6	18	58	6.67	Cytoplasmic	GO:0005575	GO:0044464	NAN	NAN	NAN	GO:0016020	GO:0005886	GO:0044425	GO:0032991	NAN	GO:0044459	NAN	NAN	NAN	NAN	GO:1902494	GO:0043234	NAN	NAN	GO:0098796	NAN	NAN	NAN	GO:0098797	NAN	NAN	NAN	NAN	NAN	GO:1904949	GO:1990351	GO:1902495	GO:0098533	NAN	GO:0043190	NAN	NAN	NAN	NAN	NAN	NAN	NAN	NAN	NAN
JW0584	-21.5	30	81	6.7	Periplasmic	GO:0005575	GO:0044464	NAN	NAN	NAN	NAN	NAN	GO:0044425	GO:0032991	NAN	GO:0044459	NAN	NAN	NAN	NAN	GO:1902494	GO:0043234	GO:0042597	GO:0030288	GO:0098796	NAN	NAN	NAN	GO:0098797	NAN	NAN	NAN	NAN	NAN	GO:1904949	GO:1990351	GO:1902495	GO:0098533	NAN	GO:0043190	NAN	NAN	NAN	NAN	NAN	NAN	NAN	NAN	NAN
JW0585	-86.9	44	55	6.1	Cytoplasmic	NAN	NAN	NAN	NAN	NAN	NAN	NAN	NAN	NAN	NAN	NAN	NAN	NAN	NAN	NAN	NAN	NAN	NAN	NAN	NAN	NAN	NAN	NAN	NAN	NAN	NAN	NAN	NAN	NAN	NAN	NAN	NAN	NAN	NAN	NAN	NAN	NAN	NAN	NAN	NAN	NAN	NAN	NAN	NAN
JW0586	-78.6	88	62	5.8	Cytoplasmic	GO:0005575	GO:0044464	GO:0044424	GO:0044444	GO:0005829	NAN	NAN	NAN	NAN	NAN	NAN	NAN	NAN	NAN	NAN	NAN	NAN	NAN	NAN	NAN	NAN	NAN	NAN	NAN	NAN	NAN	NAN	NAN	NAN	NAN	NAN	NAN	NAN	NAN	NAN	NAN	NAN	NAN	NAN	NAN	NAN	NAN	NAN	NAN
JW0587	-82	66	83	5.7	Cytoplasmic	GO:0005575	GO:0044464	GO:0044424	GO:0044444	GO:0005829	GO:0016020	GO:0005886	NAN	NAN	NAN	NAN	NAN	NAN	NAN	NAN	NAN	NAN	NAN	NAN	NAN	NAN	NAN	NAN	NAN	NAN	NAN	NAN	NAN	NAN	NAN	NAN	NAN	NAN	NAN	NAN	NAN	NAN	NAN	NAN	NAN	NAN	NAN	NAN	NAN
JW0588	8.1	63	110	6.1	Cytoplasmic	GO:0005575	GO:0044464	GO:0044424	GO:0044444	GO:0005829	NAN	NAN	NAN	NAN	NAN	NAN	NAN	NAN	NAN	NAN	NAN	NAN	NAN	NAN	NAN	NAN	NAN	NAN	NAN	NAN	NAN	NAN	NAN	NAN	NAN	NAN	NAN	NAN	NAN	NAN	NAN	NAN	NAN	NAN	NAN	NAN	NAN	NAN	NAN
JW0589	-19.4	80	58	7	Cytoplasmic	GO:0005575	GO:0044464	GO:0044424	GO:0044444	GO:0005829	NAN	NAN	NAN	NAN	NAN	NAN	NAN	NAN	NAN	NAN	NAN	NAN	NAN	NAN	NAN	NAN	NAN	NAN	NAN	NAN	NAN	NAN	NAN	NAN	NAN	NAN	NAN	NAN	NAN	NAN	NAN	NAN	NAN	NAN	NAN	NAN	NAN	NAN	NAN
JW0592	39.5	16	39	6.2	Cytoplasmic	NAN	NAN	NAN	NAN	NAN	NAN	NAN	NAN	NAN	NAN	NAN	NAN	NAN	NAN	NAN	NAN	NAN	NAN	NAN	NAN	NAN	NAN	NAN	NAN	NAN	NAN	NAN	NAN	NAN	NAN	NAN	NAN	NAN	NAN	NAN	NAN	NAN	NAN	NAN	NAN	NAN	NAN	NAN	NAN
JW0593	-27.3	9	24	6.23	Cytoplasmic	NAN	NAN	NAN	NAN	NAN	NAN	NAN	NAN	NAN	NAN	NAN	NAN	NAN	NAN	NAN	NAN	NAN	NAN	NAN	NAN	NAN	NAN	NAN	NAN	NAN	NAN	NAN	NAN	NAN	NAN	NAN	NAN	NAN	NAN	NAN	NAN	NAN	NAN	NAN	NAN	NAN	NAN	NAN	NAN
JW0594	-123.7	71	26	8.6	Cytoplasmic	NAN	NAN	NAN	NAN	NAN	NAN	NAN	NAN	NAN	NAN	NAN	NAN	NAN	NAN	NAN	NAN	NAN	NAN	NAN	NAN	NAN	NAN	NAN	NAN	NAN	NAN	NAN	NAN	NAN	NAN	NAN	NAN	NAN	NAN	NAN	NAN	NAN	NAN	NAN	NAN	NAN	NAN	NAN	NAN
JW0595	-183.6	19	4	7.86	Cytoplasmic	NAN	NAN	NAN	NAN	NAN	NAN	NAN	NAN	NAN	NAN	NAN	NAN	NAN	NAN	NAN	NAN	NAN	NAN	NAN	NAN	NAN	NAN	NAN	NAN	NAN	NAN	NAN	NAN	NAN	NAN	NAN	NAN	NAN	NAN	NAN	NAN	NAN	NAN	NAN	NAN	NAN	NAN	NAN	NAN
JW0596	-24.9	12	17	7.78	Cytoplasmic	NAN	NAN	NAN	NAN	NAN	NAN	NAN	NAN	NAN	NAN	NAN	NAN	NAN	NAN	NAN	NAN	NAN	NAN	NAN	NAN	NAN	NAN	NAN	NAN	NAN	NAN	NAN	NAN	NAN	NAN	NAN	NAN	NAN	NAN	NAN	NAN	NAN	NAN	NAN	NAN	NAN	NAN	NAN	NAN
JW0597	-54	51	69	8.9	Periplasmic	NAN	NAN	NAN	NAN	NAN	NAN	NAN	NAN	NAN	NAN	NAN	NAN	NAN	NAN	NAN	NAN	NAN	NAN	NAN	NAN	NAN	NAN	NAN	NAN	NAN	NAN	NAN	NAN	NAN	NAN	NAN	NAN	NAN	NAN	NAN	NAN	NAN	NAN	NAN	NAN	NAN	NAN	NAN	NAN
JW0598	-51.9	90	87	5.9	Cytoplasmic	GO:0005575	GO:0044464	GO:0044424	GO:0044444	GO:0005829	GO:0016020	NAN	NAN	GO:0032991	GO:0005737	NAN	NAN	NAN	NAN	NAN	GO:1902494	NAN	NAN	NAN	NAN	NAN	NAN	NAN	NAN	NAN	NAN	NAN	NAN	NAN	NAN	NAN	NAN	NAN	NAN	NAN	GO:1990204	NAN	NAN	NAN	NAN	NAN	NAN	NAN	NAN
JW0599	-63.9	76	109	5.9	Cytoplasmic	GO:0005575	GO:0044464	GO:0044424	GO:0044444	GO:0005829	NAN	NAN	NAN	GO:0032991	NAN	NAN	NAN	NAN	NAN	NAN	GO:1902494	NAN	NAN	NAN	NAN	NAN	NAN	NAN	NAN	NAN	NAN	NAN	NAN	NAN	NAN	NAN	NAN	NAN	NAN	NAN	GO:1990204	NAN	NAN	NAN	NAN	NAN	NAN	NAN	NAN
JW0600	-7.5	86	36	6.7	Cytoplasmic	GO:0005575	GO:0044464	GO:0044424	NAN	NAN	NAN	NAN	NAN	NAN	GO:0005737	NAN	NAN	NAN	NAN	NAN	NAN	NAN	NAN	NAN	NAN	NAN	NAN	NAN	NAN	NAN	NAN	NAN	NAN	NAN	NAN	NAN	NAN	NAN	NAN	NAN	NAN	NAN	NAN	NAN	NAN	NAN	NAN	NAN	NAN
JW0601	-4.4	20	43	6.54	Cytoplasmic	NAN	NAN	NAN	NAN	NAN	NAN	NAN	NAN	NAN	NAN	NAN	NAN	NAN	NAN	NAN	NAN	NAN	NAN	NAN	NAN	NAN	NAN	NAN	NAN	NAN	NAN	NAN	NAN	NAN	NAN	NAN	NAN	NAN	NAN	NAN	NAN	NAN	NAN	NAN	NAN	NAN	NAN	NAN	NAN
JW0602	-3.9	95	47	5.2	Cytoplasmic	NAN	NAN	NAN	NAN	NAN	NAN	NAN	NAN	NAN	NAN	NAN	NAN	NAN	NAN	NAN	NAN	NAN	NAN	NAN	NAN	NAN	NAN	NAN	NAN	NAN	NAN	NAN	NAN	NAN	NAN	NAN	NAN	NAN	NAN	NAN	NAN	NAN	NAN	NAN	NAN	NAN	NAN	NAN	NAN
JW0603	-110.3	32	16	8.7	Periplasmic	GO:0005575	NAN	NAN	NAN	NAN	NAN	NAN	NAN	NAN	NAN	NAN	NAN	NAN	NAN	NAN	NAN	NAN	NAN	NAN	NAN	NAN	NAN	NAN	NAN	NAN	NAN	NAN	NAN	NAN	NAN	NAN	NAN	NAN	NAN	NAN	NAN	NAN	NAN	NAN	NAN	NAN	NAN	NAN	NAN
JW0605	6.6	6	71	6.69	Cytoplasmic	NAN	NAN	NAN	NAN	NAN	NAN	NAN	NAN	NAN	NAN	NAN	NAN	NAN	NAN	NAN	NAN	NAN	NAN	NAN	NAN	NAN	NAN	NAN	NAN	NAN	NAN	NAN	NAN	NAN	NAN	NAN	NAN	NAN	NAN	NAN	NAN	NAN	NAN	NAN	NAN	NAN	NAN	NAN	NAN
JW0608	-49.9	21	33	6.23	Cytoplasmic	NAN	NAN	NAN	NAN	NAN	NAN	NAN	NAN	NAN	NAN	NAN	NAN	NAN	NAN	NAN	NAN	NAN	NAN	NAN	NAN	NAN	NAN	NAN	NAN	NAN	NAN	NAN	NAN	NAN	NAN	NAN	NAN	NAN	NAN	NAN	NAN	NAN	NAN	NAN	NAN	NAN	NAN	NAN	NAN
JW0609	2.7	79	90	6.4	Cytoplasmic	NAN	NAN	NAN	NAN	NAN	NAN	NAN	NAN	NAN	NAN	NAN	NAN	NAN	NAN	NAN	NAN	NAN	NAN	NAN	NAN	NAN	NAN	NAN	NAN	NAN	NAN	NAN	NAN	NAN	NAN	NAN	NAN	NAN	NAN	NAN	NAN	NAN	NAN	NAN	NAN	NAN	NAN	NAN	NAN
JW0610	-49.9	85	13	8.2	Cytoplasmic	NAN	NAN	NAN	NAN	NAN	NAN	NAN	NAN	NAN	NAN	NAN	NAN	NAN	NAN	NAN	NAN	NAN	NAN	NAN	NAN	NAN	NAN	NAN	NAN	NAN	NAN	NAN	NAN	NAN	NAN	NAN	NAN	NAN	NAN	NAN	NAN	NAN	NAN	NAN	NAN	NAN	NAN	NAN	NAN
JW0612	-40.1	88	99	7.4	Cytoplasmic	NAN	NAN	NAN	NAN	NAN	NAN	NAN	NAN	NAN	NAN	NAN	NAN	NAN	NAN	NAN	NAN	NAN	NAN	NAN	NAN	NAN	NAN	NAN	NAN	NAN	NAN	NAN	NAN	NAN	NAN	NAN	NAN	NAN	NAN	NAN	NAN	NAN	NAN	NAN	NAN	NAN	NAN	NAN	NAN
JW0613	164.8	7	32	10.6	Integral Membrane Protein	GO:0005575	GO:0044464	NAN	NAN	NAN	GO:0016020	GO:0005886	NAN	NAN	NAN	NAN	NAN	NAN	NAN	NAN	NAN	NAN	NAN	NAN	NAN	NAN	NAN	NAN	NAN	NAN	NAN	NAN	NAN	NAN	NAN	NAN	NAN	NAN	NAN	NAN	NAN	NAN	NAN	NAN	NAN	NAN	NAN	NAN	NAN
JW0616	326.9	4	42	8.2	Integral Membrane Protein	GO:0005575	GO:0044464	NAN	NAN	NAN	GO:0016020	GO:0005886	NAN	NAN	NAN	NAN	NAN	NAN	NAN	NAN	NAN	NAN	NAN	NAN	NAN	NAN	NAN	NAN	NAN	NAN	NAN	NAN	NAN	NAN	NAN	NAN	NAN	NAN	NAN	NAN	NAN	NAN	NAN	NAN	NAN	NAN	NAN	NAN	NAN
JW0617	-60.7	9	49	7.5	Outer Membrane B-barrel protein	GO:0005575	GO:0044464	NAN	NAN	NAN	GO:0016020	NAN	NAN	NAN	NAN	NAN	NAN	NAN	NAN	NAN	NAN	NAN	NAN	NAN	NAN	GO:0044462	GO:0019867	GO:0009279	NAN	NAN	NAN	NAN	NAN	NAN	NAN	NAN	NAN	NAN	NAN	NAN	NAN	NAN	NAN	NAN	NAN	NAN	NAN	NAN	NAN
JW0619	122.5	20	22	11	Integral Membrane Protein	GO:0005575	GO:0044464	NAN	NAN	NAN	GO:0016020	GO:0005886	GO:0044425	NAN	NAN	GO:0044459	GO:0031224	GO:0016021	GO:0031226	GO:0005887	NAN	NAN	NAN	NAN	NAN	NAN	NAN	NAN	NAN	NAN	NAN	NAN	NAN	NAN	NAN	NAN	NAN	NAN	NAN	NAN	NAN	NAN	NAN	NAN	NAN	NAN	NAN	NAN	NAN
JW0621	40.3	18	49	8.36	Cytoplasmic	NAN	NAN	NAN	NAN	NAN	NAN	NAN	NAN	NAN	NAN	NAN	NAN	NAN	NAN	NAN	NAN	NAN	NAN	NAN	NAN	NAN	NAN	NAN	NAN	NAN	NAN	NAN	NAN	NAN	NAN	NAN	NAN	NAN	NAN	NAN	NAN	NAN	NAN	NAN	NAN	NAN	NAN	NAN	NAN
JW0622	8.2	127	26	10	Membrane Anchored	GO:0005575	GO:0044464	NAN	NAN	NAN	GO:0016020	GO:0005886	GO:0044425	GO:0032991	NAN	GO:0044459	GO:0031224	GO:0016021	GO:0031226	GO:0005887	NAN	GO:0043234	NAN	NAN	GO:0098796	NAN	NAN	NAN	GO:0098797	NAN	NAN	NAN	NAN	NAN	NAN	NAN	NAN	NAN	NAN	NAN	NAN	NAN	NAN	NAN	NAN	NAN	NAN	NAN	NAN
JW0623	-105.8	9	52	8.03	Cytoplasmic	GO:0005575	GO:0044464	GO:0044424	GO:0044444	GO:0005829	NAN	NAN	NAN	NAN	GO:0005737	NAN	NAN	NAN	NAN	NAN	NAN	NAN	NAN	NAN	NAN	NAN	NAN	NAN	NAN	NAN	NAN	NAN	NAN	NAN	NAN	NAN	NAN	NAN	NAN	NAN	NAN	NAN	NAN	NAN	NAN	NAN	NAN	NAN	NAN
JW0624	-12.4	19	27	6.48	Cytoplasmic	NAN	NAN	NAN	NAN	NAN	NAN	NAN	NAN	NAN	NAN	NAN	NAN	NAN	NAN	NAN	NAN	NAN	NAN	NAN	NAN	NAN	NAN	NAN	NAN	NAN	NAN	NAN	NAN	NAN	NAN	NAN	NAN	NAN	NAN	NAN	NAN	NAN	NAN	NAN	NAN	NAN	NAN	NAN	NAN
JW0626	-14.4	100	47	6.9	Cytoplasmic	GO:0005575	GO:0044464	GO:0044424	GO:0044444	GO:0005829	NAN	NAN	NAN	NAN	NAN	NAN	NAN	NAN	NAN	NAN	NAN	NAN	NAN	NAN	NAN	NAN	NAN	NAN	NAN	NAN	NAN	NAN	NAN	NAN	NAN	NAN	NAN	NAN	NAN	NAN	NAN	NAN	NAN	NAN	NAN	NAN	NAN	NAN	NAN
JW0627	-55.2	8	64	8.8	Periplasmic	GO:0005575	GO:0044464	NAN	NAN	NAN	NAN	NAN	GO:0044425	NAN	NAN	GO:0044459	GO:0031224	GO:0016021	GO:0031226	GO:0005887	NAN	NAN	NAN	NAN	NAN	NAN	NAN	NAN	NAN	NAN	NAN	NAN	NAN	NAN	NAN	NAN	NAN	NAN	NAN	NAN	NAN	NAN	NAN	NAN	NAN	NAN	NAN	NAN	NAN
JW0630	-223.7	8	48	9.4	Membrane Anchored	GO:0005575	GO:0044464	NAN	NAN	NAN	NAN	NAN	GO:0044425	NAN	NAN	GO:0044459	GO:0031224	GO:0016021	GO:0031226	GO:0005887	NAN	NAN	NAN	NAN	NAN	NAN	NAN	NAN	NAN	NAN	NAN	NAN	NAN	NAN	NAN	NAN	NAN	NAN	NAN	NAN	NAN	NAN	NAN	NAN	NAN	NAN	NAN	NAN	NAN
JW0631	-47.9	17	46	9.47	Cytoplasmic	GO:0005575	GO:0044464	GO:0044424	NAN	NAN	NAN	NAN	NAN	NAN	GO:0005737	NAN	NAN	NAN	NAN	NAN	NAN	NAN	NAN	NAN	NAN	NAN	NAN	NAN	NAN	NAN	NAN	NAN	NAN	NAN	NAN	NAN	NAN	NAN	NAN	NAN	NAN	NAN	NAN	NAN	NAN	NAN	NAN	NAN	NAN
JW0633	-43.4	35	61	6.4	Cytoplasmic	GO:0005575	GO:0044464	GO:0044424	GO:0044444	GO:0005829	NAN	NAN	NAN	NAN	NAN	NAN	NAN	NAN	NAN	NAN	NAN	NAN	NAN	NAN	NAN	NAN	NAN	NAN	NAN	NAN	NAN	NAN	NAN	NAN	NAN	NAN	NAN	NAN	NAN	NAN	NAN	NAN	NAN	NAN	NAN	NAN	NAN	NAN	NAN
JW0634	-97.4	89	51	6.2	Cytoplasmic	NAN	NAN	NAN	NAN	NAN	NAN	NAN	NAN	NAN	NAN	NAN	NAN	NAN	NAN	NAN	NAN	NAN	NAN	NAN	NAN	NAN	NAN	NAN	NAN	NAN	NAN	NAN	NAN	NAN	NAN	NAN	NAN	NAN	NAN	NAN	NAN	NAN	NAN	NAN	NAN	NAN	NAN	NAN	NAN
JW0635	-33.8	35	31	7.3	Cytoplasmic	GO:0005575	GO:0044464	GO:0044424	NAN	NAN	NAN	NAN	NAN	GO:0032991	NAN	NAN	NAN	NAN	NAN	NAN	GO:1902494	NAN	NAN	NAN	NAN	NAN	NAN	NAN	NAN	NAN	NAN	NAN	NAN	NAN	NAN	NAN	NAN	NAN	NAN	NAN	NAN	NAN	GO:1990234	NAN	NAN	NAN	NAN	NAN	NAN
JW0636	-48.6	81	103	9.5	Membrane Lipoprotein	GO:0005575	GO:0044464	NAN	NAN	NAN	GO:0016020	NAN	NAN	NAN	NAN	NAN	NAN	NAN	NAN	NAN	NAN	NAN	NAN	NAN	NAN	GO:0044462	GO:0019867	GO:0009279	NAN	NAN	NAN	NAN	NAN	NAN	NAN	NAN	NAN	NAN	NAN	NAN	NAN	NAN	NAN	NAN	NAN	NAN	NAN	NAN	NAN
JW0637	-316.1	93	25	5.2	Cytoplasmic	GO:0005575	GO:0044464	GO:0044424	GO:0044444	GO:0005829	NAN	NAN	NAN	NAN	NAN	NAN	NAN	NAN	NAN	NAN	NAN	NAN	NAN	NAN	NAN	NAN	NAN	NAN	NAN	NAN	NAN	NAN	NAN	NAN	NAN	NAN	NAN	NAN	NAN	NAN	NAN	NAN	NAN	NAN	NAN	NAN	NAN	NAN	NAN
JW0638	-96.6	96	56	5.8	Cytoplasmic	NAN	NAN	NAN	NAN	NAN	NAN	NAN	NAN	NAN	NAN	NAN	NAN	NAN	NAN	NAN	NAN	NAN	NAN	NAN	NAN	NAN	NAN	NAN	NAN	NAN	NAN	NAN	NAN	NAN	NAN	NAN	NAN	NAN	NAN	NAN	NAN	NAN	NAN	NAN	NAN	NAN	NAN	NAN	NAN
JW0640	-119.3	12	42	5.69	Cytoplasmic	NAN	NAN	NAN	NAN	NAN	NAN	NAN	NAN	NAN	NAN	NAN	NAN	NAN	NAN	NAN	NAN	NAN	NAN	NAN	NAN	NAN	NAN	NAN	NAN	NAN	NAN	NAN	NAN	NAN	NAN	NAN	NAN	NAN	NAN	NAN	NAN	NAN	NAN	NAN	NAN	NAN	NAN	NAN	NAN
JW0641	-101.5	64	12	5	Membrane Anchored	NAN	NAN	NAN	NAN	NAN	NAN	NAN	NAN	NAN	NAN	NAN	NAN	NAN	NAN	NAN	NAN	NAN	NAN	NAN	NAN	NAN	NAN	NAN	NAN	NAN	NAN	NAN	NAN	NAN	NAN	NAN	NAN	NAN	NAN	NAN	NAN	NAN	NAN	NAN	NAN	NAN	NAN	NAN	NAN
JW0642	-85.5	49	23	10	Outer Membrane Lipoprotein	NAN	NAN	NAN	NAN	NAN	NAN	NAN	NAN	NAN	NAN	NAN	NAN	NAN	NAN	NAN	NAN	NAN	NAN	NAN	NAN	NAN	NAN	NAN	NAN	NAN	NAN	NAN	NAN	NAN	NAN	NAN	NAN	NAN	NAN	NAN	NAN	NAN	NAN	NAN	NAN	NAN	NAN	NAN	NAN
JW0643	-92.2	12	81	6.01	Cytoplasmic	NAN	NAN	NAN	NAN	NAN	NAN	NAN	NAN	NAN	NAN	NAN	NAN	NAN	NAN	NAN	NAN	NAN	NAN	NAN	NAN	NAN	NAN	NAN	NAN	NAN	NAN	NAN	NAN	NAN	NAN	NAN	NAN	NAN	NAN	NAN	NAN	NAN	NAN	NAN	NAN	NAN	NAN	NAN	NAN
JW0645	-114.9	74	50	5.2	Cytoplasmic	NAN	NAN	NAN	NAN	NAN	NAN	NAN	NAN	NAN	NAN	NAN	NAN	NAN	NAN	NAN	NAN	NAN	NAN	NAN	NAN	NAN	NAN	NAN	NAN	NAN	NAN	NAN	NAN	NAN	NAN	NAN	NAN	NAN	NAN	NAN	NAN	NAN	NAN	NAN	NAN	NAN	NAN	NAN	NAN
JW0646	32.7	81	38	5.3	Cytoplasmic	GO:0005575	GO:0044464	GO:0044424	GO:0044444	GO:0005829	NAN	NAN	NAN	NAN	NAN	NAN	NAN	NAN	NAN	NAN	NAN	NAN	NAN	NAN	NAN	NAN	NAN	NAN	NAN	NAN	NAN	NAN	NAN	NAN	NAN	NAN	NAN	NAN	NAN	NAN	NAN	NAN	NAN	NAN	NAN	NAN	NAN	NAN	NAN
JW0647	-15.1	43	51	7.7	Cytoplasmic	NAN	NAN	NAN	NAN	NAN	NAN	NAN	NAN	NAN	NAN	NAN	NAN	NAN	NAN	NAN	NAN	NAN	NAN	NAN	NAN	NAN	NAN	NAN	NAN	NAN	NAN	NAN	NAN	NAN	NAN	NAN	NAN	NAN	NAN	NAN	NAN	NAN	NAN	NAN	NAN	NAN	NAN	NAN	NAN
JW0654	139.8	3	53	10	Integral Membrane Protein	GO:0005575	GO:0044464	NAN	NAN	NAN	GO:0016020	GO:0005886	GO:0044425	NAN	NAN	GO:0044459	GO:0031224	GO:0016021	GO:0031226	GO:0005887	NAN	NAN	NAN	NAN	NAN	NAN	NAN	NAN	NAN	NAN	NAN	NAN	NAN	NAN	NAN	NAN	NAN	NAN	NAN	NAN	NAN	NAN	NAN	NAN	NAN	NAN	NAN	NAN	NAN
JW0655	-108.6	97	48	4.6	Cytoplasmic	NAN	NAN	NAN	NAN	NAN	NAN	NAN	NAN	NAN	NAN	NAN	NAN	NAN	NAN	NAN	NAN	NAN	NAN	NAN	NAN	NAN	NAN	NAN	NAN	NAN	NAN	NAN	NAN	NAN	NAN	NAN	NAN	NAN	NAN	NAN	NAN	NAN	NAN	NAN	NAN	NAN	NAN	NAN	NAN
JW0656	-48.2	115	12	4.4	Cytoplasmic	NAN	NAN	NAN	NAN	NAN	NAN	NAN	NAN	NAN	NAN	NAN	NAN	NAN	NAN	NAN	NAN	NAN	NAN	NAN	NAN	NAN	NAN	NAN	NAN	NAN	NAN	NAN	NAN	NAN	NAN	NAN	NAN	NAN	NAN	NAN	NAN	NAN	NAN	NAN	NAN	NAN	NAN	NAN	NAN
JW0657	-132.9	62	108	7	Cytoplasmic	GO:0005575	GO:0044464	GO:0044424	GO:0044444	GO:0005829	NAN	NAN	NAN	NAN	NAN	NAN	NAN	NAN	NAN	NAN	NAN	NAN	NAN	NAN	NAN	NAN	NAN	NAN	NAN	NAN	NAN	NAN	NAN	NAN	NAN	NAN	NAN	NAN	NAN	NAN	NAN	NAN	NAN	NAN	NAN	NAN	NAN	NAN	NAN
JW0658	-179.3	71	74	5.5	Cytoplasmic	GO:0005575	GO:0044464	GO:0044424	GO:0044444	GO:0005829	NAN	NAN	NAN	NAN	NAN	NAN	NAN	NAN	NAN	NAN	NAN	NAN	NAN	NAN	NAN	NAN	NAN	NAN	NAN	NAN	NAN	NAN	NAN	NAN	NAN	NAN	NAN	NAN	NAN	NAN	NAN	NAN	NAN	NAN	NAN	NAN	NAN	NAN	NAN
JW0659	10.5	14	51	7.42	Cytoplasmic	NAN	NAN	NAN	NAN	NAN	NAN	NAN	NAN	NAN	NAN	NAN	NAN	NAN	NAN	NAN	NAN	NAN	NAN	NAN	NAN	NAN	NAN	NAN	NAN	NAN	NAN	NAN	NAN	NAN	NAN	NAN	NAN	NAN	NAN	NAN	NAN	NAN	NAN	NAN	NAN	NAN	NAN	NAN	NAN
JW0661	27.3	7	91	6.07	Cytoplasmic	GO:0005575	GO:0044464	GO:0044424	GO:0044444	GO:0005829	NAN	NAN	NAN	NAN	NAN	NAN	NAN	NAN	NAN	NAN	NAN	NAN	NAN	NAN	NAN	NAN	NAN	NAN	NAN	NAN	NAN	NAN	NAN	NAN	NAN	NAN	NAN	NAN	NAN	NAN	NAN	NAN	NAN	NAN	NAN	NAN	NAN	NAN	NAN
JW0662	-2.5	38	72	7.5	Cytoplasmic	NAN	NAN	NAN	NAN	NAN	NAN	NAN	NAN	NAN	NAN	NAN	NAN	NAN	NAN	NAN	NAN	NAN	NAN	NAN	NAN	NAN	NAN	NAN	NAN	NAN	NAN	NAN	NAN	NAN	NAN	NAN	NAN	NAN	NAN	NAN	NAN	NAN	NAN	NAN	NAN	NAN	NAN	NAN	NAN
JW0663	30.5	79	86	6.2	Cytoplasmic	NAN	NAN	NAN	NAN	NAN	NAN	NAN	NAN	NAN	NAN	NAN	NAN	NAN	NAN	NAN	NAN	NAN	NAN	NAN	NAN	NAN	NAN	NAN	NAN	NAN	NAN	NAN	NAN	NAN	NAN	NAN	NAN	NAN	NAN	NAN	NAN	NAN	NAN	NAN	NAN	NAN	NAN	NAN	NAN
JW0664	-49.1	28	70	7.09	Cytoplasmic	GO:0005575	GO:0044464	GO:0044424	GO:0044444	GO:0005829	NAN	NAN	NAN	NAN	NAN	NAN	NAN	NAN	NAN	NAN	NAN	NAN	NAN	NAN	NAN	NAN	NAN	NAN	NAN	NAN	NAN	NAN	NAN	NAN	NAN	NAN	NAN	NAN	NAN	NAN	NAN	NAN	NAN	NAN	NAN	NAN	NAN	NAN	NAN
JW0665	378.6	2	49	6.4	Integral Membrane Protein	GO:0005575	GO:0044464	NAN	NAN	NAN	NAN	NAN	GO:0044425	NAN	NAN	GO:0044459	GO:0031224	GO:0016021	GO:0031226	GO:0005887	NAN	NAN	NAN	NAN	NAN	NAN	NAN	NAN	NAN	NAN	NAN	NAN	NAN	NAN	NAN	NAN	NAN	NAN	NAN	NAN	NAN	NAN	NAN	NAN	NAN	NAN	NAN	NAN	NAN
JW0666	-286.9	30	50	6.23	Cytoplasmic	GO:0005575	GO:0044464	GO:0044424	GO:0044444	GO:0005829	NAN	NAN	NAN	NAN	NAN	NAN	NAN	NAN	NAN	NAN	NAN	NAN	NAN	NAN	NAN	NAN	NAN	NAN	NAN	NAN	NAN	NAN	NAN	NAN	NAN	NAN	NAN	NAN	NAN	NAN	NAN	NAN	NAN	NAN	NAN	NAN	NAN	NAN	NAN
JW0667	-239.4	1	58	5.1	Outer Membrane B-barrel protein	GO:0005575	GO:0044464	NAN	NAN	NAN	GO:0016020	NAN	GO:0044425	GO:0032991	NAN	NAN	NAN	NAN	NAN	NAN	NAN	GO:0043234	NAN	NAN	GO:0098796	GO:0044462	GO:0019867	GO:0009279	NAN	NAN	NAN	NAN	NAN	NAN	NAN	NAN	NAN	NAN	NAN	NAN	NAN	NAN	NAN	NAN	NAN	NAN	NAN	NAN	NAN
JW0668	-56.5	78	31	8.1	Outer Membrane Lipoprotein	NAN	NAN	NAN	NAN	NAN	NAN	NAN	NAN	NAN	NAN	NAN	NAN	NAN	NAN	NAN	NAN	NAN	NAN	NAN	NAN	NAN	NAN	NAN	NAN	NAN	NAN	NAN	NAN	NAN	NAN	NAN	NAN	NAN	NAN	NAN	NAN	NAN	NAN	NAN	NAN	NAN	NAN	NAN	NAN
JW0669	-82.8	110	25	6.3	Cytoplasmic	GO:0005575	GO:0044464	GO:0044424	GO:0044444	GO:0005829	NAN	NAN	NAN	NAN	NAN	NAN	NAN	NAN	NAN	NAN	NAN	NAN	NAN	NAN	NAN	NAN	NAN	NAN	NAN	NAN	NAN	NAN	NAN	NAN	NAN	NAN	NAN	NAN	NAN	NAN	NAN	NAN	NAN	NAN	NAN	NAN	NAN	NAN	NAN
JW0671	-50.1	99	26	4.4	Cytoplasmic	GO:0005575	GO:0044464	GO:0044424	GO:0044444	GO:0005829	NAN	NAN	NAN	NAN	GO:0005737	NAN	NAN	NAN	NAN	NAN	NAN	NAN	NAN	NAN	NAN	NAN	NAN	NAN	NAN	NAN	NAN	NAN	NAN	NAN	NAN	NAN	NAN	NAN	NAN	NAN	NAN	NAN	NAN	NAN	NAN	NAN	NAN	NAN	NAN
JW0673	-54.1	33	9	6.4	Cytoplasmic	GO:0005575	GO:0044464	GO:0044424	GO:0044444	GO:0005829	NAN	NAN	NAN	NAN	NAN	NAN	NAN	NAN	NAN	NAN	NAN	NAN	NAN	NAN	NAN	NAN	NAN	NAN	NAN	NAN	NAN	NAN	NAN	NAN	NAN	NAN	NAN	NAN	NAN	NAN	NAN	NAN	NAN	NAN	NAN	NAN	NAN	NAN	NAN
JW0674	-51.8	13	45	9.35	Cytoplasmic	GO:0005575	GO:0044464	GO:0044424	GO:0044444	GO:0005829	NAN	NAN	NAN	GO:0032991	NAN	NAN	NAN	NAN	NAN	NAN	NAN	NAN	NAN	NAN	NAN	NAN	NAN	NAN	NAN	NAN	NAN	NAN	NAN	NAN	NAN	NAN	NAN	NAN	NAN	NAN	NAN	NAN	NAN	NAN	NAN	NAN	NAN	NAN	NAN
JW0675	-91.6	73	41	5.8	Cytoplasmic	GO:0005575	GO:0044464	GO:0044424	GO:0044444	GO:0005829	NAN	NAN	NAN	NAN	NAN	NAN	NAN	NAN	NAN	NAN	NAN	NAN	NAN	NAN	NAN	NAN	NAN	NAN	NAN	NAN	NAN	NAN	NAN	NAN	NAN	NAN	NAN	NAN	NAN	NAN	NAN	NAN	NAN	NAN	NAN	NAN	NAN	NAN	NAN
JW0676	-56.5	52	27	8.5	Outer Membrane Lipoprotein	NAN	NAN	NAN	NAN	NAN	NAN	NAN	NAN	NAN	NAN	NAN	NAN	NAN	NAN	NAN	NAN	NAN	NAN	NAN	NAN	NAN	NAN	NAN	NAN	NAN	NAN	NAN	NAN	NAN	NAN	NAN	NAN	NAN	NAN	NAN	NAN	NAN	NAN	NAN	NAN	NAN	NAN	NAN	NAN
JW0680	-171.7	22	42	5.83	Cytoplasmic	NAN	NAN	NAN	NAN	NAN	NAN	NAN	NAN	NAN	NAN	NAN	NAN	NAN	NAN	NAN	NAN	NAN	NAN	NAN	NAN	NAN	NAN	NAN	NAN	NAN	NAN	NAN	NAN	NAN	NAN	NAN	NAN	NAN	NAN	NAN	NAN	NAN	NAN	NAN	NAN	NAN	NAN	NAN	NAN
JW0683	-80.6	23	6	6.4	Integral Membrane Protein	GO:0005575	GO:0044464	NAN	NAN	NAN	GO:0016020	GO:0005886	GO:0044425	NAN	NAN	GO:0044459	GO:0031224	NAN	GO:0031226	NAN	NAN	NAN	NAN	NAN	NAN	NAN	NAN	NAN	NAN	NAN	NAN	NAN	NAN	NAN	NAN	NAN	NAN	NAN	NAN	NAN	NAN	GO:0005622	NAN	NAN	NAN	NAN	NAN	NAN	NAN
JW0684	16.2	18	51	9	Membrane Anchored	GO:0005575	NAN	NAN	NAN	NAN	NAN	NAN	GO:0044425	NAN	NAN	NAN	GO:0031224	GO:0016021	NAN	NAN	NAN	NAN	NAN	NAN	NAN	NAN	NAN	NAN	NAN	NAN	NAN	NAN	NAN	NAN	NAN	NAN	NAN	NAN	NAN	NAN	NAN	NAN	NAN	NAN	NAN	NAN	NAN	NAN	NAN
JW0685	244.1	8	48	8	Integral Membrane Protein	GO:0005575	GO:0044464	GO:0044424	NAN	NAN	GO:0016020	GO:0005886	GO:0044425	NAN	NAN	GO:0044459	GO:0031224	GO:0016021	GO:0031226	GO:0005887	NAN	NAN	NAN	NAN	NAN	NAN	NAN	NAN	NAN	NAN	NAN	NAN	NAN	NAN	NAN	NAN	NAN	NAN	NAN	NAN	NAN	NAN	NAN	NAN	NAN	GO:0043226	NAN	GO:0043229	NAN
JW0686	429.5	10	19	7.8	Integral Membrane Protein	GO:0005575	GO:0044464	NAN	NAN	NAN	GO:0016020	GO:0005886	NAN	NAN	NAN	NAN	NAN	NAN	NAN	NAN	NAN	NAN	NAN	NAN	NAN	NAN	NAN	NAN	NAN	NAN	NAN	NAN	NAN	NAN	NAN	NAN	NAN	NAN	NAN	NAN	NAN	NAN	NAN	NAN	NAN	NAN	NAN	NAN	NAN
JW0687	54.8	29	26	8.2	Membrane Anchored	NAN	NAN	NAN	NAN	NAN	NAN	NAN	NAN	NAN	NAN	NAN	NAN	NAN	NAN	NAN	NAN	NAN	NAN	NAN	NAN	NAN	NAN	NAN	NAN	NAN	NAN	NAN	NAN	NAN	NAN	NAN	NAN	NAN	NAN	NAN	NAN	NAN	NAN	NAN	NAN	NAN	NAN	NAN	NAN
JW0688	-13.3	13	40	10.1	Membrane Anchored	NAN	NAN	NAN	NAN	NAN	NAN	NAN	NAN	NAN	NAN	NAN	NAN	NAN	NAN	NAN	NAN	NAN	NAN	NAN	NAN	NAN	NAN	NAN	NAN	NAN	NAN	NAN	NAN	NAN	NAN	NAN	NAN	NAN	NAN	NAN	NAN	NAN	NAN	NAN	NAN	NAN	NAN	NAN	NAN
JW0691	131.4	35	14	10.2	Integral Membrane Protein	GO:0005575	GO:0044464	NAN	NAN	NAN	GO:0016020	GO:0005886	NAN	NAN	NAN	NAN	NAN	NAN	NAN	NAN	NAN	NAN	NAN	NAN	NAN	NAN	NAN	NAN	NAN	NAN	NAN	NAN	NAN	NAN	NAN	NAN	NAN	NAN	NAN	NAN	NAN	NAN	NAN	NAN	NAN	NAN	NAN	NAN	NAN
JW0692	-399.5	8	13	7.78	Cytoplasmic	NAN	NAN	NAN	NAN	NAN	NAN	NAN	NAN	NAN	NAN	NAN	NAN	NAN	NAN	NAN	NAN	NAN	NAN	NAN	NAN	NAN	NAN	NAN	NAN	NAN	NAN	NAN	NAN	NAN	NAN	NAN	NAN	NAN	NAN	NAN	NAN	NAN	NAN	NAN	NAN	NAN	NAN	NAN	NAN
JW0693	-50.4	48	29	9.3	Periplasmic	NAN	NAN	NAN	NAN	NAN	NAN	NAN	NAN	NAN	NAN	NAN	NAN	NAN	NAN	NAN	NAN	NAN	NAN	NAN	NAN	NAN	NAN	NAN	NAN	NAN	NAN	NAN	NAN	NAN	NAN	NAN	NAN	NAN	NAN	NAN	NAN	NAN	NAN	NAN	NAN	NAN	NAN	NAN	NAN
JW0694	-6.9	58	24	6.2	Cytoplasmic	NAN	NAN	NAN	NAN	NAN	NAN	NAN	NAN	NAN	NAN	NAN	NAN	NAN	NAN	NAN	NAN	NAN	NAN	NAN	NAN	NAN	NAN	NAN	NAN	NAN	NAN	NAN	NAN	NAN	NAN	NAN	NAN	NAN	NAN	NAN	NAN	NAN	NAN	NAN	NAN	NAN	NAN	NAN	NAN
JW0695	-112.9	16	65	7.74	Cytoplasmic	NAN	NAN	NAN	NAN	NAN	NAN	NAN	NAN	NAN	NAN	NAN	NAN	NAN	NAN	NAN	NAN	NAN	NAN	NAN	NAN	NAN	NAN	NAN	NAN	NAN	NAN	NAN	NAN	NAN	NAN	NAN	NAN	NAN	NAN	NAN	NAN	NAN	NAN	NAN	NAN	NAN	NAN	NAN	NAN
JW0696	-102.5	23	47	6.29	Cytoplasmic	NAN	NAN	NAN	NAN	NAN	NAN	NAN	NAN	NAN	NAN	NAN	NAN	NAN	NAN	NAN	NAN	NAN	NAN	NAN	NAN	NAN	NAN	NAN	NAN	NAN	NAN	NAN	NAN	NAN	NAN	NAN	NAN	NAN	NAN	NAN	NAN	NAN	NAN	NAN	NAN	NAN	NAN	NAN	NAN
JW0697	-82.7	23	35	10.17	Cytoplasmic	NAN	NAN	NAN	NAN	NAN	NAN	NAN	NAN	NAN	NAN	NAN	NAN	NAN	NAN	NAN	NAN	NAN	NAN	NAN	NAN	NAN	NAN	NAN	NAN	NAN	NAN	NAN	NAN	NAN	NAN	NAN	NAN	NAN	NAN	NAN	NAN	NAN	NAN	NAN	NAN	NAN	NAN	NAN	NAN
JW0698	-186.4	2	45	7.32	Cytoplasmic	NAN	NAN	NAN	NAN	NAN	NAN	NAN	NAN	NAN	NAN	NAN	NAN	NAN	NAN	NAN	NAN	NAN	NAN	NAN	NAN	NAN	NAN	NAN	NAN	NAN	NAN	NAN	NAN	NAN	NAN	NAN	NAN	NAN	NAN	NAN	NAN	NAN	NAN	NAN	NAN	NAN	NAN	NAN	NAN
JW0700	-30.9	13	56	5.73	Cytoplasmic	GO:0005575	GO:0044464	GO:0044424	GO:0044444	GO:0005829	NAN	NAN	NAN	NAN	GO:0005737	NAN	NAN	NAN	NAN	NAN	NAN	NAN	NAN	NAN	NAN	NAN	NAN	NAN	NAN	NAN	NAN	NAN	NAN	NAN	NAN	NAN	NAN	NAN	NAN	NAN	NAN	NAN	NAN	NAN	NAN	NAN	NAN	NAN	NAN
JW0701	3.9	19	7	6.08	Cytoplasmic	NAN	NAN	NAN	NAN	NAN	NAN	NAN	NAN	NAN	NAN	NAN	NAN	NAN	NAN	NAN	NAN	NAN	NAN	NAN	NAN	NAN	NAN	NAN	NAN	NAN	NAN	NAN	NAN	NAN	NAN	NAN	NAN	NAN	NAN	NAN	NAN	NAN	NAN	NAN	NAN	NAN	NAN	NAN	NAN
JW0702	-107.5	7	35	8.54	Cytoplasmic	GO:0005575	GO:0044464	GO:0044424	GO:0044444	GO:0005829	NAN	NAN	NAN	NAN	NAN	NAN	NAN	NAN	NAN	NAN	NAN	NAN	NAN	NAN	NAN	NAN	NAN	NAN	NAN	NAN	NAN	NAN	NAN	NAN	NAN	NAN	NAN	NAN	NAN	NAN	NAN	NAN	NAN	NAN	NAN	NAN	NAN	NAN	NAN
JW0703	5.3	11	55	6.55	Cytoplasmic	NAN	NAN	NAN	NAN	NAN	NAN	NAN	NAN	NAN	NAN	NAN	NAN	NAN	NAN	NAN	NAN	NAN	NAN	NAN	NAN	NAN	NAN	NAN	NAN	NAN	NAN	NAN	NAN	NAN	NAN	NAN	NAN	NAN	NAN	NAN	NAN	NAN	NAN	NAN	NAN	NAN	NAN	NAN	NAN
JW0704	-91.9	93	68	8.2	Cytoplasmic	NAN	NAN	NAN	NAN	NAN	NAN	NAN	NAN	NAN	NAN	NAN	NAN	NAN	NAN	NAN	NAN	NAN	NAN	NAN	NAN	NAN	NAN	NAN	NAN	NAN	NAN	NAN	NAN	NAN	NAN	NAN	NAN	NAN	NAN	NAN	NAN	NAN	NAN	NAN	NAN	NAN	NAN	NAN	NAN
JW0707	-65.8	19	89	10	Periplasmic	NAN	NAN	NAN	NAN	NAN	NAN	NAN	NAN	NAN	NAN	NAN	NAN	NAN	NAN	NAN	NAN	NAN	NAN	NAN	NAN	NAN	NAN	NAN	NAN	NAN	NAN	NAN	NAN	NAN	NAN	NAN	NAN	NAN	NAN	NAN	NAN	NAN	NAN	NAN	NAN	NAN	NAN	NAN	NAN
JW0710	-98.6	22	30	6.65	Cytoplasmic	GO:0005575	GO:0044464	GO:0044424	GO:0044444	GO:0005829	NAN	NAN	NAN	NAN	NAN	NAN	NAN	NAN	NAN	NAN	NAN	NAN	NAN	NAN	NAN	NAN	NAN	NAN	NAN	NAN	NAN	NAN	NAN	NAN	NAN	NAN	NAN	NAN	NAN	NAN	NAN	NAN	NAN	NAN	NAN	NAN	NAN	NAN	NAN
JW0711	108	43	10	10.6	Integral Membrane Protein	GO:0005575	GO:0044464	NAN	NAN	NAN	GO:0016020	GO:0005886	NAN	NAN	NAN	NAN	NAN	NAN	NAN	NAN	NAN	NAN	NAN	NAN	NAN	NAN	NAN	NAN	NAN	NAN	NAN	NAN	NAN	NAN	NAN	NAN	NAN	NAN	NAN	NAN	NAN	NAN	NAN	NAN	NAN	NAN	NAN	NAN	NAN
JW0712	157.4	44	15	9.7	Integral Membrane Protein	GO:0005575	GO:0044464	NAN	NAN	NAN	GO:0016020	GO:0005886	NAN	NAN	NAN	NAN	NAN	NAN	NAN	NAN	NAN	NAN	NAN	NAN	NAN	NAN	NAN	NAN	NAN	NAN	NAN	NAN	NAN	NAN	NAN	NAN	NAN	NAN	NAN	NAN	NAN	NAN	NAN	NAN	NAN	NAN	NAN	NAN	NAN
JW0713	-190.6	10	88	6.18	Cytoplasmic	GO:0005575	GO:0044464	GO:0044424	NAN	NAN	GO:0016020	GO:0005886	GO:0044425	GO:0032991	NAN	GO:0044459	NAN	NAN	NAN	NAN	GO:1902494	NAN	NAN	NAN	NAN	NAN	NAN	NAN	NAN	NAN	NAN	NAN	NAN	NAN	NAN	NAN	NAN	NAN	NAN	NAN	GO:1990204	NAN	NAN	NAN	NAN	NAN	NAN	NAN	NAN
JW0714	-71.2	34	17	7.3	Cytoplasmic	NAN	NAN	NAN	NAN	NAN	NAN	NAN	NAN	NAN	NAN	NAN	NAN	NAN	NAN	NAN	NAN	NAN	NAN	NAN	NAN	NAN	NAN	NAN	NAN	NAN	NAN	NAN	NAN	NAN	NAN	NAN	NAN	NAN	NAN	NAN	NAN	NAN	NAN	NAN	NAN	NAN	NAN	NAN	NAN
JW0715	-411.5	7	12	6.25	Cytoplasmic	GO:0005575	GO:0044464	GO:0044424	GO:0044444	GO:0005829	NAN	NAN	NAN	GO:0032991	NAN	NAN	NAN	NAN	NAN	NAN	GO:1902494	GO:0043234	NAN	NAN	NAN	NAN	NAN	NAN	NAN	NAN	NAN	NAN	NAN	NAN	NAN	NAN	NAN	NAN	NAN	NAN	GO:1990204	NAN	GO:1990234	NAN	NAN	NAN	NAN	NAN	NAN
JW0716	-87.8	122	20	6.2	Cytoplasmic	GO:0005575	GO:0044464	GO:0044424	GO:0044444	GO:0005829	NAN	NAN	NAN	GO:0032991	NAN	NAN	NAN	NAN	NAN	NAN	GO:1902494	GO:0043234	NAN	NAN	NAN	NAN	NAN	NAN	NAN	NAN	NAN	NAN	NAN	NAN	NAN	NAN	NAN	NAN	NAN	NAN	GO:1990204	NAN	GO:1990234	NAN	NAN	NAN	NAN	NAN	NAN
JW0717	9.2	68	53	6	Cytoplasmic	GO:0005575	GO:0044464	GO:0044424	GO:0044444	GO:0005829	NAN	NAN	NAN	GO:0032991	GO:0005737	NAN	NAN	NAN	NAN	NAN	GO:1902494	GO:0043234	NAN	NAN	NAN	NAN	NAN	NAN	NAN	NAN	NAN	NAN	NAN	NAN	NAN	NAN	NAN	NAN	NAN	NAN	NAN	NAN	NAN	NAN	NAN	NAN	NAN	NAN	NAN
JW0718	46.7	70	41	7.2	Cytoplasmic	GO:0005575	GO:0044464	GO:0044424	GO:0044444	GO:0005829	NAN	NAN	NAN	GO:0032991	GO:0005737	NAN	NAN	NAN	NAN	NAN	GO:1902494	GO:0043234	NAN	NAN	NAN	NAN	NAN	NAN	NAN	NAN	NAN	NAN	NAN	NAN	NAN	NAN	NAN	NAN	NAN	NAN	NAN	NAN	NAN	NAN	NAN	NAN	NAN	NAN	NAN
JW0720	254.3	38	11	6.7	Integral Membrane Protein	GO:0005575	GO:0044464	NAN	NAN	NAN	GO:0016020	GO:0005886	GO:0044425	NAN	NAN	GO:0044459	GO:0031224	GO:0016021	GO:0031226	GO:0005887	NAN	NAN	NAN	NAN	NAN	NAN	NAN	NAN	NAN	NAN	NAN	NAN	NAN	NAN	NAN	NAN	NAN	NAN	NAN	NAN	NAN	NAN	NAN	NAN	NAN	NAN	NAN	NAN	NAN
JW0721	-319.2	4	15	5.62	Cytoplasmic	NAN	NAN	NAN	NAN	NAN	NAN	NAN	NAN	NAN	NAN	NAN	NAN	NAN	NAN	NAN	NAN	NAN	NAN	NAN	NAN	NAN	NAN	NAN	NAN	NAN	NAN	NAN	NAN	NAN	NAN	NAN	NAN	NAN	NAN	NAN	NAN	NAN	NAN	NAN	NAN	NAN	NAN	NAN	NAN
JW0725	103.6	27	10	9.4	Integral Membrane Protein	NAN	NAN	NAN	NAN	NAN	NAN	NAN	NAN	NAN	NAN	NAN	NAN	NAN	NAN	NAN	NAN	NAN	NAN	NAN	NAN	NAN	NAN	NAN	NAN	NAN	NAN	NAN	NAN	NAN	NAN	NAN	NAN	NAN	NAN	NAN	NAN	NAN	NAN	NAN	NAN	NAN	NAN	NAN	NAN
JW0726	-16.5	70	33	8.5	Cytoplasmic	NAN	NAN	NAN	NAN	NAN	NAN	NAN	NAN	NAN	NAN	NAN	NAN	NAN	NAN	NAN	NAN	NAN	NAN	NAN	NAN	NAN	NAN	NAN	NAN	NAN	NAN	NAN	NAN	NAN	NAN	NAN	NAN	NAN	NAN	NAN	NAN	NAN	NAN	NAN	NAN	NAN	NAN	NAN	NAN
JW0727	52	9	45	8.2	Integral Membrane Protein	GO:0005575	GO:0044464	NAN	NAN	NAN	GO:0016020	GO:0005886	GO:0044425	NAN	NAN	GO:0044459	GO:0031224	GO:0016021	GO:0031226	GO:0005887	NAN	NAN	NAN	NAN	NAN	NAN	NAN	NAN	NAN	NAN	NAN	NAN	NAN	NAN	NAN	NAN	NAN	NAN	NAN	NAN	NAN	NAN	NAN	NAN	NAN	NAN	GO:0032153	NAN	NAN
JW0728	29	24	34	7.4	Membrane Anchored	GO:0005575	GO:0044464	NAN	NAN	NAN	GO:0016020	GO:0005886	GO:0044425	NAN	NAN	GO:0044459	GO:0031224	GO:0016021	GO:0031226	GO:0005887	NAN	NAN	NAN	NAN	NAN	NAN	NAN	NAN	NAN	NAN	NAN	NAN	NAN	NAN	NAN	NAN	NAN	NAN	NAN	NAN	NAN	NAN	NAN	NAN	NAN	NAN	GO:0032153	NAN	NAN
JW0729	-256.6	51	15	9.7	Membrane Anchored	GO:0005575	GO:0044464	NAN	NAN	NAN	GO:0016020	GO:0005886	GO:0044425	NAN	NAN	GO:0044459	GO:0031224	GO:0016021	GO:0031226	GO:0005887	NAN	NAN	NAN	NAN	NAN	NAN	NAN	NAN	NAN	NAN	NAN	NAN	NAN	NAN	NAN	NAN	NAN	NAN	NAN	NAN	NAN	NAN	NAN	NAN	NAN	NAN	GO:0032153	NAN	NAN
JW0731	-78.5	81	73	7.9	Outer Membrane Lipoprotein	GO:0005575	GO:0044464	NAN	NAN	NAN	GO:0016020	NAN	GO:0044425	NAN	NAN	NAN	GO:0031224	NAN	NAN	NAN	NAN	NAN	NAN	NAN	NAN	GO:0044462	GO:0019867	GO:0009279	NAN	NAN	NAN	NAN	NAN	NAN	NAN	NAN	NAN	NAN	NAN	NAN	NAN	NAN	NAN	NAN	NAN	NAN	GO:0032153	NAN	NAN
JW0732	-123.1	20	57	9.4	Periplasmic	GO:0005575	GO:0044464	NAN	NAN	NAN	NAN	NAN	NAN	NAN	NAN	NAN	NAN	NAN	NAN	NAN	NAN	NAN	GO:0042597	GO:0030288	NAN	NAN	NAN	NAN	NAN	NAN	NAN	NAN	NAN	NAN	NAN	NAN	NAN	NAN	NAN	NAN	NAN	NAN	NAN	NAN	NAN	NAN	NAN	NAN	NAN
JW0733	-48.8	35	43	5.7	Cytoplasmic	GO:0005575	GO:0044464	GO:0044424	GO:0044444	GO:0005829	NAN	NAN	NAN	NAN	NAN	NAN	NAN	NAN	NAN	NAN	NAN	NAN	NAN	NAN	NAN	NAN	NAN	NAN	NAN	NAN	NAN	NAN	NAN	NAN	NAN	NAN	NAN	NAN	NAN	NAN	NAN	NAN	NAN	NAN	NAN	NAN	NAN	NAN	NAN
JW0737	-63.8	100	33	6.7	Cytoplasmic	GO:0005575	GO:0044464	GO:0044424	GO:0044444	GO:0005829	NAN	NAN	NAN	NAN	NAN	NAN	NAN	NAN	NAN	NAN	NAN	NAN	NAN	NAN	NAN	NAN	NAN	NAN	NAN	NAN	NAN	NAN	NAN	NAN	NAN	NAN	NAN	NAN	NAN	NAN	NAN	NAN	NAN	NAN	NAN	NAN	NAN	NAN	NAN
JW0738	-142	103	33	6.7	Cytoplasmic	GO:0005575	GO:0044464	GO:0044424	GO:0044444	GO:0005829	NAN	NAN	NAN	NAN	GO:0005737	NAN	NAN	NAN	NAN	NAN	NAN	NAN	NAN	NAN	NAN	NAN	NAN	NAN	NAN	NAN	NAN	NAN	NAN	NAN	NAN	NAN	NAN	NAN	NAN	NAN	NAN	NAN	NAN	NAN	NAN	NAN	NAN	NAN	NAN
JW0739	-161.3	105	40	5.2	Cytoplasmic	GO:0005575	GO:0044464	GO:0044424	NAN	NAN	NAN	NAN	NAN	NAN	GO:0005737	NAN	NAN	NAN	NAN	NAN	NAN	NAN	NAN	NAN	NAN	NAN	NAN	NAN	NAN	NAN	NAN	NAN	NAN	NAN	NAN	NAN	NAN	NAN	NAN	NAN	NAN	NAN	NAN	NAN	NAN	NAN	NAN	NAN	NAN
JW0740	-40.1	80	35	5.8	Cytoplasmic	GO:0005575	GO:0044464	GO:0044424	GO:0044444	GO:0005829	NAN	NAN	NAN	NAN	GO:0005737	NAN	NAN	NAN	NAN	NAN	NAN	NAN	NAN	NAN	NAN	NAN	NAN	NAN	NAN	NAN	NAN	NAN	NAN	NAN	NAN	NAN	NAN	NAN	NAN	NAN	NAN	NAN	NAN	NAN	NAN	NAN	NAN	NAN	NAN
JW0741	-182.5	61	27	6.4	Cytoplasmic	GO:0005575	GO:0044464	GO:0044424	GO:0044444	GO:0005829	NAN	NAN	NAN	NAN	NAN	NAN	NAN	NAN	NAN	NAN	NAN	NAN	NAN	NAN	NAN	NAN	NAN	NAN	NAN	NAN	NAN	NAN	NAN	NAN	NAN	NAN	NAN	NAN	NAN	NAN	NAN	NAN	NAN	NAN	NAN	NAN	NAN	NAN	NAN
JW0742	-105.2	10	24	6.39	Cytoplasmic	GO:0005575	GO:0044464	GO:0044424	GO:0044444	GO:0005829	NAN	NAN	NAN	NAN	GO:0005737	NAN	NAN	NAN	NAN	NAN	NAN	NAN	NAN	NAN	NAN	NAN	NAN	NAN	NAN	NAN	NAN	NAN	NAN	NAN	NAN	NAN	NAN	NAN	NAN	NAN	NAN	NAN	NAN	NAN	NAN	NAN	NAN	NAN	NAN
JW0743	-105.9	34	35	5.9	Cytoplasmic	NAN	NAN	NAN	NAN	NAN	NAN	NAN	NAN	NAN	NAN	NAN	NAN	NAN	NAN	NAN	NAN	NAN	NAN	NAN	NAN	NAN	NAN	NAN	NAN	NAN	NAN	NAN	NAN	NAN	NAN	NAN	NAN	NAN	NAN	NAN	NAN	NAN	NAN	NAN	NAN	NAN	NAN	NAN	NAN
JW0744	-5.5	115	19	6.2	Cytoplasmic	GO:0005575	GO:0044464	GO:0044424	GO:0044444	GO:0005829	NAN	NAN	NAN	NAN	NAN	NAN	NAN	NAN	NAN	NAN	NAN	NAN	NAN	NAN	NAN	NAN	NAN	NAN	NAN	NAN	NAN	NAN	NAN	NAN	NAN	NAN	NAN	NAN	NAN	NAN	NAN	NAN	NAN	NAN	NAN	NAN	NAN	NAN	NAN
JW0746	-5.2	99	10	9.2	Periplasmic	GO:0005575	GO:0044464	NAN	NAN	NAN	NAN	NAN	NAN	NAN	NAN	NAN	NAN	NAN	NAN	NAN	NAN	NAN	GO:0042597	GO:0030288	NAN	NAN	NAN	NAN	NAN	NAN	NAN	NAN	NAN	NAN	NAN	NAN	NAN	NAN	NAN	NAN	NAN	NAN	NAN	NAN	NAN	NAN	NAN	NAN	NAN
JW0747	189.2	20	24	11	Integral Membrane Protein	GO:0005575	GO:0044464	NAN	NAN	NAN	GO:0016020	GO:0005886	NAN	NAN	NAN	NAN	NAN	NAN	NAN	NAN	NAN	NAN	NAN	NAN	NAN	NAN	NAN	NAN	NAN	NAN	NAN	NAN	NAN	NAN	NAN	NAN	NAN	NAN	NAN	NAN	NAN	NAN	NAN	NAN	NAN	NAN	NAN	NAN	NAN
JW0749	-34.3	6	51	6.03	Cytoplasmic	GO:0005575	GO:0044464	GO:0044424	GO:0044444	GO:0005829	NAN	NAN	NAN	NAN	GO:0005737	NAN	NAN	NAN	NAN	NAN	NAN	NAN	NAN	NAN	NAN	NAN	NAN	NAN	NAN	NAN	NAN	NAN	NAN	NAN	NAN	NAN	NAN	NAN	NAN	NAN	NAN	NAN	NAN	NAN	NAN	NAN	NAN	NAN	NAN
JW0750	-74	85	59	5.5	Cytoplasmic	GO:0005575	GO:0044464	GO:0044424	GO:0044444	GO:0005829	NAN	NAN	NAN	NAN	NAN	NAN	NAN	NAN	NAN	NAN	NAN	NAN	NAN	NAN	NAN	NAN	NAN	NAN	NAN	NAN	NAN	NAN	NAN	NAN	NAN	NAN	NAN	NAN	NAN	NAN	NAN	NAN	NAN	NAN	NAN	NAN	NAN	NAN	NAN
JW0752	25.9	70	10	6.4	Cytoplasmic	NAN	NAN	NAN	NAN	NAN	NAN	NAN	NAN	NAN	NAN	NAN	NAN	NAN	NAN	NAN	NAN	NAN	NAN	NAN	NAN	NAN	NAN	NAN	NAN	NAN	NAN	NAN	NAN	NAN	NAN	NAN	NAN	NAN	NAN	NAN	NAN	NAN	NAN	NAN	NAN	NAN	NAN	NAN	NAN
JW0755	-152.7	71	62	6.6	Outer Membrane Lipoprotein	GO:0005575	GO:0044464	NAN	NAN	NAN	GO:0016020	NAN	NAN	NAN	NAN	NAN	NAN	NAN	NAN	NAN	NAN	NAN	NAN	NAN	NAN	GO:0044462	GO:0019867	GO:0009279	NAN	NAN	NAN	NAN	NAN	NAN	NAN	NAN	NAN	NAN	NAN	NAN	NAN	NAN	NAN	NAN	NAN	NAN	NAN	NAN	NAN
JW0756	-28.5	112	24	6.2	Cytoplasmic	NAN	NAN	NAN	NAN	NAN	NAN	NAN	NAN	NAN	NAN	NAN	NAN	NAN	NAN	NAN	NAN	NAN	NAN	NAN	NAN	NAN	NAN	NAN	NAN	NAN	NAN	NAN	NAN	NAN	NAN	NAN	NAN	NAN	NAN	NAN	NAN	NAN	NAN	NAN	NAN	NAN	NAN	NAN	NAN
JW0757	8.9	22	37	5.99	Cytoplasmic	NAN	NAN	NAN	NAN	NAN	NAN	NAN	NAN	NAN	NAN	NAN	NAN	NAN	NAN	NAN	NAN	NAN	NAN	NAN	NAN	NAN	NAN	NAN	NAN	NAN	NAN	NAN	NAN	NAN	NAN	NAN	NAN	NAN	NAN	NAN	NAN	NAN	NAN	NAN	NAN	NAN	NAN	NAN	NAN
JW0758	-132.3	59	67	6	Cytoplasmic	NAN	NAN	NAN	NAN	NAN	NAN	NAN	NAN	NAN	NAN	NAN	NAN	NAN	NAN	NAN	NAN	NAN	NAN	NAN	NAN	NAN	NAN	NAN	NAN	NAN	NAN	NAN	NAN	NAN	NAN	NAN	NAN	NAN	NAN	NAN	NAN	NAN	NAN	NAN	NAN	NAN	NAN	NAN	NAN
JW0759	-29.2	3	33	7.34	Cytoplasmic	NAN	NAN	NAN	NAN	NAN	NAN	NAN	NAN	NAN	NAN	NAN	NAN	NAN	NAN	NAN	NAN	NAN	NAN	NAN	NAN	NAN	NAN	NAN	NAN	NAN	NAN	NAN	NAN	NAN	NAN	NAN	NAN	NAN	NAN	NAN	NAN	NAN	NAN	NAN	NAN	NAN	NAN	NAN	NAN
JW0760	-79	6	24	8.61	Cytoplasmic	NAN	NAN	NAN	NAN	NAN	NAN	NAN	NAN	NAN	NAN	NAN	NAN	NAN	NAN	NAN	NAN	NAN	NAN	NAN	NAN	NAN	NAN	NAN	NAN	NAN	NAN	NAN	NAN	NAN	NAN	NAN	NAN	NAN	NAN	NAN	NAN	NAN	NAN	NAN	NAN	NAN	NAN	NAN	NAN
JW0761	3.6	27	43	6.63	Cytoplasmic	GO:0005575	GO:0044464	GO:0044424	GO:0044444	GO:0005829	NAN	NAN	NAN	NAN	NAN	NAN	NAN	NAN	NAN	NAN	NAN	NAN	NAN	NAN	NAN	NAN	NAN	NAN	NAN	NAN	NAN	NAN	NAN	NAN	NAN	NAN	NAN	NAN	NAN	NAN	NAN	NAN	NAN	NAN	NAN	NAN	NAN	NAN	NAN
JW0762	-240.7	22	6	5.18	Cytoplasmic	GO:0005575	GO:0044464	GO:0044424	NAN	NAN	NAN	NAN	NAN	GO:0032991	NAN	NAN	NAN	NAN	NAN	NAN	GO:1902494	NAN	NAN	NAN	NAN	NAN	NAN	NAN	NAN	NAN	NAN	NAN	NAN	NAN	NAN	NAN	NAN	NAN	NAN	NAN	NAN	NAN	NAN	NAN	NAN	NAN	NAN	NAN	NAN
JW0763	11.9	30	18	6.65	Cytoplasmic	NAN	NAN	NAN	NAN	NAN	NAN	NAN	NAN	NAN	NAN	NAN	NAN	NAN	NAN	NAN	NAN	NAN	NAN	NAN	NAN	NAN	NAN	NAN	NAN	NAN	NAN	NAN	NAN	NAN	NAN	NAN	NAN	NAN	NAN	NAN	NAN	NAN	NAN	NAN	NAN	NAN	NAN	NAN	NAN
JW0764	-116.6	5	60	8.1	Cytoplasmic	GO:0005575	GO:0044464	GO:0044424	GO:0044444	GO:0005829	NAN	NAN	NAN	NAN	NAN	NAN	NAN	NAN	NAN	NAN	NAN	NAN	NAN	NAN	NAN	NAN	NAN	NAN	NAN	NAN	NAN	NAN	NAN	NAN	NAN	NAN	NAN	NAN	NAN	NAN	NAN	NAN	NAN	NAN	NAN	NAN	NAN	NAN	NAN
JW0765	-38.3	105	24	6.7	Cytoplasmic	GO:0005575	GO:0044464	GO:0044424	GO:0044444	GO:0005829	NAN	NAN	NAN	NAN	GO:0005737	NAN	NAN	NAN	NAN	NAN	NAN	NAN	NAN	NAN	NAN	NAN	NAN	NAN	NAN	NAN	NAN	NAN	NAN	NAN	NAN	NAN	NAN	NAN	NAN	NAN	NAN	NAN	NAN	NAN	NAN	NAN	NAN	NAN	NAN
JW0766	-5.9	87	60	7.7	Cytoplasmic	GO:0005575	GO:0044464	GO:0044424	GO:0044444	GO:0005829	NAN	NAN	NAN	NAN	NAN	NAN	NAN	NAN	NAN	NAN	NAN	NAN	NAN	NAN	NAN	NAN	NAN	NAN	NAN	NAN	NAN	NAN	NAN	NAN	NAN	NAN	NAN	NAN	NAN	NAN	NAN	NAN	NAN	NAN	NAN	NAN	NAN	NAN	NAN
JW0768	-74.5	84	43	6.2	Cytoplasmic	GO:0005575	GO:0044464	GO:0044424	GO:0044444	GO:0005829	NAN	NAN	NAN	NAN	NAN	NAN	NAN	NAN	NAN	NAN	NAN	NAN	NAN	NAN	NAN	NAN	NAN	NAN	NAN	NAN	NAN	NAN	NAN	NAN	NAN	NAN	NAN	NAN	NAN	NAN	NAN	NAN	NAN	NAN	NAN	NAN	NAN	NAN	NAN
JW0770	219.9	67	2	8.8	Integral Membrane Protein	GO:0005575	GO:0044464	NAN	NAN	NAN	GO:0016020	GO:0005886	NAN	NAN	NAN	NAN	NAN	NAN	NAN	NAN	NAN	NAN	NAN	NAN	NAN	NAN	NAN	NAN	NAN	NAN	NAN	NAN	NAN	NAN	NAN	NAN	NAN	NAN	NAN	NAN	NAN	NAN	NAN	NAN	NAN	NAN	NAN	NAN	NAN
JW0772	-161.7	27	34	8.88	Cytoplasmic	GO:0005575	NAN	NAN	NAN	NAN	GO:0016020	NAN	NAN	NAN	NAN	NAN	NAN	NAN	NAN	NAN	NAN	NAN	NAN	NAN	NAN	NAN	NAN	NAN	NAN	NAN	NAN	NAN	NAN	NAN	NAN	NAN	NAN	NAN	NAN	NAN	NAN	NAN	NAN	NAN	NAN	NAN	NAN	NAN	NAN
JW0773	-74.6	14	72	7.2	Cytoplasmic	NAN	NAN	NAN	NAN	NAN	NAN	NAN	NAN	NAN	NAN	NAN	NAN	NAN	NAN	NAN	NAN	NAN	NAN	NAN	NAN	NAN	NAN	NAN	NAN	NAN	NAN	NAN	NAN	NAN	NAN	NAN	NAN	NAN	NAN	NAN	NAN	NAN	NAN	NAN	NAN	NAN	NAN	NAN	NAN
JW0777	231.7	8	86	8.7	Integral Membrane Protein	GO:0005575	GO:0044464	NAN	NAN	NAN	GO:0016020	GO:0005886	GO:0044425	NAN	NAN	GO:0044459	GO:0031224	GO:0016021	GO:0031226	GO:0005887	NAN	NAN	NAN	NAN	NAN	NAN	NAN	NAN	NAN	NAN	NAN	NAN	NAN	NAN	NAN	NAN	NAN	NAN	NAN	NAN	NAN	NAN	NAN	NAN	NAN	NAN	NAN	NAN	NAN
JW0779	-120.7	32	47	6.4	Membrane Anchored	GO:0005575	GO:0044464	NAN	NAN	NAN	GO:0016020	GO:0005886	NAN	NAN	NAN	NAN	NAN	NAN	NAN	NAN	NAN	NAN	NAN	NAN	NAN	NAN	NAN	NAN	NAN	NAN	NAN	NAN	NAN	NAN	NAN	NAN	NAN	NAN	NAN	NAN	NAN	NAN	NAN	NAN	NAN	NAN	NAN	NAN	NAN
JW0780	-25.1	97	28	6.8	Cytoplasmic	NAN	NAN	NAN	NAN	NAN	NAN	NAN	NAN	NAN	NAN	NAN	NAN	NAN	NAN	NAN	NAN	NAN	NAN	NAN	NAN	NAN	NAN	NAN	NAN	NAN	NAN	NAN	NAN	NAN	NAN	NAN	NAN	NAN	NAN	NAN	NAN	NAN	NAN	NAN	NAN	NAN	NAN	NAN	NAN
JW0781	-229.8	63	43	10.6	Cytoplasmic	GO:0005575	GO:0044464	GO:0044424	GO:0044444	GO:0005829	NAN	NAN	NAN	NAN	NAN	NAN	NAN	NAN	NAN	NAN	NAN	NAN	NAN	NAN	NAN	NAN	NAN	NAN	NAN	NAN	NAN	NAN	NAN	NAN	NAN	NAN	NAN	NAN	NAN	NAN	NAN	NAN	NAN	NAN	NAN	NAN	NAN	NAN	NAN
JW0783	-122.2	83	28	10.1	Cytoplasmic	NAN	NAN	NAN	NAN	NAN	NAN	NAN	NAN	NAN	NAN	NAN	NAN	NAN	NAN	NAN	NAN	NAN	NAN	NAN	NAN	NAN	NAN	NAN	NAN	NAN	NAN	NAN	NAN	NAN	NAN	NAN	NAN	NAN	NAN	NAN	NAN	NAN	NAN	NAN	NAN	NAN	NAN	NAN	NAN
JW0784	-174	5	31	7.74	Cytoplasmic	NAN	NAN	NAN	NAN	NAN	NAN	NAN	NAN	NAN	NAN	NAN	NAN	NAN	NAN	NAN	NAN	NAN	NAN	NAN	NAN	NAN	NAN	NAN	NAN	NAN	NAN	NAN	NAN	NAN	NAN	NAN	NAN	NAN	NAN	NAN	NAN	NAN	NAN	NAN	NAN	NAN	NAN	NAN	NAN
JW0785	-52.9	8	38	7.05	Cytoplasmic	GO:0005575	GO:0044464	GO:0044424	GO:0044444	GO:0005829	NAN	NAN	NAN	NAN	NAN	NAN	NAN	NAN	NAN	NAN	NAN	NAN	NAN	NAN	NAN	NAN	NAN	NAN	NAN	NAN	NAN	NAN	NAN	NAN	NAN	NAN	NAN	NAN	NAN	NAN	NAN	NAN	NAN	NAN	NAN	NAN	NAN	NAN	NAN
JW0786	-30.3	11	42	6.32	Cytoplasmic	GO:0005575	GO:0044464	GO:0044424	GO:0044444	GO:0005829	NAN	NAN	NAN	NAN	NAN	NAN	NAN	NAN	NAN	NAN	NAN	NAN	NAN	NAN	NAN	NAN	NAN	NAN	NAN	NAN	NAN	NAN	NAN	NAN	NAN	NAN	NAN	NAN	NAN	NAN	NAN	NAN	NAN	NAN	NAN	NAN	NAN	NAN	NAN
JW0788	-77.6	105	50	6.7	Cytoplasmic	NAN	NAN	NAN	NAN	NAN	NAN	NAN	NAN	NAN	NAN	NAN	NAN	NAN	NAN	NAN	NAN	NAN	NAN	NAN	NAN	NAN	NAN	NAN	NAN	NAN	NAN	NAN	NAN	NAN	NAN	NAN	NAN	NAN	NAN	NAN	NAN	NAN	NAN	NAN	NAN	NAN	NAN	NAN	NAN
JW0790	-379.1	11	36	6	Outer Membrane B-barrel protein	GO:0005575	GO:0044464	NAN	NAN	NAN	GO:0016020	NAN	NAN	NAN	NAN	NAN	NAN	NAN	NAN	NAN	NAN	NAN	NAN	NAN	NAN	GO:0044462	GO:0019867	GO:0009279	NAN	NAN	NAN	NAN	NAN	NAN	NAN	NAN	NAN	NAN	NAN	NAN	NAN	NAN	NAN	NAN	NAN	NAN	NAN	NAN	NAN
JW0794	-33	97	46	6.8	Cytoplasmic	GO:0005575	GO:0044464	NAN	NAN	NAN	GO:0016020	GO:0005886	NAN	NAN	NAN	NAN	NAN	NAN	NAN	NAN	NAN	NAN	NAN	NAN	NAN	NAN	NAN	NAN	NAN	NAN	NAN	NAN	NAN	NAN	NAN	NAN	NAN	NAN	NAN	NAN	NAN	NAN	NAN	NAN	NAN	NAN	NAN	NAN	NAN
JW0796	-57.9	62	34	9.3	Periplasmic	GO:0005575	GO:0044464	NAN	NAN	NAN	NAN	NAN	NAN	NAN	NAN	NAN	NAN	NAN	NAN	NAN	NAN	NAN	GO:0042597	GO:0030288	NAN	NAN	NAN	NAN	NAN	NAN	NAN	NAN	NAN	NAN	NAN	NAN	NAN	NAN	NAN	NAN	NAN	NAN	NAN	NAN	NAN	NAN	NAN	NAN	NAN
JW0797	-35.8	44	43	6.7	Cytoplasmic	GO:0005575	NAN	NAN	NAN	NAN	GO:0016020	NAN	NAN	NAN	NAN	NAN	NAN	NAN	NAN	NAN	NAN	NAN	NAN	NAN	NAN	NAN	NAN	NAN	NAN	NAN	NAN	NAN	NAN	NAN	NAN	NAN	NAN	NAN	NAN	NAN	NAN	NAN	NAN	NAN	NAN	NAN	NAN	NAN	NAN
JW0799	-54.7	14	38	8.4	Outer Membrane B-barrel protein	NAN	NAN	NAN	NAN	NAN	NAN	NAN	NAN	NAN	NAN	NAN	NAN	NAN	NAN	NAN	NAN	NAN	NAN	NAN	NAN	NAN	NAN	NAN	NAN	NAN	NAN	NAN	NAN	NAN	NAN	NAN	NAN	NAN	NAN	NAN	NAN	NAN	NAN	NAN	NAN	NAN	NAN	NAN	NAN
JW0800	-61.5	7	44	8.8	Integral Membrane Protein	GO:0005575	GO:0044464	NAN	NAN	NAN	GO:0016020	GO:0005886	GO:0044425	NAN	NAN	GO:0044459	GO:0031224	GO:0016021	GO:0031226	GO:0005887	NAN	NAN	NAN	NAN	NAN	NAN	NAN	NAN	NAN	NAN	NAN	NAN	NAN	NAN	NAN	NAN	NAN	NAN	NAN	NAN	NAN	NAN	NAN	NAN	NAN	NAN	NAN	NAN	NAN
JW0803	-35.6	41	59	7	Periplasmic	GO:0005575	GO:0044464	NAN	NAN	NAN	NAN	NAN	NAN	NAN	NAN	NAN	NAN	NAN	NAN	NAN	NAN	NAN	GO:0042597	NAN	NAN	NAN	NAN	NAN	NAN	NAN	NAN	NAN	NAN	NAN	NAN	NAN	NAN	NAN	NAN	NAN	NAN	NAN	NAN	NAN	NAN	NAN	NAN	NAN	NAN
JW0804	-201.8	43	108	5	Cytoplasmic	NAN	NAN	NAN	NAN	NAN	NAN	NAN	NAN	NAN	NAN	NAN	NAN	NAN	NAN	NAN	NAN	NAN	NAN	NAN	NAN	NAN	NAN	NAN	NAN	NAN	NAN	NAN	NAN	NAN	NAN	NAN	NAN	NAN	NAN	NAN	NAN	NAN	NAN	NAN	NAN	NAN	NAN	NAN	NAN
JW0805	-166.4	28	59	6.04	Cytoplasmic	NAN	NAN	NAN	NAN	NAN	NAN	NAN	NAN	NAN	NAN	NAN	NAN	NAN	NAN	NAN	NAN	NAN	NAN	NAN	NAN	NAN	NAN	NAN	NAN	NAN	NAN	NAN	NAN	NAN	NAN	NAN	NAN	NAN	NAN	NAN	NAN	NAN	NAN	NAN	NAN	NAN	NAN	NAN	NAN
JW0806	-45.6	77	70	6.6	Cytoplasmic	GO:0005575	GO:0044464	GO:0044424	NAN	NAN	NAN	NAN	NAN	NAN	GO:0005737	NAN	NAN	NAN	NAN	NAN	NAN	NAN	NAN	NAN	NAN	NAN	NAN	NAN	NAN	NAN	NAN	NAN	NAN	NAN	NAN	NAN	NAN	NAN	NAN	NAN	NAN	NAN	NAN	NAN	NAN	NAN	NAN	NAN	NAN
JW0807	-198.8	39	65	5.8	Cytoplasmic	GO:0005575	GO:0044464	GO:0044424	GO:0044444	GO:0005829	NAN	NAN	NAN	NAN	NAN	NAN	NAN	NAN	NAN	NAN	NAN	NAN	NAN	NAN	NAN	NAN	NAN	NAN	NAN	NAN	NAN	NAN	NAN	NAN	NAN	NAN	NAN	NAN	NAN	NAN	NAN	NAN	NAN	NAN	NAN	NAN	NAN	NAN	NAN
JW0808	-33.2	49	23	6.4	Cytoplasmic	NAN	NAN	NAN	NAN	NAN	NAN	NAN	NAN	NAN	NAN	NAN	NAN	NAN	NAN	NAN	NAN	NAN	NAN	NAN	NAN	NAN	NAN	NAN	NAN	NAN	NAN	NAN	NAN	NAN	NAN	NAN	NAN	NAN	NAN	NAN	NAN	NAN	NAN	NAN	NAN	NAN	NAN	NAN	NAN
JW0810	40.8	78	84	5.8	Cytoplasmic	GO:0005575	GO:0044464	GO:0044424	GO:0044444	GO:0005829	NAN	NAN	NAN	NAN	NAN	NAN	NAN	NAN	NAN	NAN	NAN	NAN	NAN	NAN	NAN	NAN	NAN	NAN	NAN	NAN	NAN	NAN	NAN	NAN	NAN	NAN	NAN	NAN	NAN	NAN	NAN	NAN	NAN	NAN	NAN	NAN	NAN	NAN	NAN
JW0811	11.2	65	80	5.5	Cytoplasmic	GO:0005575	GO:0044464	GO:0044424	GO:0044444	GO:0005829	NAN	NAN	NAN	NAN	GO:0005737	NAN	NAN	NAN	NAN	NAN	NAN	NAN	NAN	NAN	NAN	NAN	NAN	NAN	NAN	NAN	NAN	NAN	NAN	NAN	NAN	NAN	NAN	NAN	NAN	NAN	NAN	NAN	NAN	NAN	NAN	NAN	NAN	NAN	NAN
JW0812	32.4	52	50	5.2	Cytoplasmic	NAN	NAN	NAN	NAN	NAN	NAN	NAN	NAN	NAN	NAN	NAN	NAN	NAN	NAN	NAN	NAN	NAN	NAN	NAN	NAN	NAN	NAN	NAN	NAN	NAN	NAN	NAN	NAN	NAN	NAN	NAN	NAN	NAN	NAN	NAN	NAN	NAN	NAN	NAN	NAN	NAN	NAN	NAN	NAN
JW0815	207.4	3	61	8.9	Integral Membrane Protein	GO:0005575	GO:0044464	NAN	NAN	NAN	GO:0016020	GO:0005886	GO:0044425	NAN	NAN	GO:0044459	GO:0031224	GO:0016021	GO:0031226	GO:0005887	NAN	NAN	NAN	NAN	NAN	NAN	NAN	NAN	NAN	NAN	NAN	NAN	NAN	NAN	NAN	NAN	NAN	NAN	NAN	NAN	NAN	NAN	NAN	NAN	NAN	NAN	NAN	NAN	NAN
JW0816	208	10	16	10.4	Integral Membrane Protein	GO:0005575	GO:0044464	NAN	NAN	NAN	GO:0016020	GO:0005886	GO:0044425	NAN	NAN	GO:0044459	GO:0031224	GO:0016021	GO:0031226	GO:0005887	NAN	NAN	NAN	NAN	NAN	NAN	NAN	NAN	NAN	NAN	NAN	NAN	NAN	NAN	NAN	NAN	NAN	NAN	NAN	NAN	NAN	NAN	NAN	NAN	NAN	NAN	NAN	NAN	NAN
JW0817	-64.6	4	23	5.9	Integral Membrane Protein	NAN	NAN	NAN	NAN	NAN	NAN	NAN	NAN	NAN	NAN	NAN	NAN	NAN	NAN	NAN	NAN	NAN	NAN	NAN	NAN	NAN	NAN	NAN	NAN	NAN	NAN	NAN	NAN	NAN	NAN	NAN	NAN	NAN	NAN	NAN	NAN	NAN	NAN	NAN	NAN	NAN	NAN	NAN	NAN
JW0818	63.5	10	29	8.2	Integral Membrane Protein	GO:0005575	GO:0044464	NAN	NAN	NAN	GO:0016020	GO:0005886	NAN	NAN	NAN	NAN	NAN	NAN	NAN	NAN	NAN	NAN	NAN	NAN	NAN	NAN	NAN	NAN	NAN	NAN	NAN	NAN	NAN	NAN	NAN	NAN	NAN	NAN	NAN	NAN	NAN	NAN	NAN	NAN	NAN	NAN	NAN	NAN	NAN
JW0819	-123.3	73	60	5.6	Cytoplasmic	GO:0005575	GO:0044464	GO:0044424	GO:0044444	GO:0005829	NAN	NAN	NAN	NAN	NAN	NAN	NAN	NAN	NAN	NAN	NAN	NAN	NAN	NAN	NAN	NAN	NAN	NAN	NAN	NAN	NAN	NAN	NAN	NAN	NAN	NAN	NAN	NAN	NAN	NAN	NAN	NAN	NAN	NAN	NAN	NAN	NAN	NAN	NAN
JW0820	-30.3	52	79	7.4	Cytoplasmic	NAN	NAN	NAN	NAN	NAN	NAN	NAN	NAN	NAN	NAN	NAN	NAN	NAN	NAN	NAN	NAN	NAN	NAN	NAN	NAN	NAN	NAN	NAN	NAN	NAN	NAN	NAN	NAN	NAN	NAN	NAN	NAN	NAN	NAN	NAN	NAN	NAN	NAN	NAN	NAN	NAN	NAN	NAN	NAN
JW0821	-138.9	22	23	7.1	Periplasmic	GO:0005575	GO:0044464	NAN	NAN	NAN	NAN	NAN	NAN	NAN	NAN	NAN	NAN	NAN	NAN	NAN	NAN	NAN	GO:0042597	GO:0030288	NAN	NAN	NAN	NAN	NAN	NAN	NAN	NAN	NAN	NAN	NAN	NAN	NAN	NAN	NAN	NAN	NAN	NAN	NAN	NAN	NAN	NAN	NAN	NAN	NAN
JW0822	-41.2	16	14	6.09	Cytoplasmic	GO:0005575	GO:0044464	GO:0044424	GO:0044444	GO:0005829	NAN	NAN	NAN	NAN	NAN	NAN	NAN	NAN	NAN	NAN	NAN	NAN	NAN	NAN	NAN	NAN	NAN	NAN	NAN	NAN	NAN	NAN	NAN	NAN	NAN	NAN	NAN	NAN	NAN	NAN	NAN	NAN	NAN	NAN	NAN	NAN	NAN	NAN	NAN
JW0823	-31.4	21	25	8.8	Periplasmic	GO:0005575	GO:0044464	NAN	NAN	NAN	NAN	NAN	GO:0044425	NAN	NAN	GO:0044459	GO:0031224	GO:0016021	GO:0031226	GO:0005887	NAN	NAN	NAN	NAN	NAN	NAN	NAN	NAN	NAN	NAN	NAN	NAN	NAN	NAN	NAN	NAN	NAN	NAN	NAN	NAN	NAN	NAN	NAN	NAN	NAN	NAN	NAN	NAN	NAN
JW0824	-45.9	29	14	7.86	Cytoplasmic	NAN	NAN	NAN	NAN	NAN	NAN	NAN	NAN	NAN	NAN	NAN	NAN	NAN	NAN	NAN	NAN	NAN	NAN	NAN	NAN	NAN	NAN	NAN	NAN	NAN	NAN	NAN	NAN	NAN	NAN	NAN	NAN	NAN	NAN	NAN	NAN	NAN	NAN	NAN	NAN	NAN	NAN	NAN	NAN
JW0827	40.6	10	48	7.5	Periplasmic	NAN	NAN	NAN	NAN	NAN	NAN	NAN	NAN	NAN	NAN	NAN	NAN	NAN	NAN	NAN	NAN	NAN	NAN	NAN	NAN	NAN	NAN	NAN	NAN	NAN	NAN	NAN	NAN	NAN	NAN	NAN	NAN	NAN	NAN	NAN	NAN	NAN	NAN	NAN	NAN	NAN	NAN	NAN	NAN
JW0832	93.9	53	17	10.8	Integral Membrane Protein	GO:0005575	GO:0044464	NAN	NAN	NAN	GO:0016020	GO:0005886	NAN	NAN	NAN	NAN	NAN	NAN	NAN	NAN	NAN	NAN	NAN	NAN	NAN	NAN	NAN	NAN	NAN	NAN	NAN	NAN	NAN	NAN	NAN	NAN	NAN	NAN	NAN	NAN	NAN	NAN	NAN	NAN	NAN	NAN	NAN	NAN	NAN
JW0834	44	46	29	10.3	Integral Membrane Protein	NAN	NAN	NAN	NAN	NAN	NAN	NAN	NAN	NAN	NAN	NAN	NAN	NAN	NAN	NAN	NAN	NAN	NAN	NAN	NAN	NAN	NAN	NAN	NAN	NAN	NAN	NAN	NAN	NAN	NAN	NAN	NAN	NAN	NAN	NAN	NAN	NAN	NAN	NAN	NAN	NAN	NAN	NAN	NAN
JW0835	-37.1	77	42	7.3	Cytoplasmic	GO:0005575	GO:0044464	GO:0044424	GO:0044444	GO:0005829	NAN	NAN	NAN	NAN	NAN	NAN	NAN	NAN	NAN	NAN	NAN	NAN	NAN	NAN	NAN	NAN	NAN	NAN	NAN	NAN	NAN	NAN	NAN	NAN	NAN	NAN	NAN	NAN	NAN	NAN	NAN	NAN	NAN	NAN	NAN	NAN	NAN	NAN	NAN
JW0836	6.7	12	21	8.08	Cytoplasmic	NAN	NAN	NAN	NAN	NAN	NAN	NAN	NAN	NAN	NAN	NAN	NAN	NAN	NAN	NAN	NAN	NAN	NAN	NAN	NAN	NAN	NAN	NAN	NAN	NAN	NAN	NAN	NAN	NAN	NAN	NAN	NAN	NAN	NAN	NAN	NAN	NAN	NAN	NAN	NAN	NAN	NAN	NAN	NAN
JW0837	19.9	84	53	4.6	Cytoplasmic	NAN	NAN	NAN	NAN	NAN	NAN	NAN	NAN	NAN	NAN	NAN	NAN	NAN	NAN	NAN	NAN	NAN	NAN	NAN	NAN	NAN	NAN	NAN	NAN	NAN	NAN	NAN	NAN	NAN	NAN	NAN	NAN	NAN	NAN	NAN	NAN	NAN	NAN	NAN	NAN	NAN	NAN	NAN	NAN
JW0838	-71.5	62	14	6.7	Periplasmic	GO:0005575	GO:0044464	NAN	NAN	NAN	NAN	NAN	GO:0044425	GO:0032991	NAN	GO:0044459	NAN	NAN	NAN	NAN	GO:1902494	GO:0043234	GO:0042597	GO:0030288	GO:0098796	NAN	NAN	NAN	GO:0098797	NAN	NAN	NAN	NAN	NAN	GO:1904949	GO:1990351	GO:1902495	GO:0098533	NAN	GO:0043190	NAN	NAN	NAN	NAN	NAN	NAN	NAN	NAN	NAN
JW0842	94.1	33	15	10.4	Integral Membrane Protein	GO:0005575	GO:0044464	NAN	NAN	NAN	GO:0016020	GO:0005886	NAN	NAN	NAN	NAN	NAN	NAN	NAN	NAN	NAN	NAN	NAN	NAN	NAN	NAN	NAN	NAN	NAN	NAN	NAN	NAN	NAN	NAN	NAN	NAN	NAN	NAN	NAN	NAN	NAN	NAN	NAN	NAN	NAN	NAN	NAN	NAN	NAN
JW0843	-20.9	16	21	7.34	Cytoplasmic	NAN	NAN	NAN	NAN	NAN	NAN	NAN	NAN	NAN	NAN	NAN	NAN	NAN	NAN	NAN	NAN	NAN	NAN	NAN	NAN	NAN	NAN	NAN	NAN	NAN	NAN	NAN	NAN	NAN	NAN	NAN	NAN	NAN	NAN	NAN	NAN	NAN	NAN	NAN	NAN	NAN	NAN	NAN	NAN
JW0844	-68.2	73	19	8.2	Periplasmic	GO:0005575	GO:0044464	NAN	NAN	NAN	NAN	NAN	NAN	NAN	NAN	NAN	NAN	NAN	NAN	NAN	NAN	NAN	GO:0042597	GO:0030288	NAN	NAN	NAN	NAN	NAN	NAN	NAN	NAN	NAN	NAN	NAN	NAN	NAN	NAN	NAN	NAN	NAN	NAN	NAN	NAN	NAN	NAN	NAN	NAN	NAN
JW0846	170.8	26	9	9.8	Integral Membrane Protein	GO:0005575	GO:0044464	NAN	NAN	NAN	GO:0016020	GO:0005886	GO:0044425	GO:0032991	NAN	GO:0044459	GO:0031224	GO:0016021	GO:0031226	GO:0005887	GO:1902494	GO:0043234	NAN	NAN	GO:0098796	NAN	NAN	NAN	GO:0098797	NAN	NAN	NAN	NAN	NAN	GO:1904949	GO:1990351	GO:1902495	GO:0098533	NAN	GO:0043190	NAN	NAN	NAN	NAN	NAN	NAN	NAN	NAN	NAN
JW0847	-79.9	77	32	7.3	Periplasmic	GO:0005575	GO:0044464	NAN	NAN	NAN	NAN	NAN	NAN	NAN	NAN	NAN	NAN	NAN	NAN	NAN	NAN	NAN	GO:0042597	GO:0030288	NAN	NAN	NAN	NAN	NAN	NAN	NAN	NAN	NAN	NAN	NAN	NAN	NAN	NAN	NAN	NAN	NAN	NAN	NAN	NAN	NAN	NAN	NAN	NAN	NAN
JW0848	-32.5	27	23	6.99	Cytoplasmic	GO:0005575	GO:0044464	NAN	NAN	NAN	GO:0016020	GO:0005886	GO:0044425	GO:0032991	NAN	GO:0044459	NAN	NAN	NAN	NAN	GO:1902494	GO:0043234	NAN	NAN	GO:0098796	NAN	NAN	NAN	GO:0098797	NAN	NAN	NAN	NAN	NAN	GO:1904949	GO:1990351	GO:1902495	GO:0098533	NAN	GO:0043190	NAN	NAN	NAN	NAN	NAN	NAN	NAN	NAN	NAN
JW0849	-78.5	70	20	7.2	Outer Membrane Lipoprotein	NAN	NAN	NAN	NAN	NAN	NAN	NAN	NAN	NAN	NAN	NAN	NAN	NAN	NAN	NAN	NAN	NAN	NAN	NAN	NAN	NAN	NAN	NAN	NAN	NAN	NAN	NAN	NAN	NAN	NAN	NAN	NAN	NAN	NAN	NAN	NAN	NAN	NAN	NAN	NAN	NAN	NAN	NAN	NAN
JW0850	3.6	64	50	6.7	Cytoplasmic	NAN	NAN	NAN	NAN	NAN	NAN	NAN	NAN	NAN	NAN	NAN	NAN	NAN	NAN	NAN	NAN	NAN	NAN	NAN	NAN	NAN	NAN	NAN	NAN	NAN	NAN	NAN	NAN	NAN	NAN	NAN	NAN	NAN	NAN	NAN	NAN	NAN	NAN	NAN	NAN	NAN	NAN	NAN	NAN
JW0851	-93.6	19	25	8.4	Outer Membrane Lipoprotein	GO:0005575	NAN	NAN	NAN	NAN	GO:0016020	NAN	NAN	NAN	NAN	NAN	NAN	NAN	NAN	NAN	NAN	NAN	NAN	NAN	NAN	NAN	GO:0019867	NAN	NAN	NAN	NAN	NAN	NAN	NAN	NAN	NAN	NAN	NAN	NAN	NAN	NAN	NAN	NAN	NAN	NAN	NAN	NAN	NAN	NAN
JW0854	-42.6	10	51	6.45	Cytoplasmic	GO:0005575	GO:0044464	GO:0044424	GO:0044444	GO:0005829	NAN	NAN	NAN	NAN	NAN	NAN	NAN	NAN	NAN	NAN	NAN	NAN	NAN	NAN	NAN	NAN	NAN	NAN	NAN	NAN	NAN	NAN	NAN	NAN	NAN	NAN	NAN	NAN	NAN	NAN	NAN	NAN	NAN	NAN	NAN	NAN	NAN	NAN	NAN
JW0855	4.3	20	21	6.21	Cytoplasmic	GO:0005575	GO:0044464	GO:0044424	GO:0044444	GO:0005829	NAN	NAN	NAN	NAN	NAN	NAN	NAN	NAN	NAN	NAN	NAN	NAN	NAN	NAN	NAN	NAN	NAN	NAN	NAN	NAN	NAN	NAN	NAN	NAN	NAN	NAN	NAN	NAN	NAN	NAN	NAN	NAN	NAN	NAN	NAN	NAN	NAN	NAN	NAN
JW0857	19	109	8	5.6	Cytoplasmic	NAN	NAN	NAN	NAN	NAN	NAN	NAN	NAN	NAN	NAN	NAN	NAN	NAN	NAN	NAN	NAN	NAN	NAN	NAN	NAN	NAN	NAN	NAN	NAN	NAN	NAN	NAN	NAN	NAN	NAN	NAN	NAN	NAN	NAN	NAN	NAN	NAN	NAN	NAN	NAN	NAN	NAN	NAN	NAN
JW0860	-179.9	3	11	9.81	Cytoplasmic	NAN	NAN	NAN	NAN	NAN	NAN	NAN	NAN	NAN	NAN	NAN	NAN	NAN	NAN	NAN	NAN	NAN	NAN	NAN	NAN	NAN	NAN	NAN	NAN	NAN	NAN	NAN	NAN	NAN	NAN	NAN	NAN	NAN	NAN	NAN	NAN	NAN	NAN	NAN	NAN	NAN	NAN	NAN	NAN
JW0861	-113.9	21	51	9.88	Cytoplasmic	GO:0005575	GO:0044464	GO:0044424	GO:0044444	GO:0005829	NAN	NAN	NAN	NAN	NAN	NAN	NAN	NAN	NAN	NAN	NAN	NAN	NAN	NAN	NAN	NAN	NAN	NAN	NAN	NAN	NAN	NAN	NAN	NAN	NAN	NAN	NAN	NAN	NAN	NAN	NAN	NAN	NAN	NAN	NAN	NAN	NAN	NAN	NAN
JW0862	-68.1	45	79	9.6	Membrane Anchored	GO:0005575	GO:0044464	NAN	NAN	NAN	GO:0016020	GO:0005886	GO:0044425	NAN	NAN	NAN	NAN	NAN	NAN	NAN	NAN	NAN	NAN	NAN	NAN	NAN	NAN	NAN	NAN	NAN	NAN	NAN	NAN	NAN	NAN	NAN	NAN	NAN	NAN	NAN	NAN	NAN	NAN	NAN	NAN	NAN	NAN	NAN	NAN
JW0863	83.3	17	47	6.5	Integral Membrane Protein	GO:0005575	GO:0044464	NAN	NAN	NAN	GO:0016020	GO:0005886	GO:0044425	NAN	NAN	GO:0044459	GO:0031224	GO:0016021	GO:0031226	GO:0005887	NAN	NAN	NAN	NAN	NAN	NAN	NAN	NAN	NAN	NAN	NAN	NAN	NAN	NAN	NAN	NAN	NAN	NAN	NAN	NAN	NAN	NAN	NAN	NAN	NAN	NAN	NAN	NAN	NAN
JW0865	-19.1	63	21	6.3	Cytoplasmic	NAN	NAN	NAN	NAN	NAN	NAN	NAN	NAN	NAN	NAN	NAN	NAN	NAN	NAN	NAN	NAN	NAN	NAN	NAN	NAN	NAN	NAN	NAN	NAN	NAN	NAN	NAN	NAN	NAN	NAN	NAN	NAN	NAN	NAN	NAN	NAN	NAN	NAN	NAN	NAN	NAN	NAN	NAN	NAN
JW0866	-225.8	61	45	6.2	Cytoplasmic	GO:0005575	GO:0044464	GO:0044424	GO:0044444	GO:0005829	NAN	NAN	NAN	NAN	NAN	NAN	NAN	NAN	NAN	NAN	NAN	NAN	NAN	NAN	NAN	NAN	NAN	NAN	NAN	NAN	NAN	NAN	NAN	NAN	NAN	NAN	NAN	NAN	NAN	NAN	NAN	NAN	NAN	NAN	NAN	NAN	NAN	NAN	NAN
JW0867	-25.5	94	20	10.1	Cytoplasmic	GO:0005575	GO:0044464	GO:0044424	GO:0044444	GO:0005829	NAN	NAN	NAN	NAN	NAN	NAN	NAN	NAN	NAN	NAN	NAN	NAN	NAN	NAN	NAN	NAN	NAN	NAN	NAN	NAN	NAN	NAN	NAN	NAN	NAN	NAN	NAN	NAN	NAN	NAN	NAN	NAN	NAN	NAN	NAN	NAN	NAN	NAN	NAN
JW0868	-57.8	8	21	7.54	Cytoplasmic	GO:0005575	GO:0044464	GO:0044424	NAN	NAN	NAN	NAN	NAN	NAN	GO:0005737	NAN	NAN	NAN	NAN	NAN	NAN	NAN	NAN	NAN	NAN	NAN	NAN	NAN	NAN	NAN	NAN	NAN	NAN	NAN	NAN	NAN	NAN	NAN	NAN	NAN	NAN	NAN	NAN	NAN	NAN	NAN	NAN	NAN	NAN
JW0869	140	10	24	9.3	Integral Membrane Protein	GO:0005575	GO:0044464	NAN	NAN	NAN	NAN	NAN	GO:0044425	GO:0032991	NAN	GO:0044459	GO:0031224	GO:0016021	GO:0031226	GO:0005887	GO:1902494	GO:0043234	NAN	NAN	GO:0098796	NAN	NAN	NAN	GO:0098797	NAN	NAN	NAN	NAN	NAN	GO:1904949	GO:1990351	GO:1902495	GO:0098533	NAN	GO:0043190	NAN	NAN	NAN	NAN	NAN	NAN	NAN	NAN	NAN
JW0871	-62.1	105	109	5.9	Cytoplasmic	GO:0005575	GO:0044464	GO:0044424	GO:0044444	GO:0005829	NAN	NAN	NAN	NAN	NAN	NAN	NAN	NAN	NAN	NAN	NAN	NAN	NAN	NAN	NAN	NAN	NAN	NAN	NAN	NAN	NAN	NAN	NAN	NAN	NAN	NAN	NAN	NAN	NAN	NAN	NAN	NAN	NAN	NAN	NAN	NAN	NAN	NAN	NAN
JW0872	-68.8	37	32	9.5	Cytoplasmic	GO:0005575	GO:0044464	GO:0044424	GO:0044444	GO:0005829	NAN	NAN	NAN	NAN	NAN	NAN	NAN	NAN	NAN	NAN	NAN	NAN	NAN	NAN	NAN	NAN	NAN	NAN	NAN	NAN	NAN	NAN	NAN	NAN	NAN	NAN	NAN	NAN	NAN	NAN	NAN	NAN	NAN	NAN	NAN	NAN	NAN	NAN	NAN
JW0873	-540.9	15	9	4.8	Integral Membrane Protein	GO:0005575	GO:0044464	NAN	NAN	NAN	GO:0016020	GO:0005886	GO:0044425	NAN	NAN	GO:0044459	GO:0031224	GO:0016021	GO:0031226	GO:0005887	NAN	NAN	NAN	NAN	NAN	NAN	NAN	NAN	NAN	NAN	NAN	NAN	NAN	NAN	NAN	NAN	NAN	NAN	NAN	NAN	NAN	NAN	NAN	NAN	NAN	NAN	NAN	NAN	NAN
JW0874	-100.4	71	47	7.9	Periplasmic	GO:0005575	GO:0044464	NAN	NAN	NAN	NAN	NAN	NAN	NAN	NAN	NAN	NAN	NAN	NAN	NAN	NAN	NAN	GO:0042597	GO:0030288	NAN	NAN	NAN	NAN	NAN	NAN	NAN	NAN	NAN	NAN	NAN	NAN	NAN	NAN	NAN	NAN	NAN	NAN	NAN	NAN	NAN	NAN	NAN	NAN	NAN
JW0875	-172.8	92	33	6.6	Cytoplasmic	GO:0005575	GO:0044464	GO:0044424	NAN	NAN	NAN	NAN	NAN	GO:0032991	NAN	NAN	NAN	NAN	NAN	NAN	NAN	NAN	NAN	NAN	NAN	NAN	NAN	NAN	NAN	GO:0044422	NAN	GO:0044446	NAN	NAN	NAN	NAN	NAN	NAN	NAN	NAN	NAN	NAN	NAN	NAN	NAN	NAN	NAN	NAN	NAN
JW0876	-192.4	28	34	5.73	Cytoplasmic	GO:0005575	GO:0044464	GO:0044424	GO:0044444	GO:0005829	NAN	NAN	NAN	NAN	GO:0005737	NAN	NAN	NAN	NAN	NAN	NAN	NAN	NAN	NAN	NAN	NAN	NAN	NAN	NAN	NAN	NAN	NAN	NAN	NAN	NAN	NAN	NAN	NAN	NAN	NAN	NAN	NAN	NAN	NAN	NAN	NAN	NAN	NAN	NAN
JW0878	-99.2	28	24	6.85	Cytoplasmic	GO:0005575	GO:0044464	NAN	NAN	NAN	GO:0016020	NAN	GO:0044425	GO:0032991	NAN	GO:0044459	GO:0031224	NAN	GO:0031226	NAN	GO:1902494	NAN	NAN	NAN	NAN	NAN	NAN	NAN	NAN	NAN	NAN	NAN	NAN	NAN	NAN	NAN	NAN	NAN	NAN	NAN	GO:1990204	NAN	NAN	NAN	NAN	NAN	NAN	NAN	NAN
JW0880	-26.4	51	27	6.2	Cytoplasmic	GO:0005575	GO:0044464	GO:0044424	GO:0044444	GO:0005829	GO:0016020	NAN	NAN	NAN	NAN	NAN	NAN	NAN	NAN	NAN	NAN	NAN	NAN	NAN	NAN	NAN	NAN	NAN	NAN	NAN	NAN	NAN	NAN	NAN	NAN	NAN	NAN	NAN	NAN	NAN	NAN	NAN	NAN	NAN	NAN	NAN	NAN	NAN	NAN
JW0883	-42.7	15	20	6.93	Cytoplasmic	NAN	NAN	NAN	NAN	NAN	NAN	NAN	NAN	NAN	NAN	NAN	NAN	NAN	NAN	NAN	NAN	NAN	NAN	NAN	NAN	NAN	NAN	NAN	NAN	NAN	NAN	NAN	NAN	NAN	NAN	NAN	NAN	NAN	NAN	NAN	NAN	NAN	NAN	NAN	NAN	NAN	NAN	NAN	NAN
JW0884	-74.7	96	13	6	Cytoplasmic	NAN	NAN	NAN	NAN	NAN	NAN	NAN	NAN	NAN	NAN	NAN	NAN	NAN	NAN	NAN	NAN	NAN	NAN	NAN	NAN	NAN	NAN	NAN	NAN	NAN	NAN	NAN	NAN	NAN	NAN	NAN	NAN	NAN	NAN	NAN	NAN	NAN	NAN	NAN	NAN	NAN	NAN	NAN	NAN
JW0885	-88.7	95	11	6.6	Cytoplasmic	GO:0005575	GO:0044464	GO:0044424	GO:0044444	GO:0005829	NAN	NAN	NAN	NAN	NAN	NAN	NAN	NAN	NAN	NAN	NAN	NAN	NAN	NAN	NAN	NAN	NAN	NAN	NAN	NAN	NAN	NAN	NAN	NAN	NAN	NAN	NAN	NAN	NAN	NAN	NAN	NAN	NAN	NAN	NAN	NAN	NAN	NAN	NAN
JW0886	-288.8	31	33	6	Cytoplasmic	GO:0005575	GO:0044464	GO:0044424	GO:0044444	GO:0005829	GO:0016020	NAN	NAN	NAN	NAN	NAN	NAN	NAN	NAN	NAN	NAN	NAN	NAN	NAN	NAN	NAN	NAN	NAN	NAN	NAN	NAN	NAN	NAN	NAN	NAN	NAN	NAN	NAN	NAN	NAN	NAN	NAN	NAN	NAN	NAN	NAN	NAN	NAN	NAN
JW0889	54.2	27	23	7.2	Integral Membrane Protein	NAN	NAN	NAN	NAN	NAN	NAN	NAN	NAN	NAN	NAN	NAN	NAN	NAN	NAN	NAN	NAN	NAN	NAN	NAN	NAN	NAN	NAN	NAN	NAN	NAN	NAN	NAN	NAN	NAN	NAN	NAN	NAN	NAN	NAN	NAN	NAN	NAN	NAN	NAN	NAN	NAN	NAN	NAN	NAN
JW0890	-40.9	17	30	6.09	Cytoplasmic	GO:0005575	GO:0044464	GO:0044424	GO:0044444	GO:0005829	NAN	NAN	NAN	NAN	NAN	NAN	NAN	NAN	NAN	NAN	NAN	NAN	NAN	NAN	NAN	NAN	NAN	NAN	NAN	NAN	NAN	NAN	NAN	NAN	NAN	NAN	NAN	NAN	NAN	NAN	NAN	NAN	NAN	NAN	NAN	NAN	NAN	NAN	NAN
JW0891	-2.1	61	51	6	Cytoplasmic	GO:0005575	GO:0044464	GO:0044424	GO:0044444	GO:0005829	NAN	NAN	NAN	NAN	NAN	NAN	NAN	NAN	NAN	NAN	NAN	NAN	NAN	NAN	NAN	NAN	NAN	NAN	NAN	NAN	NAN	NAN	NAN	NAN	NAN	NAN	NAN	NAN	NAN	NAN	NAN	NAN	NAN	NAN	NAN	NAN	NAN	NAN	NAN
JW0892	-61.3	24	26	8	Outer Membrane Lipoprotein	NAN	NAN	NAN	NAN	NAN	NAN	NAN	NAN	NAN	NAN	NAN	NAN	NAN	NAN	NAN	NAN	NAN	NAN	NAN	NAN	NAN	NAN	NAN	NAN	NAN	NAN	NAN	NAN	NAN	NAN	NAN	NAN	NAN	NAN	NAN	NAN	NAN	NAN	NAN	NAN	NAN	NAN	NAN	NAN
JW0893	-0.1	86	26	6.4	Cytoplasmic	GO:0005575	GO:0044464	GO:0044424	GO:0044444	GO:0005829	NAN	NAN	NAN	NAN	NAN	NAN	NAN	NAN	NAN	NAN	NAN	NAN	NAN	NAN	NAN	NAN	NAN	NAN	NAN	NAN	NAN	NAN	NAN	NAN	NAN	NAN	NAN	NAN	NAN	NAN	NAN	NAN	NAN	NAN	NAN	NAN	NAN	NAN	NAN
JW0894	-167.3	87	24	4.8	Cytoplasmic	GO:0005575	GO:0044464	GO:0044424	GO:0044444	NAN	GO:0016020	NAN	NAN	GO:0032991	GO:0005737	NAN	NAN	NAN	NAN	NAN	NAN	NAN	NAN	NAN	NAN	NAN	NAN	NAN	NAN	GO:0044422	GO:0044445	GO:0044446	GO:1990904	GO:0030529	NAN	NAN	NAN	NAN	GO:0044391	NAN	NAN	NAN	NAN	NAN	NAN	NAN	NAN	NAN	NAN
JW0895	-73.7	23	24	10.09	Cytoplasmic	GO:0005575	GO:0044464	GO:0044424	GO:0044444	GO:0005829	NAN	NAN	NAN	NAN	NAN	NAN	NAN	NAN	NAN	NAN	NAN	NAN	NAN	NAN	NAN	NAN	NAN	NAN	NAN	NAN	NAN	NAN	NAN	NAN	NAN	NAN	NAN	NAN	NAN	NAN	NAN	NAN	NAN	NAN	NAN	NAN	NAN	NAN	NAN
JW0897	66	12	24	9.1	Integral Membrane Protein	GO:0005575	GO:0044464	NAN	NAN	NAN	GO:0016020	GO:0005886	NAN	NAN	NAN	NAN	NAN	NAN	NAN	NAN	NAN	NAN	NAN	NAN	NAN	NAN	NAN	NAN	NAN	NAN	NAN	NAN	NAN	NAN	NAN	NAN	NAN	NAN	NAN	NAN	NAN	NAN	NAN	NAN	NAN	NAN	NAN	NAN	NAN
JW0898	20.9	31	19	8.8	Integral Membrane Protein	GO:0005575	GO:0044464	NAN	NAN	NAN	GO:0016020	GO:0005886	NAN	NAN	NAN	NAN	NAN	NAN	NAN	NAN	NAN	NAN	NAN	NAN	NAN	NAN	NAN	NAN	NAN	NAN	NAN	NAN	NAN	NAN	NAN	NAN	NAN	NAN	NAN	NAN	NAN	NAN	NAN	NAN	NAN	NAN	NAN	NAN	NAN
JW0899	-160.6	6	28	8.77	Cytoplasmic	NAN	NAN	NAN	NAN	NAN	NAN	NAN	NAN	NAN	NAN	NAN	NAN	NAN	NAN	NAN	NAN	NAN	NAN	NAN	NAN	NAN	NAN	NAN	NAN	NAN	NAN	NAN	NAN	NAN	NAN	NAN	NAN	NAN	NAN	NAN	NAN	NAN	NAN	NAN	NAN	NAN	NAN	NAN	NAN
JW0901	-35.9	115	40	5.8	Cytoplasmic	GO:0005575	GO:0044464	GO:0044424	GO:0044444	GO:0005829	NAN	NAN	NAN	NAN	NAN	NAN	NAN	NAN	NAN	NAN	NAN	NAN	NAN	NAN	NAN	NAN	NAN	NAN	NAN	NAN	NAN	NAN	NAN	NAN	NAN	NAN	NAN	NAN	NAN	NAN	NAN	NAN	NAN	NAN	NAN	NAN	NAN	NAN	NAN
JW0902	-90	23	49	7.56	Cytoplasmic	NAN	NAN	NAN	NAN	NAN	NAN	NAN	NAN	NAN	NAN	NAN	NAN	NAN	NAN	NAN	NAN	NAN	NAN	NAN	NAN	NAN	NAN	NAN	NAN	NAN	NAN	NAN	NAN	NAN	NAN	NAN	NAN	NAN	NAN	NAN	NAN	NAN	NAN	NAN	NAN	NAN	NAN	NAN	NAN
JW0903	11.4	25	49	10	Integral Membrane Protein	GO:0005575	GO:0044464	NAN	NAN	NAN	GO:0016020	GO:0005886	GO:0044425	NAN	NAN	GO:0044459	GO:0031224	GO:0016021	GO:0031226	GO:0005887	NAN	NAN	NAN	NAN	NAN	NAN	NAN	NAN	NAN	NAN	NAN	NAN	NAN	NAN	NAN	NAN	NAN	NAN	NAN	NAN	NAN	NAN	NAN	NAN	NAN	NAN	NAN	NAN	NAN
JW0905	-164.9	76	42	4.8	Cytoplasmic	NAN	NAN	NAN	NAN	NAN	NAN	NAN	NAN	NAN	NAN	NAN	NAN	NAN	NAN	NAN	NAN	NAN	NAN	NAN	NAN	NAN	NAN	NAN	NAN	NAN	NAN	NAN	NAN	NAN	NAN	NAN	NAN	NAN	NAN	NAN	NAN	NAN	NAN	NAN	NAN	NAN	NAN	NAN	NAN
JW0906	-111.3	86	91	5.5	Cytoplasmic	NAN	NAN	NAN	NAN	NAN	NAN	NAN	NAN	NAN	NAN	NAN	NAN	NAN	NAN	NAN	NAN	NAN	NAN	NAN	NAN	NAN	NAN	NAN	NAN	NAN	NAN	NAN	NAN	NAN	NAN	NAN	NAN	NAN	NAN	NAN	NAN	NAN	NAN	NAN	NAN	NAN	NAN	NAN	NAN
JW0908	-169.6	64	7	8.9	Periplasmic	NAN	NAN	NAN	NAN	NAN	NAN	NAN	NAN	NAN	NAN	NAN	NAN	NAN	NAN	NAN	NAN	NAN	NAN	NAN	NAN	NAN	NAN	NAN	NAN	NAN	NAN	NAN	NAN	NAN	NAN	NAN	NAN	NAN	NAN	NAN	NAN	NAN	NAN	NAN	NAN	NAN	NAN	NAN	NAN
JW0909	-69.7	11	53	10.9	Periplasmic	NAN	NAN	NAN	NAN	NAN	NAN	NAN	NAN	NAN	NAN	NAN	NAN	NAN	NAN	NAN	NAN	NAN	NAN	NAN	NAN	NAN	NAN	NAN	NAN	NAN	NAN	NAN	NAN	NAN	NAN	NAN	NAN	NAN	NAN	NAN	NAN	NAN	NAN	NAN	NAN	NAN	NAN	NAN	NAN
JW0912	-144.1	18	78	5.3	Outer Membrane B-barrel protein	GO:0005575	GO:0044464	NAN	NAN	NAN	GO:0016020	NAN	GO:0044425	GO:0032991	NAN	NAN	NAN	NAN	NAN	NAN	NAN	GO:0043234	NAN	NAN	GO:0098796	GO:0044462	GO:0019867	GO:0009279	NAN	NAN	NAN	NAN	NAN	NAN	NAN	NAN	NAN	NAN	NAN	NAN	NAN	NAN	NAN	NAN	NAN	NAN	NAN	NAN	NAN
JW0913	-119.9	70	57	5.5	Cytoplasmic	NAN	NAN	NAN	NAN	NAN	NAN	NAN	NAN	NAN	NAN	NAN	NAN	NAN	NAN	NAN	NAN	NAN	NAN	NAN	NAN	NAN	NAN	NAN	NAN	NAN	NAN	NAN	NAN	NAN	NAN	NAN	NAN	NAN	NAN	NAN	NAN	NAN	NAN	NAN	NAN	NAN	NAN	NAN	NAN
JW0914	-119.3	32	52	6.7	Cytoplasmic	GO:0005575	GO:0044464	GO:0044424	GO:0044444	GO:0005829	NAN	NAN	NAN	NAN	NAN	NAN	NAN	NAN	NAN	NAN	NAN	NAN	NAN	NAN	NAN	NAN	NAN	NAN	NAN	NAN	NAN	NAN	NAN	NAN	NAN	NAN	NAN	NAN	NAN	NAN	NAN	NAN	NAN	NAN	NAN	NAN	NAN	NAN	NAN
JW0915	-282.8	102	25	5.2	Cytoplasmic	NAN	NAN	NAN	NAN	NAN	NAN	NAN	NAN	NAN	NAN	NAN	NAN	NAN	NAN	NAN	NAN	NAN	NAN	NAN	NAN	NAN	NAN	NAN	NAN	NAN	NAN	NAN	NAN	NAN	NAN	NAN	NAN	NAN	NAN	NAN	NAN	NAN	NAN	NAN	NAN	NAN	NAN	NAN	NAN
JW0916	-2.2	24	61	8.22	Cytoplasmic	GO:0005575	GO:0044464	GO:0044424	NAN	NAN	NAN	NAN	GO:0044425	GO:0032991	NAN	GO:0044459	NAN	NAN	NAN	NAN	GO:1902494	GO:0043234	NAN	NAN	GO:0098796	NAN	NAN	NAN	GO:0098797	NAN	NAN	NAN	NAN	NAN	GO:1904949	GO:1990351	GO:1902495	GO:0098533	NAN	GO:0043190	NAN	NAN	NAN	NAN	NAN	NAN	NAN	NAN	NAN
JW0919	-24.7	76	27	9.7	Periplasmic	GO:0005575	GO:0044464	NAN	NAN	NAN	NAN	NAN	GO:0044425	GO:0032991	NAN	GO:0044459	NAN	NAN	NAN	NAN	GO:1902494	GO:0043234	GO:0042597	NAN	GO:0098796	NAN	NAN	NAN	GO:0098797	NAN	NAN	NAN	NAN	NAN	GO:1904949	GO:1990351	GO:1902495	GO:0098533	NAN	GO:0043190	NAN	NAN	NAN	NAN	NAN	NAN	NAN	NAN	NAN
JW0922	-13.3	29	34	10.2	Periplasmic	NAN	NAN	NAN	NAN	NAN	NAN	NAN	NAN	NAN	NAN	NAN	NAN	NAN	NAN	NAN	NAN	NAN	NAN	NAN	NAN	NAN	NAN	NAN	NAN	NAN	NAN	NAN	NAN	NAN	NAN	NAN	NAN	NAN	NAN	NAN	NAN	NAN	NAN	NAN	NAN	NAN	NAN	NAN	NAN
JW0923	-315.1	7	5	5.8	Outer Membrane B-barrel protein	GO:0005575	GO:0044464	NAN	NAN	NAN	GO:0016020	NAN	NAN	NAN	NAN	NAN	NAN	NAN	NAN	NAN	NAN	NAN	NAN	NAN	NAN	GO:0044462	GO:0019867	GO:0009279	NAN	NAN	NAN	NAN	NAN	NAN	NAN	NAN	NAN	NAN	NAN	NAN	NAN	NAN	NAN	NAN	NAN	NAN	NAN	NAN	NAN
JW0924	1.3	32	32	6	Periplasmic	GO:0005575	GO:0044464	NAN	NAN	NAN	NAN	NAN	NAN	NAN	NAN	NAN	NAN	NAN	NAN	NAN	NAN	NAN	NAN	NAN	NAN	NAN	NAN	NAN	NAN	NAN	NAN	NAN	NAN	NAN	NAN	NAN	NAN	NAN	NAN	NAN	NAN	NAN	NAN	NAN	NAN	NAN	NAN	NAN	GO:0042995
JW0925	29.9	41	34	6.3	Periplasmic	GO:0005575	GO:0044464	NAN	NAN	NAN	NAN	NAN	NAN	NAN	NAN	NAN	NAN	NAN	NAN	NAN	NAN	NAN	NAN	NAN	NAN	NAN	NAN	NAN	NAN	NAN	NAN	NAN	NAN	NAN	NAN	NAN	NAN	NAN	NAN	NAN	NAN	NAN	NAN	NAN	NAN	NAN	NAN	NAN	GO:0042995
JW0928	-37	13	35	8.17	Cytoplasmic	GO:0005575	GO:0044464	GO:0044424	GO:0044444	GO:0005829	GO:0016020	NAN	NAN	NAN	GO:0005737	NAN	NAN	NAN	NAN	NAN	NAN	NAN	NAN	NAN	NAN	NAN	NAN	NAN	NAN	NAN	NAN	NAN	NAN	NAN	NAN	NAN	NAN	NAN	NAN	NAN	NAN	NAN	NAN	NAN	NAN	NAN	NAN	NAN	NAN
JW0931	-251.9	22	5	9.21	Cytoplasmic	GO:0005575	GO:0044464	GO:0044424	NAN	NAN	NAN	NAN	NAN	NAN	GO:0005737	NAN	NAN	NAN	NAN	NAN	NAN	NAN	NAN	NAN	NAN	NAN	NAN	NAN	NAN	NAN	NAN	NAN	NAN	NAN	NAN	NAN	NAN	NAN	NAN	NAN	NAN	NAN	NAN	NAN	NAN	NAN	NAN	NAN	NAN
JW0937	-2.1	66	49	7.8	Cytoplasmic	GO:0005575	GO:0044464	GO:0044424	GO:0044444	GO:0005829	NAN	NAN	NAN	NAN	NAN	NAN	NAN	NAN	NAN	NAN	NAN	NAN	NAN	NAN	NAN	NAN	NAN	NAN	NAN	NAN	NAN	NAN	NAN	NAN	NAN	NAN	NAN	NAN	NAN	NAN	NAN	NAN	NAN	NAN	NAN	NAN	NAN	NAN	NAN
JW0939	-116.9	92	49	10.2	Cytoplasmic	GO:0005575	GO:0044464	GO:0044424	NAN	NAN	NAN	NAN	NAN	NAN	NAN	NAN	NAN	NAN	NAN	NAN	NAN	NAN	NAN	NAN	NAN	NAN	NAN	NAN	NAN	GO:0044422	NAN	GO:0044446	NAN	NAN	NAN	NAN	NAN	NAN	NAN	NAN	NAN	NAN	NAN	NAN	NAN	NAN	NAN	NAN	NAN
JW0940	-117.2	11	64	7	Outer Membrane B-barrel protein	GO:0005575	GO:0044464	NAN	NAN	NAN	GO:0016020	NAN	GO:0044425	GO:0032991	NAN	NAN	GO:0031224	GO:0016021	NAN	NAN	NAN	GO:0043234	NAN	NAN	GO:0098796	GO:0044462	GO:0019867	GO:0009279	NAN	NAN	NAN	NAN	NAN	NAN	NAN	NAN	NAN	NAN	NAN	NAN	NAN	NAN	NAN	NAN	NAN	NAN	NAN	NAN	NAN
JW0941	-35.5	61	10	8	Cytoplasmic	NAN	NAN	NAN	NAN	NAN	NAN	NAN	NAN	NAN	NAN	NAN	NAN	NAN	NAN	NAN	NAN	NAN	NAN	NAN	NAN	NAN	NAN	NAN	NAN	NAN	NAN	NAN	NAN	NAN	NAN	NAN	NAN	NAN	NAN	NAN	NAN	NAN	NAN	NAN	NAN	NAN	NAN	NAN	NAN
JW0942	-56.8	33	12	9.5	Cytoplasmic	NAN	NAN	NAN	NAN	NAN	NAN	NAN	NAN	NAN	NAN	NAN	NAN	NAN	NAN	NAN	NAN	NAN	NAN	NAN	NAN	NAN	NAN	NAN	NAN	NAN	NAN	NAN	NAN	NAN	NAN	NAN	NAN	NAN	NAN	NAN	NAN	NAN	NAN	NAN	NAN	NAN	NAN	NAN	NAN
JW0947	-34.4	60	59	6.4	Periplasmic	NAN	NAN	NAN	NAN	NAN	NAN	NAN	NAN	NAN	NAN	NAN	NAN	NAN	NAN	NAN	NAN	NAN	NAN	NAN	NAN	NAN	NAN	NAN	NAN	NAN	NAN	NAN	NAN	NAN	NAN	NAN	NAN	NAN	NAN	NAN	NAN	NAN	NAN	NAN	NAN	NAN	NAN	NAN	NAN
JW0952	-33.1	81	19	8.4	Cytoplasmic	NAN	NAN	NAN	NAN	NAN	NAN	NAN	NAN	NAN	NAN	NAN	NAN	NAN	NAN	NAN	NAN	NAN	NAN	NAN	NAN	NAN	NAN	NAN	NAN	NAN	NAN	NAN	NAN	NAN	NAN	NAN	NAN	NAN	NAN	NAN	NAN	NAN	NAN	NAN	NAN	NAN	NAN	NAN	NAN
JW0954	-76.2	38	13	7.3	Integral Membrane Protein	GO:0005575	GO:0044464	NAN	NAN	NAN	GO:0016020	NAN	GO:0044425	GO:0032991	NAN	GO:0044459	GO:0031224	GO:0016021	GO:0031226	NAN	GO:1902494	NAN	NAN	NAN	NAN	NAN	NAN	NAN	NAN	NAN	NAN	NAN	NAN	NAN	NAN	NAN	NAN	NAN	NAN	NAN	NAN	NAN	NAN	NAN	NAN	NAN	NAN	NAN	NAN
JW0955	-125.5	9	13	6	Periplasmic	GO:0005575	GO:0044464	NAN	NAN	NAN	GO:0016020	NAN	NAN	GO:0032991	NAN	NAN	NAN	NAN	NAN	NAN	GO:1902494	NAN	GO:0042597	GO:0030288	NAN	NAN	NAN	NAN	NAN	NAN	NAN	NAN	NAN	NAN	NAN	NAN	NAN	NAN	NAN	NAN	NAN	NAN	NAN	NAN	NAN	NAN	NAN	NAN	NAN
JW0957	-22.2	74	9	5.5	Cytoplasmic	NAN	NAN	NAN	NAN	NAN	NAN	NAN	NAN	NAN	NAN	NAN	NAN	NAN	NAN	NAN	NAN	NAN	NAN	NAN	NAN	NAN	NAN	NAN	NAN	NAN	NAN	NAN	NAN	NAN	NAN	NAN	NAN	NAN	NAN	NAN	NAN	NAN	NAN	NAN	NAN	NAN	NAN	NAN	NAN
JW0958	-37.2	100	61	5.5	Cytoplasmic	NAN	NAN	NAN	NAN	NAN	NAN	NAN	NAN	NAN	NAN	NAN	NAN	NAN	NAN	NAN	NAN	NAN	NAN	NAN	NAN	NAN	NAN	NAN	NAN	NAN	NAN	NAN	NAN	NAN	NAN	NAN	NAN	NAN	NAN	NAN	NAN	NAN	NAN	NAN	NAN	NAN	NAN	NAN	NAN
JW0959	-45.3	95	11	4.9	Cytoplasmic	NAN	NAN	NAN	NAN	NAN	NAN	NAN	NAN	NAN	NAN	NAN	NAN	NAN	NAN	NAN	NAN	NAN	NAN	NAN	NAN	NAN	NAN	NAN	NAN	NAN	NAN	NAN	NAN	NAN	NAN	NAN	NAN	NAN	NAN	NAN	NAN	NAN	NAN	NAN	NAN	NAN	NAN	NAN	NAN
JW0963	-68	66	8	7	Periplasmic	GO:0005575	GO:0044464	NAN	NAN	NAN	NAN	NAN	NAN	NAN	NAN	NAN	NAN	NAN	NAN	NAN	NAN	NAN	GO:0042597	NAN	NAN	NAN	NAN	NAN	NAN	NAN	NAN	NAN	NAN	NAN	NAN	NAN	NAN	NAN	NAN	NAN	NAN	NAN	NAN	NAN	NAN	NAN	NAN	NAN	NAN
JW0964	-224.1	41	8	6.7	Integral Membrane Protein	GO:0005575	GO:0044464	NAN	NAN	NAN	GO:0016020	GO:0005886	GO:0044425	NAN	NAN	NAN	GO:0031224	GO:0016021	NAN	NAN	NAN	NAN	NAN	NAN	NAN	NAN	NAN	NAN	NAN	NAN	NAN	NAN	NAN	NAN	NAN	NAN	NAN	NAN	NAN	NAN	NAN	NAN	NAN	NAN	NAN	NAN	NAN	NAN	NAN
JW0966	-52.4	60	33	6.9	Outer Membrane Lipoprotein	NAN	NAN	NAN	NAN	NAN	NAN	NAN	NAN	NAN	NAN	NAN	NAN	NAN	NAN	NAN	NAN	NAN	NAN	NAN	NAN	NAN	NAN	NAN	NAN	NAN	NAN	NAN	NAN	NAN	NAN	NAN	NAN	NAN	NAN	NAN	NAN	NAN	NAN	NAN	NAN	NAN	NAN	NAN	NAN
JW0968	-30.5	42	26	6.3	Periplasmic	NAN	NAN	NAN	NAN	NAN	NAN	NAN	NAN	NAN	NAN	NAN	NAN	NAN	NAN	NAN	NAN	NAN	NAN	NAN	NAN	NAN	NAN	NAN	NAN	NAN	NAN	NAN	NAN	NAN	NAN	NAN	NAN	NAN	NAN	NAN	NAN	NAN	NAN	NAN	NAN	NAN	NAN	NAN	NAN
JW0969	-51.3	37	46	7.8	Outer Membrane Lipoprotein	NAN	NAN	NAN	NAN	NAN	NAN	NAN	NAN	NAN	NAN	NAN	NAN	NAN	NAN	NAN	NAN	NAN	NAN	NAN	NAN	NAN	NAN	NAN	NAN	NAN	NAN	NAN	NAN	NAN	NAN	NAN	NAN	NAN	NAN	NAN	NAN	NAN	NAN	NAN	NAN	NAN	NAN	NAN	NAN
JW0975	28.4	100	6	7.9	Membrane Anchored	NAN	NAN	NAN	NAN	NAN	NAN	NAN	NAN	NAN	NAN	NAN	NAN	NAN	NAN	NAN	NAN	NAN	NAN	NAN	NAN	NAN	NAN	NAN	NAN	NAN	NAN	NAN	NAN	NAN	NAN	NAN	NAN	NAN	NAN	NAN	NAN	NAN	NAN	NAN	NAN	NAN	NAN	NAN	NAN
JW0977	164.4	13	34	10	Integral Membrane Protein	GO:0005575	GO:0044464	NAN	NAN	NAN	GO:0016020	GO:0005886	NAN	NAN	NAN	NAN	NAN	NAN	NAN	NAN	NAN	NAN	NAN	NAN	NAN	NAN	NAN	NAN	NAN	NAN	NAN	NAN	NAN	NAN	NAN	NAN	NAN	NAN	NAN	NAN	NAN	NAN	NAN	NAN	NAN	NAN	NAN	NAN	NAN
JW0979	-35.1	13	38	9.6	Periplasmic	NAN	NAN	NAN	NAN	NAN	NAN	NAN	NAN	NAN	NAN	NAN	NAN	NAN	NAN	NAN	NAN	NAN	NAN	NAN	NAN	NAN	NAN	NAN	NAN	NAN	NAN	NAN	NAN	NAN	NAN	NAN	NAN	NAN	NAN	NAN	NAN	NAN	NAN	NAN	NAN	NAN	NAN	NAN	NAN
JW0980	-41	78	36	7	Cytoplasmic	NAN	NAN	NAN	NAN	NAN	NAN	NAN	NAN	NAN	NAN	NAN	NAN	NAN	NAN	NAN	NAN	NAN	NAN	NAN	NAN	NAN	NAN	NAN	NAN	NAN	NAN	NAN	NAN	NAN	NAN	NAN	NAN	NAN	NAN	NAN	NAN	NAN	NAN	NAN	NAN	NAN	NAN	NAN	NAN
JW0981	-196.4	43	13	7.9	Periplasmic with N-terminal Membrane Anchor	GO:0005575	GO:0044464	NAN	NAN	NAN	NAN	NAN	GO:0044425	GO:0032991	NAN	NAN	GO:0031224	GO:0016021	NAN	NAN	GO:1902494	NAN	NAN	NAN	NAN	NAN	NAN	NAN	NAN	NAN	NAN	NAN	NAN	NAN	NAN	NAN	NAN	NAN	NAN	NAN	GO:1990204	NAN	NAN	NAN	NAN	NAN	NAN	NAN	NAN
JW0982	-295.5	9	8	6.7	Periplasmic	GO:0005575	GO:0044464	NAN	NAN	NAN	NAN	NAN	NAN	NAN	NAN	NAN	NAN	NAN	NAN	NAN	NAN	NAN	GO:0042597	GO:0030288	NAN	NAN	NAN	NAN	NAN	NAN	NAN	NAN	NAN	NAN	NAN	NAN	NAN	NAN	NAN	NAN	NAN	NAN	NAN	NAN	NAN	NAN	NAN	NAN	NAN
JW0983	-13.4	133	36	5.4	Cytoplasmic	GO:0005575	GO:0044464	GO:0044424	NAN	NAN	NAN	NAN	NAN	NAN	GO:0005737	NAN	NAN	NAN	NAN	NAN	NAN	NAN	NAN	NAN	NAN	NAN	NAN	NAN	NAN	NAN	NAN	NAN	NAN	NAN	NAN	NAN	NAN	NAN	NAN	NAN	NAN	NAN	NAN	NAN	NAN	NAN	NAN	NAN	NAN
JW0984	8.7	36	13	6.3	Cytoplasmic	NAN	NAN	NAN	NAN	NAN	NAN	NAN	NAN	NAN	NAN	NAN	NAN	NAN	NAN	NAN	NAN	NAN	NAN	NAN	NAN	NAN	NAN	NAN	NAN	NAN	NAN	NAN	NAN	NAN	NAN	NAN	NAN	NAN	NAN	NAN	NAN	NAN	NAN	NAN	NAN	NAN	NAN	NAN	NAN
JW0985	-181.3	61	13	7.1	Cytoplasmic	NAN	NAN	NAN	NAN	NAN	NAN	NAN	NAN	NAN	NAN	NAN	NAN	NAN	NAN	NAN	NAN	NAN	NAN	NAN	NAN	NAN	NAN	NAN	NAN	NAN	NAN	NAN	NAN	NAN	NAN	NAN	NAN	NAN	NAN	NAN	NAN	NAN	NAN	NAN	NAN	NAN	NAN	NAN	NAN
JW0986	-135	48	13	4.5	Cytoplasmic	NAN	NAN	NAN	NAN	NAN	NAN	NAN	NAN	NAN	NAN	NAN	NAN	NAN	NAN	NAN	NAN	NAN	NAN	NAN	NAN	NAN	NAN	NAN	NAN	NAN	NAN	NAN	NAN	NAN	NAN	NAN	NAN	NAN	NAN	NAN	NAN	NAN	NAN	NAN	NAN	NAN	NAN	NAN	NAN
JW0987	-134.1	62	11	6.2	Periplasmic	GO:0005575	GO:0044464	NAN	NAN	NAN	NAN	NAN	NAN	NAN	NAN	NAN	NAN	NAN	NAN	NAN	NAN	NAN	GO:0042597	GO:0030288	NAN	NAN	NAN	NAN	NAN	NAN	NAN	NAN	NAN	NAN	NAN	NAN	NAN	NAN	NAN	NAN	NAN	NAN	NAN	NAN	NAN	NAN	NAN	NAN	NAN
JW0989	-16.2	77	59	6.9	Cytoplasmic	GO:0005575	GO:0044464	GO:0044424	GO:0044444	GO:0005829	GO:0016020	NAN	NAN	NAN	NAN	NAN	NAN	NAN	NAN	NAN	NAN	NAN	NAN	NAN	NAN	NAN	NAN	NAN	NAN	NAN	NAN	NAN	NAN	NAN	NAN	NAN	NAN	NAN	NAN	NAN	NAN	NAN	NAN	NAN	NAN	NAN	NAN	NAN	NAN
JW0993	-38.7	10	56	7.26	Cytoplasmic	NAN	NAN	NAN	NAN	NAN	NAN	NAN	NAN	NAN	NAN	NAN	NAN	NAN	NAN	NAN	NAN	NAN	NAN	NAN	NAN	NAN	NAN	NAN	NAN	NAN	NAN	NAN	NAN	NAN	NAN	NAN	NAN	NAN	NAN	NAN	NAN	NAN	NAN	NAN	NAN	NAN	NAN	NAN	NAN
JW0994	24.7	17	29	6.42	Cytoplasmic	NAN	NAN	NAN	NAN	NAN	NAN	NAN	NAN	NAN	NAN	NAN	NAN	NAN	NAN	NAN	NAN	NAN	NAN	NAN	NAN	NAN	NAN	NAN	NAN	NAN	NAN	NAN	NAN	NAN	NAN	NAN	NAN	NAN	NAN	NAN	NAN	NAN	NAN	NAN	NAN	NAN	NAN	NAN	NAN
JW0995	32	38	18	6.9	Periplasmic	NAN	NAN	NAN	NAN	NAN	NAN	NAN	NAN	NAN	NAN	NAN	NAN	NAN	NAN	NAN	NAN	NAN	NAN	NAN	NAN	NAN	NAN	NAN	NAN	NAN	NAN	NAN	NAN	NAN	NAN	NAN	NAN	NAN	NAN	NAN	NAN	NAN	NAN	NAN	NAN	NAN	NAN	NAN	NAN
JW0997	-60.8	26	19	5.72	Cytoplasmic	NAN	NAN	NAN	NAN	NAN	NAN	NAN	NAN	NAN	NAN	NAN	NAN	NAN	NAN	NAN	NAN	NAN	NAN	NAN	NAN	NAN	NAN	NAN	NAN	NAN	NAN	NAN	NAN	NAN	NAN	NAN	NAN	NAN	NAN	NAN	NAN	NAN	NAN	NAN	NAN	NAN	NAN	NAN	NAN
JW0998	14.6	80	19	9.6	Cytoplasmic	NAN	NAN	NAN	NAN	NAN	NAN	NAN	NAN	NAN	NAN	NAN	NAN	NAN	NAN	NAN	NAN	NAN	NAN	NAN	NAN	NAN	NAN	NAN	NAN	NAN	NAN	NAN	NAN	NAN	NAN	NAN	NAN	NAN	NAN	NAN	NAN	NAN	NAN	NAN	NAN	NAN	NAN	NAN	NAN
JW1003	-118.1	43	57	5.3	Periplasmic	NAN	NAN	NAN	NAN	NAN	NAN	NAN	NAN	NAN	NAN	NAN	NAN	NAN	NAN	NAN	NAN	NAN	NAN	NAN	NAN	NAN	NAN	NAN	NAN	NAN	NAN	NAN	NAN	NAN	NAN	NAN	NAN	NAN	NAN	NAN	NAN	NAN	NAN	NAN	NAN	NAN	NAN	NAN	NAN
JW1004	-148.6	34	38	7.1	Periplasmic	GO:0005575	GO:0044464	GO:0044424	NAN	NAN	NAN	NAN	NAN	NAN	GO:0005737	NAN	NAN	NAN	NAN	NAN	NAN	NAN	GO:0042597	NAN	NAN	NAN	NAN	NAN	NAN	NAN	NAN	NAN	NAN	NAN	NAN	NAN	NAN	NAN	NAN	NAN	NAN	NAN	NAN	NAN	NAN	NAN	NAN	NAN	NAN
JW1005	-85.7	21	6	8.57	Cytoplasmic	NAN	NAN	NAN	NAN	NAN	NAN	NAN	NAN	NAN	NAN	NAN	NAN	NAN	NAN	NAN	NAN	NAN	NAN	NAN	NAN	NAN	NAN	NAN	NAN	NAN	NAN	NAN	NAN	NAN	NAN	NAN	NAN	NAN	NAN	NAN	NAN	NAN	NAN	NAN	NAN	NAN	NAN	NAN	NAN
JW1006	21.8	10	40	10.1	Integral Membrane Protein	GO:0005575	GO:0044464	NAN	NAN	NAN	GO:0016020	GO:0005886	GO:0044425	NAN	NAN	GO:0044459	GO:0031224	GO:0016021	GO:0031226	GO:0005887	NAN	NAN	NAN	NAN	NAN	NAN	NAN	NAN	NAN	NAN	NAN	NAN	NAN	NAN	NAN	NAN	NAN	NAN	NAN	NAN	NAN	NAN	NAN	NAN	NAN	NAN	NAN	NAN	NAN
JW1007	130.4	18	4	9	Integral Membrane Protein	GO:0005575	GO:0044464	NAN	NAN	NAN	GO:0016020	GO:0005886	GO:0044425	NAN	NAN	GO:0044459	GO:0031224	GO:0016021	GO:0031226	GO:0005887	NAN	NAN	NAN	NAN	NAN	NAN	NAN	NAN	NAN	NAN	NAN	NAN	NAN	NAN	NAN	NAN	NAN	NAN	NAN	NAN	NAN	NAN	NAN	NAN	NAN	NAN	NAN	NAN	NAN
JW1010	-457	7	16	6.4	Outer Membrane B-barrel protein	NAN	NAN	NAN	NAN	NAN	NAN	NAN	NAN	NAN	NAN	NAN	NAN	NAN	NAN	NAN	NAN	NAN	NAN	NAN	NAN	NAN	NAN	NAN	NAN	NAN	NAN	NAN	NAN	NAN	NAN	NAN	NAN	NAN	NAN	NAN	NAN	NAN	NAN	NAN	NAN	NAN	NAN	NAN	NAN
JW1017	-28.8	100	27	6.1	Cytoplasmic	GO:0005575	GO:0044464	GO:0044424	GO:0044444	GO:0005829	NAN	NAN	NAN	NAN	NAN	NAN	NAN	NAN	NAN	NAN	NAN	NAN	NAN	NAN	NAN	NAN	NAN	NAN	NAN	NAN	NAN	NAN	NAN	NAN	NAN	NAN	NAN	NAN	NAN	NAN	NAN	NAN	NAN	NAN	NAN	NAN	NAN	NAN	NAN
JW1018	-30.5	90	9	4.3	Cytoplasmic	GO:0005575	GO:0044464	GO:0044424	GO:0044444	GO:0005829	NAN	NAN	NAN	NAN	NAN	NAN	NAN	NAN	NAN	NAN	NAN	NAN	NAN	NAN	NAN	NAN	NAN	NAN	NAN	NAN	NAN	NAN	NAN	NAN	NAN	NAN	NAN	NAN	NAN	NAN	NAN	NAN	NAN	NAN	NAN	NAN	NAN	NAN	NAN
JW1020	-6.8	44	45	8.2	Outer Membrane Lipoprotein	GO:0005575	GO:0044464	NAN	NAN	NAN	GO:0016020	NAN	GO:0044425	NAN	NAN	NAN	GO:0031224	NAN	NAN	NAN	NAN	NAN	NAN	NAN	NAN	GO:0044462	GO:0019867	GO:0009279	NAN	NAN	NAN	NAN	NAN	NAN	NAN	NAN	NAN	NAN	NAN	NAN	NAN	NAN	NAN	NAN	NAN	NAN	NAN	NAN	NAN
JW1021	-50.1	30	44	8.2	Periplasmic	GO:0005575	GO:0044464	NAN	NAN	NAN	GO:0016020	NAN	NAN	NAN	NAN	NAN	NAN	NAN	NAN	NAN	NAN	NAN	NAN	NAN	NAN	GO:0044462	GO:0019867	GO:0009279	NAN	NAN	NAN	NAN	NAN	NAN	NAN	NAN	NAN	NAN	NAN	NAN	NAN	NAN	NAN	NAN	NAN	NAN	NAN	NAN	NAN
JW1022	-16.8	15	63	6.4	Periplasmic	GO:0005575	GO:0044464	NAN	NAN	NAN	GO:0016020	NAN	NAN	NAN	NAN	NAN	NAN	NAN	NAN	NAN	NAN	NAN	GO:0042597	GO:0030288	NAN	GO:0044462	GO:0019867	GO:0009279	NAN	NAN	NAN	NAN	NAN	NAN	NAN	NAN	NAN	NAN	NAN	NAN	NAN	NAN	NAN	NAN	NAN	NAN	NAN	NAN	NAN
JW1023	-89.7	20	59	9.84	Cytoplasmic	NAN	NAN	NAN	NAN	NAN	NAN	NAN	NAN	NAN	NAN	NAN	NAN	NAN	NAN	NAN	NAN	NAN	NAN	NAN	NAN	NAN	NAN	NAN	NAN	NAN	NAN	NAN	NAN	NAN	NAN	NAN	NAN	NAN	NAN	NAN	NAN	NAN	NAN	NAN	NAN	NAN	NAN	NAN	NAN
JW1025	-59.6	67	27	6.6	Extracellular	GO:0005575	GO:0044464	NAN	NAN	NAN	NAN	NAN	NAN	NAN	NAN	NAN	NAN	NAN	NAN	NAN	NAN	NAN	NAN	NAN	NAN	NAN	NAN	NAN	NAN	NAN	NAN	NAN	NAN	NAN	NAN	NAN	NAN	NAN	NAN	NAN	NAN	NAN	NAN	NAN	NAN	NAN	NAN	NAN	GO:0042995
JW1026	-15.5	69	18	8.2	Periplasmic	GO:0005575	GO:0044464	NAN	NAN	NAN	NAN	NAN	NAN	NAN	NAN	NAN	NAN	NAN	NAN	NAN	NAN	NAN	GO:0042597	NAN	NAN	NAN	NAN	NAN	NAN	NAN	NAN	NAN	NAN	NAN	NAN	NAN	NAN	NAN	NAN	NAN	NAN	NAN	NAN	NAN	NAN	NAN	NAN	NAN	NAN
JW1031	9.4	37	27	9.6	Periplasmic	NAN	NAN	NAN	NAN	NAN	NAN	NAN	NAN	NAN	NAN	NAN	NAN	NAN	NAN	NAN	NAN	NAN	NAN	NAN	NAN	NAN	NAN	NAN	NAN	NAN	NAN	NAN	NAN	NAN	NAN	NAN	NAN	NAN	NAN	NAN	NAN	NAN	NAN	NAN	NAN	NAN	NAN	NAN	NAN
JW1032	1.3	82	24	6.4	Cytoplasmic	NAN	NAN	NAN	NAN	NAN	NAN	NAN	NAN	NAN	NAN	NAN	NAN	NAN	NAN	NAN	NAN	NAN	NAN	NAN	NAN	NAN	NAN	NAN	NAN	NAN	NAN	NAN	NAN	NAN	NAN	NAN	NAN	NAN	NAN	NAN	NAN	NAN	NAN	NAN	NAN	NAN	NAN	NAN	NAN
JW1035	-276.5	24	24	8.1	Periplasmic	GO:0005575	GO:0044464	NAN	NAN	NAN	NAN	NAN	NAN	NAN	NAN	NAN	NAN	NAN	NAN	NAN	NAN	NAN	GO:0042597	GO:0030288	NAN	NAN	NAN	NAN	NAN	NAN	NAN	NAN	NAN	NAN	NAN	NAN	NAN	NAN	NAN	NAN	NAN	NAN	NAN	NAN	NAN	NAN	NAN	NAN	NAN
JW1037	-38.9	4	12	8.9	Integral Membrane Protein	GO:0005575	GO:0044464	NAN	NAN	NAN	GO:0016020	GO:0005886	GO:0044425	NAN	NAN	GO:0044459	GO:0031224	GO:0016021	GO:0031226	GO:0005887	NAN	NAN	NAN	NAN	NAN	NAN	NAN	NAN	NAN	NAN	NAN	NAN	NAN	NAN	NAN	NAN	NAN	NAN	NAN	NAN	NAN	NAN	NAN	NAN	NAN	NAN	NAN	NAN	NAN
JW1039	-103.3	91	43	3.8	Cytoplasmic	GO:0005575	GO:0044464	GO:0044424	GO:0044444	GO:0005829	NAN	NAN	NAN	NAN	NAN	NAN	NAN	NAN	NAN	NAN	NAN	NAN	NAN	NAN	NAN	NAN	NAN	NAN	NAN	NAN	NAN	NAN	NAN	NAN	NAN	NAN	NAN	NAN	NAN	NAN	NAN	NAN	NAN	NAN	NAN	NAN	NAN	NAN	NAN
JW1041	-62.8	12	52	10.3	Membrane Anchored	GO:0005575	GO:0044464	NAN	NAN	NAN	GO:0016020	GO:0005886	NAN	NAN	NAN	NAN	NAN	NAN	NAN	NAN	NAN	NAN	NAN	NAN	NAN	NAN	NAN	NAN	NAN	NAN	NAN	NAN	NAN	NAN	NAN	NAN	NAN	NAN	NAN	NAN	NAN	NAN	NAN	NAN	NAN	NAN	NAN	NAN	NAN
JW1043	-80.7	69	40	6.7	Periplasmic	NAN	NAN	NAN	NAN	NAN	NAN	NAN	NAN	NAN	NAN	NAN	NAN	NAN	NAN	NAN	NAN	NAN	NAN	NAN	NAN	NAN	NAN	NAN	NAN	NAN	NAN	NAN	NAN	NAN	NAN	NAN	NAN	NAN	NAN	NAN	NAN	NAN	NAN	NAN	NAN	NAN	NAN	NAN	NAN
JW1044	97	11	14	9.7	Integral Membrane Protein	GO:0005575	GO:0044464	NAN	NAN	NAN	GO:0016020	GO:0005886	NAN	NAN	NAN	NAN	NAN	NAN	NAN	NAN	NAN	NAN	NAN	NAN	NAN	NAN	NAN	NAN	NAN	NAN	NAN	NAN	NAN	NAN	NAN	NAN	NAN	NAN	NAN	NAN	NAN	NAN	NAN	NAN	NAN	NAN	NAN	NAN	NAN
JW1046	-87	73	26	5.6	Cytoplasmic	GO:0005575	GO:0044464	GO:0044424	GO:0044444	GO:0005829	NAN	NAN	NAN	NAN	NAN	NAN	NAN	NAN	NAN	NAN	NAN	NAN	NAN	NAN	NAN	NAN	NAN	NAN	NAN	NAN	NAN	NAN	NAN	NAN	NAN	NAN	NAN	NAN	NAN	NAN	NAN	NAN	NAN	NAN	NAN	NAN	NAN	NAN	NAN
JW1049	-42.8	4	84	6.24	Cytoplasmic	GO:0005575	GO:0044464	GO:0044424	GO:0044444	GO:0005829	NAN	NAN	NAN	NAN	NAN	NAN	NAN	NAN	NAN	NAN	NAN	NAN	NAN	NAN	NAN	NAN	NAN	NAN	NAN	NAN	NAN	NAN	NAN	NAN	NAN	NAN	NAN	NAN	NAN	NAN	NAN	NAN	NAN	NAN	NAN	NAN	NAN	NAN	NAN
JW1050	-26.4	45	23	7.9	Outer Membrane Lipoprotein	NAN	NAN	NAN	NAN	NAN	NAN	NAN	NAN	NAN	NAN	NAN	NAN	NAN	NAN	NAN	NAN	NAN	NAN	NAN	NAN	NAN	NAN	NAN	NAN	NAN	NAN	NAN	NAN	NAN	NAN	NAN	NAN	NAN	NAN	NAN	NAN	NAN	NAN	NAN	NAN	NAN	NAN	NAN	NAN
JW1051	-56.7	66	41	8.5	Cytoplasmic	GO:0005575	GO:0044464	GO:0044424	GO:0044444	GO:0005829	NAN	NAN	NAN	NAN	NAN	NAN	NAN	NAN	NAN	NAN	NAN	NAN	NAN	NAN	NAN	NAN	NAN	NAN	NAN	NAN	NAN	NAN	NAN	NAN	NAN	NAN	NAN	NAN	NAN	NAN	NAN	NAN	NAN	NAN	NAN	NAN	NAN	NAN	NAN
JW1054	-91.1	84	57	5.7	Cytoplasmic	GO:0005575	GO:0044464	GO:0044424	GO:0044444	GO:0005829	NAN	NAN	NAN	NAN	NAN	NAN	NAN	NAN	NAN	NAN	NAN	NAN	NAN	NAN	NAN	NAN	NAN	NAN	NAN	NAN	NAN	NAN	NAN	NAN	NAN	NAN	NAN	NAN	NAN	NAN	NAN	NAN	NAN	NAN	NAN	NAN	NAN	NAN	NAN
JW1055	-30	5	56	7.6	Periplasmic	NAN	NAN	NAN	NAN	NAN	NAN	NAN	NAN	NAN	NAN	NAN	NAN	NAN	NAN	NAN	NAN	NAN	NAN	NAN	NAN	NAN	NAN	NAN	NAN	NAN	NAN	NAN	NAN	NAN	NAN	NAN	NAN	NAN	NAN	NAN	NAN	NAN	NAN	NAN	NAN	NAN	NAN	NAN	NAN
JW1057	-110.7	81	7	8.2	Cytoplasmic	NAN	NAN	NAN	NAN	NAN	NAN	NAN	NAN	NAN	NAN	NAN	NAN	NAN	NAN	NAN	NAN	NAN	NAN	NAN	NAN	NAN	NAN	NAN	NAN	NAN	NAN	NAN	NAN	NAN	NAN	NAN	NAN	NAN	NAN	NAN	NAN	NAN	NAN	NAN	NAN	NAN	NAN	NAN	NAN
JW1058	-48.9	89	51	8.2	Cytoplasmic	NAN	NAN	NAN	NAN	NAN	NAN	NAN	NAN	NAN	NAN	NAN	NAN	NAN	NAN	NAN	NAN	NAN	NAN	NAN	NAN	NAN	NAN	NAN	NAN	NAN	NAN	NAN	NAN	NAN	NAN	NAN	NAN	NAN	NAN	NAN	NAN	NAN	NAN	NAN	NAN	NAN	NAN	NAN	NAN
JW1059	11.9	12	45	10.9	Periplasmic	NAN	NAN	NAN	NAN	NAN	NAN	NAN	NAN	NAN	NAN	NAN	NAN	NAN	NAN	NAN	NAN	NAN	NAN	NAN	NAN	NAN	NAN	NAN	NAN	NAN	NAN	NAN	NAN	NAN	NAN	NAN	NAN	NAN	NAN	NAN	NAN	NAN	NAN	NAN	NAN	NAN	NAN	NAN	NAN
JW1060	-64.7	94	56	6.8	Periplasmic	GO:0005575	GO:0044464	NAN	NAN	NAN	NAN	NAN	NAN	NAN	NAN	NAN	NAN	NAN	NAN	NAN	NAN	NAN	NAN	NAN	NAN	NAN	NAN	NAN	NAN	GO:0044422	NAN	NAN	NAN	NAN	NAN	NAN	NAN	NAN	NAN	NAN	NAN	NAN	NAN	NAN	NAN	NAN	NAN	NAN	NAN
JW1061	3.1	43	37	8.2	Periplasmic	GO:0005575	GO:0044464	NAN	NAN	NAN	NAN	NAN	NAN	NAN	NAN	NAN	NAN	NAN	NAN	NAN	NAN	NAN	NAN	NAN	NAN	NAN	NAN	NAN	NAN	GO:0044422	NAN	NAN	NAN	NAN	NAN	NAN	NAN	NAN	NAN	NAN	NAN	NAN	NAN	NAN	NAN	NAN	NAN	NAN	NAN
JW1062	-8.8	106	47	4.8	Periplasmic	GO:0005575	GO:0044464	GO:0044424	GO:0044444	GO:0005829	NAN	NAN	NAN	NAN	NAN	NAN	NAN	NAN	NAN	NAN	NAN	NAN	NAN	NAN	NAN	NAN	NAN	NAN	NAN	GO:0044422	NAN	NAN	NAN	NAN	NAN	NAN	NAN	NAN	NAN	NAN	NAN	NAN	NAN	NAN	NAN	NAN	NAN	NAN	NAN
JW1063	-97.7	106	67	5	Cytoplasmic	GO:0005575	GO:0044464	GO:0044424	GO:0044444	GO:0005829	NAN	NAN	NAN	NAN	NAN	NAN	NAN	NAN	NAN	NAN	NAN	NAN	NAN	NAN	NAN	NAN	NAN	NAN	NAN	GO:0044422	NAN	NAN	NAN	NAN	NAN	NAN	NAN	NAN	NAN	NAN	NAN	NAN	NAN	NAN	NAN	NAN	NAN	NAN	NAN
JW1064	-23.9	102	49	5.9	Periplasmic	GO:0005575	GO:0044464	NAN	NAN	NAN	NAN	NAN	NAN	NAN	NAN	NAN	NAN	NAN	NAN	NAN	NAN	NAN	NAN	NAN	NAN	NAN	NAN	NAN	NAN	GO:0044422	NAN	NAN	NAN	NAN	NAN	NAN	NAN	NAN	NAN	NAN	NAN	NAN	NAN	NAN	NAN	NAN	NAN	NAN	NAN
JW1065	-69.7	79	47	5.8	Periplasmic	GO:0005575	GO:0044464	NAN	NAN	NAN	GO:0016020	NAN	NAN	NAN	NAN	NAN	NAN	NAN	NAN	NAN	NAN	NAN	NAN	NAN	NAN	GO:0044462	GO:0019867	GO:0009279	NAN	GO:0044422	NAN	NAN	NAN	NAN	NAN	NAN	NAN	NAN	NAN	NAN	NAN	NAN	NAN	NAN	NAN	NAN	NAN	NAN	NAN
JW1067	20	64	7	10	Periplasmic	NAN	NAN	NAN	NAN	NAN	NAN	NAN	NAN	NAN	NAN	NAN	NAN	NAN	NAN	NAN	NAN	NAN	NAN	NAN	NAN	NAN	NAN	NAN	NAN	NAN	NAN	NAN	NAN	NAN	NAN	NAN	NAN	NAN	NAN	NAN	NAN	NAN	NAN	NAN	NAN	NAN	NAN	NAN	NAN
JW1068	-140.5	42	34	9.1	Cytoplasmic	NAN	NAN	NAN	NAN	NAN	NAN	NAN	NAN	NAN	NAN	NAN	NAN	NAN	NAN	NAN	NAN	NAN	NAN	NAN	NAN	NAN	NAN	NAN	NAN	NAN	NAN	NAN	NAN	NAN	NAN	NAN	NAN	NAN	NAN	NAN	NAN	NAN	NAN	NAN	NAN	NAN	NAN	NAN	NAN
JW1069	-136.7	44	42	4.6	Cytoplasmic	NAN	NAN	NAN	NAN	NAN	NAN	NAN	NAN	NAN	NAN	NAN	NAN	NAN	NAN	NAN	NAN	NAN	NAN	NAN	NAN	NAN	NAN	NAN	NAN	NAN	NAN	NAN	NAN	NAN	NAN	NAN	NAN	NAN	NAN	NAN	NAN	NAN	NAN	NAN	NAN	NAN	NAN	NAN	NAN
JW1070	-125.7	35	81	5	Cytoplasmic	NAN	NAN	NAN	NAN	NAN	NAN	NAN	NAN	NAN	NAN	NAN	NAN	NAN	NAN	NAN	NAN	NAN	NAN	NAN	NAN	NAN	NAN	NAN	NAN	NAN	NAN	NAN	NAN	NAN	NAN	NAN	NAN	NAN	NAN	NAN	NAN	NAN	NAN	NAN	NAN	NAN	NAN	NAN	NAN
JW1072	-147	63	52	10.4	Cytoplasmic	GO:0005575	GO:0044464	GO:0044424	GO:0044444	GO:0005829	NAN	NAN	NAN	NAN	NAN	NAN	NAN	NAN	NAN	NAN	NAN	NAN	NAN	NAN	NAN	NAN	NAN	NAN	NAN	NAN	NAN	NAN	NAN	NAN	NAN	NAN	NAN	NAN	NAN	NAN	NAN	NAN	NAN	NAN	NAN	NAN	NAN	NAN	NAN
JW1074	-33.3	112	15	4.7	Cytoplasmic	GO:0005575	GO:0044464	GO:0044424	GO:0044444	GO:0005829	NAN	NAN	NAN	NAN	NAN	NAN	NAN	NAN	NAN	NAN	NAN	NAN	NAN	NAN	NAN	NAN	NAN	NAN	NAN	NAN	NAN	NAN	NAN	NAN	NAN	NAN	NAN	NAN	NAN	NAN	NAN	NAN	NAN	NAN	NAN	NAN	NAN	NAN	NAN
JW1077	45.3	92	35	5.7	Cytoplasmic	GO:0005575	GO:0044464	GO:0044424	GO:0044444	GO:0005829	NAN	NAN	NAN	NAN	NAN	NAN	NAN	NAN	NAN	NAN	NAN	NAN	NAN	NAN	NAN	NAN	NAN	NAN	NAN	NAN	NAN	NAN	NAN	NAN	NAN	NAN	NAN	NAN	NAN	NAN	NAN	NAN	NAN	NAN	NAN	NAN	NAN	NAN	NAN
JW1078	47.7	80	49	5.6	Cytoplasmic	GO:0005575	GO:0044464	GO:0044424	GO:0044444	GO:0005829	NAN	NAN	NAN	NAN	NAN	NAN	NAN	NAN	NAN	NAN	NAN	NAN	NAN	NAN	NAN	NAN	NAN	NAN	NAN	NAN	NAN	NAN	NAN	NAN	NAN	NAN	NAN	NAN	NAN	NAN	NAN	NAN	NAN	NAN	NAN	NAN	NAN	NAN	NAN
JW1079	24.3	93	19	8.9	Cytoplasmic	GO:0005575	GO:0044464	GO:0044424	GO:0044444	GO:0005829	NAN	NAN	NAN	NAN	NAN	NAN	NAN	NAN	NAN	NAN	NAN	NAN	NAN	NAN	NAN	NAN	NAN	NAN	NAN	NAN	NAN	NAN	NAN	NAN	NAN	NAN	NAN	NAN	NAN	NAN	NAN	NAN	NAN	NAN	NAN	NAN	NAN	NAN	NAN
JW1081	0.7	8	66	6.28	Cytoplasmic	GO:0005575	GO:0044464	GO:0044424	GO:0044444	GO:0005829	NAN	NAN	NAN	NAN	NAN	NAN	NAN	NAN	NAN	NAN	NAN	NAN	NAN	NAN	NAN	NAN	NAN	NAN	NAN	NAN	NAN	NAN	NAN	NAN	NAN	NAN	NAN	NAN	NAN	NAN	NAN	NAN	NAN	NAN	NAN	NAN	NAN	NAN	NAN
JW1082	-14.5	11	38	6.88	Cytoplasmic	NAN	NAN	NAN	NAN	NAN	NAN	NAN	NAN	NAN	NAN	NAN	NAN	NAN	NAN	NAN	NAN	NAN	NAN	NAN	NAN	NAN	NAN	NAN	NAN	NAN	NAN	NAN	NAN	NAN	NAN	NAN	NAN	NAN	NAN	NAN	NAN	NAN	NAN	NAN	NAN	NAN	NAN	NAN	NAN
JW1083	-80.3	17	23	10	Membrane Anchored	NAN	NAN	NAN	NAN	NAN	NAN	NAN	NAN	NAN	NAN	NAN	NAN	NAN	NAN	NAN	NAN	NAN	NAN	NAN	NAN	NAN	NAN	NAN	NAN	NAN	NAN	NAN	NAN	NAN	NAN	NAN	NAN	NAN	NAN	NAN	NAN	NAN	NAN	NAN	NAN	NAN	NAN	NAN	NAN
JW1084	-43	88	15	6.3	Cytoplasmic	GO:0005575	GO:0044464	GO:0044424	GO:0044444	GO:0005829	NAN	NAN	NAN	NAN	GO:0005737	NAN	NAN	NAN	NAN	NAN	NAN	NAN	NAN	NAN	NAN	NAN	NAN	NAN	NAN	NAN	NAN	NAN	NAN	NAN	NAN	NAN	NAN	NAN	NAN	NAN	NAN	NAN	NAN	NAN	NAN	NAN	NAN	NAN	NAN
JW1085	-16.6	38	31	7.1	Cytoplasmic	GO:0005575	GO:0044464	GO:0044424	NAN	NAN	NAN	NAN	NAN	GO:0032991	NAN	NAN	NAN	NAN	NAN	NAN	GO:1902494	NAN	NAN	NAN	NAN	NAN	NAN	NAN	NAN	NAN	NAN	NAN	NAN	NAN	NAN	NAN	NAN	NAN	NAN	NAN	NAN	NAN	GO:1990234	NAN	NAN	NAN	NAN	NAN	NAN
JW1087	294.9	3	45	9.2	Integral Membrane Protein	GO:0005575	GO:0044464	GO:0044424	GO:0044444	GO:0005829	GO:0016020	GO:0005886	GO:0044425	NAN	NAN	GO:0044459	GO:0031224	GO:0016021	GO:0031226	GO:0005887	NAN	NAN	NAN	NAN	NAN	NAN	NAN	NAN	NAN	NAN	NAN	NAN	NAN	NAN	NAN	NAN	NAN	NAN	NAN	NAN	NAN	NAN	NAN	NAN	NAN	NAN	NAN	NAN	NAN
JW1088	-380.3	1	25	4.8	Outer Membrane B-barrel protein	GO:0005575	GO:0044464	NAN	NAN	NAN	GO:0016020	NAN	NAN	NAN	NAN	NAN	NAN	NAN	NAN	NAN	NAN	NAN	NAN	NAN	NAN	GO:0044462	GO:0019867	GO:0009279	NAN	NAN	NAN	NAN	NAN	NAN	NAN	NAN	NAN	NAN	NAN	NAN	NAN	NAN	NAN	NAN	NAN	NAN	NAN	NAN	NAN
JW1089	-7.4	84	5	6.6	Cytoplasmic	GO:0005575	GO:0044464	GO:0044424	GO:0044444	GO:0005829	NAN	NAN	NAN	NAN	NAN	NAN	NAN	NAN	NAN	NAN	NAN	NAN	NAN	NAN	NAN	NAN	NAN	NAN	NAN	NAN	NAN	NAN	NAN	NAN	NAN	NAN	NAN	NAN	NAN	NAN	NAN	NAN	NAN	NAN	NAN	NAN	NAN	NAN	NAN
JW1090	3	70	9	8.2	Outer Membrane Lipoprotein	NAN	NAN	NAN	NAN	NAN	NAN	NAN	NAN	NAN	NAN	NAN	NAN	NAN	NAN	NAN	NAN	NAN	NAN	NAN	NAN	NAN	NAN	NAN	NAN	NAN	NAN	NAN	NAN	NAN	NAN	NAN	NAN	NAN	NAN	NAN	NAN	NAN	NAN	NAN	NAN	NAN	NAN	NAN	NAN
JW1092	-121.9	9	37	10.39	Cytoplasmic	NAN	NAN	NAN	NAN	NAN	NAN	NAN	NAN	NAN	NAN	NAN	NAN	NAN	NAN	NAN	NAN	NAN	NAN	NAN	NAN	NAN	NAN	NAN	NAN	NAN	NAN	NAN	NAN	NAN	NAN	NAN	NAN	NAN	NAN	NAN	NAN	NAN	NAN	NAN	NAN	NAN	NAN	NAN	NAN
JW1093	-100	12	37	6.36	Cytoplasmic	GO:0005575	GO:0044464	GO:0044424	GO:0044444	GO:0005829	NAN	NAN	NAN	NAN	NAN	NAN	NAN	NAN	NAN	NAN	NAN	NAN	NAN	NAN	NAN	NAN	NAN	NAN	NAN	NAN	NAN	NAN	NAN	NAN	NAN	NAN	NAN	NAN	NAN	NAN	NAN	NAN	NAN	NAN	NAN	NAN	NAN	NAN	NAN
JW1095	-55.8	36	24	9.4	Cytoplasmic	GO:0005575	GO:0044464	GO:0044424	NAN	NAN	GO:0016020	GO:0005886	GO:0044425	GO:0032991	GO:0005737	GO:0044459	GO:0031224	GO:0016021	GO:0031226	GO:0005887	GO:1902494	NAN	NAN	NAN	NAN	NAN	NAN	NAN	NAN	NAN	NAN	NAN	NAN	NAN	NAN	NAN	NAN	NAN	NAN	NAN	GO:1990204	NAN	NAN	NAN	NAN	NAN	NAN	NAN	NAN
JW1098	2.5	71	40	9.8	Periplasmic	GO:0005575	GO:0044464	NAN	NAN	NAN	GO:0016020	NAN	NAN	NAN	NAN	NAN	NAN	NAN	NAN	NAN	NAN	NAN	NAN	NAN	NAN	GO:0044462	GO:0019867	GO:0009279	NAN	NAN	NAN	NAN	NAN	NAN	NAN	NAN	NAN	NAN	NAN	NAN	NAN	NAN	NAN	NAN	NAN	NAN	NAN	NAN	NAN
JW1100	-334.9	67	6	6	Cytoplasmic	GO:0005575	GO:0044464	GO:0044424	GO:0044444	GO:0005829	NAN	NAN	NAN	NAN	NAN	NAN	NAN	NAN	NAN	NAN	NAN	NAN	NAN	NAN	NAN	NAN	NAN	NAN	NAN	NAN	NAN	NAN	NAN	NAN	NAN	NAN	NAN	NAN	NAN	NAN	NAN	NAN	NAN	NAN	NAN	NAN	NAN	NAN	NAN
JW1104	170.2	20	4	9.5	Integral Membrane Protein	GO:0005575	GO:0044464	NAN	NAN	NAN	GO:0016020	GO:0005886	GO:0044425	GO:0032991	NAN	GO:0044459	GO:0031224	GO:0016021	GO:0031226	GO:0005887	NAN	GO:0043234	NAN	NAN	NAN	NAN	NAN	NAN	NAN	NAN	NAN	NAN	NAN	NAN	NAN	NAN	NAN	NAN	NAN	NAN	NAN	NAN	NAN	NAN	NAN	NAN	NAN	NAN	NAN
JW1105	-21.4	20	34	5.96	Cytoplasmic	NAN	NAN	NAN	NAN	NAN	NAN	NAN	NAN	NAN	NAN	NAN	NAN	NAN	NAN	NAN	NAN	NAN	NAN	NAN	NAN	NAN	NAN	NAN	NAN	NAN	NAN	NAN	NAN	NAN	NAN	NAN	NAN	NAN	NAN	NAN	NAN	NAN	NAN	NAN	NAN	NAN	NAN	NAN	NAN
JW1112	-127.9	94	6	5.6	Cytoplasmic	NAN	NAN	NAN	NAN	NAN	NAN	NAN	NAN	NAN	NAN	NAN	NAN	NAN	NAN	NAN	NAN	NAN	NAN	NAN	NAN	NAN	NAN	NAN	NAN	NAN	NAN	NAN	NAN	NAN	NAN	NAN	NAN	NAN	NAN	NAN	NAN	NAN	NAN	NAN	NAN	NAN	NAN	NAN	NAN
JW1113	-87.8	78	36	5.8	Cytoplasmic	GO:0005575	GO:0044464	GO:0044424	GO:0044444	GO:0005829	NAN	NAN	NAN	NAN	NAN	NAN	NAN	NAN	NAN	NAN	NAN	NAN	NAN	NAN	NAN	NAN	NAN	NAN	NAN	NAN	NAN	NAN	NAN	NAN	NAN	NAN	NAN	NAN	NAN	NAN	NAN	NAN	NAN	NAN	NAN	NAN	NAN	NAN	NAN
JW1114	-162.6	81	6	4.8	Cytoplasmic	NAN	NAN	NAN	NAN	NAN	NAN	NAN	NAN	NAN	NAN	NAN	NAN	NAN	NAN	NAN	NAN	NAN	NAN	NAN	NAN	NAN	NAN	NAN	NAN	NAN	NAN	NAN	NAN	NAN	NAN	NAN	NAN	NAN	NAN	NAN	NAN	NAN	NAN	NAN	NAN	NAN	NAN	NAN	NAN
JW1115	-67.8	20	33	6	Integral Membrane Protein	GO:0005575	GO:0044464	NAN	NAN	NAN	GO:0016020	GO:0005886	GO:0044425	NAN	NAN	NAN	GO:0031224	GO:0016021	NAN	NAN	NAN	NAN	NAN	NAN	NAN	NAN	NAN	NAN	NAN	NAN	NAN	NAN	NAN	NAN	NAN	NAN	NAN	NAN	NAN	NAN	NAN	GO:0005622	NAN	NAN	NAN	NAN	NAN	NAN	NAN
JW1116	-57.2	87	33	5.8	Cytoplasmic	GO:0005575	GO:0044464	GO:0044424	GO:0044444	GO:0005829	NAN	NAN	NAN	NAN	NAN	NAN	NAN	NAN	NAN	NAN	NAN	NAN	NAN	NAN	NAN	NAN	NAN	NAN	NAN	NAN	NAN	NAN	NAN	NAN	NAN	NAN	NAN	NAN	NAN	NAN	NAN	NAN	NAN	NAN	NAN	NAN	NAN	NAN	NAN
JW1117	-110.9	74	54	6.1	Cytoplasmic	GO:0005575	GO:0044464	GO:0044424	GO:0044444	GO:0005829	NAN	NAN	NAN	NAN	NAN	NAN	NAN	NAN	NAN	NAN	NAN	NAN	NAN	NAN	NAN	NAN	NAN	NAN	NAN	NAN	NAN	NAN	NAN	NAN	NAN	NAN	NAN	NAN	NAN	NAN	NAN	NAN	NAN	NAN	NAN	NAN	NAN	NAN	NAN
JW1119	-104.9	68	40	5.2	Cytoplasmic	GO:0005575	GO:0044464	GO:0044424	GO:0044444	GO:0005829	NAN	NAN	NAN	NAN	NAN	NAN	NAN	NAN	NAN	NAN	NAN	NAN	NAN	NAN	NAN	NAN	NAN	NAN	NAN	NAN	NAN	NAN	NAN	NAN	NAN	NAN	NAN	NAN	NAN	NAN	NAN	NAN	NAN	NAN	NAN	NAN	NAN	NAN	NAN
JW1120	-22.7	98	48	5.9	Cytoplasmic	NAN	NAN	NAN	NAN	NAN	NAN	NAN	NAN	NAN	NAN	NAN	NAN	NAN	NAN	NAN	NAN	NAN	NAN	NAN	NAN	NAN	NAN	NAN	NAN	NAN	NAN	NAN	NAN	NAN	NAN	NAN	NAN	NAN	NAN	NAN	NAN	NAN	NAN	NAN	NAN	NAN	NAN	NAN	NAN
JW1121	-145.2	78	25	10.6	Cytoplasmic	GO:0005575	GO:0044464	GO:0044424	GO:0044444	GO:0005829	NAN	NAN	NAN	NAN	NAN	NAN	NAN	NAN	NAN	NAN	NAN	NAN	NAN	NAN	NAN	NAN	NAN	NAN	NAN	NAN	NAN	NAN	NAN	NAN	NAN	NAN	NAN	NAN	NAN	NAN	NAN	NAN	NAN	NAN	NAN	NAN	NAN	NAN	NAN
JW1122	-63.9	96	9	5.6	Cytoplasmic	GO:0005575	GO:0044464	GO:0044424	GO:0044444	GO:0005829	NAN	NAN	NAN	NAN	GO:0005737	NAN	NAN	NAN	NAN	NAN	NAN	NAN	NAN	NAN	NAN	NAN	NAN	NAN	NAN	NAN	NAN	NAN	NAN	NAN	NAN	NAN	NAN	NAN	NAN	NAN	NAN	NAN	NAN	NAN	NAN	NAN	NAN	NAN	NAN
JW1123	-58.3	13	16	9.19	Cytoplasmic	NAN	NAN	NAN	NAN	NAN	NAN	NAN	NAN	NAN	NAN	NAN	NAN	NAN	NAN	NAN	NAN	NAN	NAN	NAN	NAN	NAN	NAN	NAN	NAN	NAN	NAN	NAN	NAN	NAN	NAN	NAN	NAN	NAN	NAN	NAN	NAN	NAN	NAN	NAN	NAN	NAN	NAN	NAN	NAN
JW1126	-207.8	24	29	10.6	Cytoplasmic	NAN	NAN	NAN	NAN	NAN	NAN	NAN	NAN	NAN	NAN	NAN	NAN	NAN	NAN	NAN	NAN	NAN	NAN	NAN	NAN	NAN	NAN	NAN	NAN	NAN	NAN	NAN	NAN	NAN	NAN	NAN	NAN	NAN	NAN	NAN	NAN	NAN	NAN	NAN	NAN	NAN	NAN	NAN	NAN
JW1127	-34.3	135	21	10.4	Cytoplasmic	NAN	NAN	NAN	NAN	NAN	NAN	NAN	NAN	NAN	NAN	NAN	NAN	NAN	NAN	NAN	NAN	NAN	NAN	NAN	NAN	NAN	NAN	NAN	NAN	NAN	NAN	NAN	NAN	NAN	NAN	NAN	NAN	NAN	NAN	NAN	NAN	NAN	NAN	NAN	NAN	NAN	NAN	NAN	NAN
JW1128	19.4	54	14	10.2	Integral Membrane Protein	NAN	NAN	NAN	NAN	NAN	NAN	NAN	NAN	NAN	NAN	NAN	NAN	NAN	NAN	NAN	NAN	NAN	NAN	NAN	NAN	NAN	NAN	NAN	NAN	NAN	NAN	NAN	NAN	NAN	NAN	NAN	NAN	NAN	NAN	NAN	NAN	NAN	NAN	NAN	NAN	NAN	NAN	NAN	NAN
JW1130	-24.9	47	14	9.7	Cytoplasmic	GO:0005575	GO:0044464	GO:0044424	GO:0044444	GO:0005829	NAN	NAN	NAN	NAN	NAN	NAN	NAN	NAN	NAN	NAN	NAN	NAN	NAN	NAN	NAN	NAN	NAN	NAN	NAN	NAN	NAN	NAN	NAN	NAN	NAN	NAN	NAN	NAN	NAN	NAN	NAN	NAN	NAN	NAN	NAN	NAN	NAN	NAN	NAN
JW1131	-92	100	11	7.2	Cytoplasmic	NAN	NAN	NAN	NAN	NAN	NAN	NAN	NAN	NAN	NAN	NAN	NAN	NAN	NAN	NAN	NAN	NAN	NAN	NAN	NAN	NAN	NAN	NAN	NAN	NAN	NAN	NAN	NAN	NAN	NAN	NAN	NAN	NAN	NAN	NAN	NAN	NAN	NAN	NAN	NAN	NAN	NAN	NAN	NAN
JW1133	-17	21	23	5.72	Cytoplasmic	NAN	NAN	NAN	NAN	NAN	NAN	NAN	NAN	NAN	NAN	NAN	NAN	NAN	NAN	NAN	NAN	NAN	NAN	NAN	NAN	NAN	NAN	NAN	NAN	NAN	NAN	NAN	NAN	NAN	NAN	NAN	NAN	NAN	NAN	NAN	NAN	NAN	NAN	NAN	NAN	NAN	NAN	NAN	NAN
JW1134	-38.9	113	21	9.9	Cytoplasmic	NAN	NAN	NAN	NAN	NAN	NAN	NAN	NAN	NAN	NAN	NAN	NAN	NAN	NAN	NAN	NAN	NAN	NAN	NAN	NAN	NAN	NAN	NAN	NAN	NAN	NAN	NAN	NAN	NAN	NAN	NAN	NAN	NAN	NAN	NAN	NAN	NAN	NAN	NAN	NAN	NAN	NAN	NAN	NAN
JW1135	-163	18	64	5.29	Cytoplasmic	NAN	NAN	NAN	NAN	NAN	NAN	NAN	NAN	NAN	NAN	NAN	NAN	NAN	NAN	NAN	NAN	NAN	NAN	NAN	NAN	NAN	NAN	NAN	NAN	NAN	NAN	NAN	NAN	NAN	NAN	NAN	NAN	NAN	NAN	NAN	NAN	NAN	NAN	NAN	NAN	NAN	NAN	NAN	NAN
JW1136	73	16	19	10	Integral Membrane Protein	NAN	NAN	NAN	NAN	NAN	NAN	NAN	NAN	NAN	NAN	NAN	NAN	NAN	NAN	NAN	NAN	NAN	NAN	NAN	NAN	NAN	NAN	NAN	NAN	NAN	NAN	NAN	NAN	NAN	NAN	NAN	NAN	NAN	NAN	NAN	NAN	NAN	NAN	NAN	NAN	NAN	NAN	NAN	NAN
JW1137	-18.5	10	31	8.47	Cytoplasmic	NAN	NAN	NAN	NAN	NAN	NAN	NAN	NAN	NAN	NAN	NAN	NAN	NAN	NAN	NAN	NAN	NAN	NAN	NAN	NAN	NAN	NAN	NAN	NAN	NAN	NAN	NAN	NAN	NAN	NAN	NAN	NAN	NAN	NAN	NAN	NAN	NAN	NAN	NAN	NAN	NAN	NAN	NAN	NAN
JW1139	-56.9	12	38	6.27	Cytoplasmic	NAN	NAN	NAN	NAN	NAN	NAN	NAN	NAN	NAN	NAN	NAN	NAN	NAN	NAN	NAN	NAN	NAN	NAN	NAN	NAN	NAN	NAN	NAN	NAN	NAN	NAN	NAN	NAN	NAN	NAN	NAN	NAN	NAN	NAN	NAN	NAN	NAN	NAN	NAN	NAN	NAN	NAN	NAN	NAN
JW1140	-12.5	26	60	6.81	Cytoplasmic	NAN	NAN	NAN	NAN	NAN	NAN	NAN	NAN	NAN	NAN	NAN	NAN	NAN	NAN	NAN	NAN	NAN	NAN	NAN	NAN	NAN	NAN	NAN	NAN	NAN	NAN	NAN	NAN	NAN	NAN	NAN	NAN	NAN	NAN	NAN	NAN	NAN	NAN	NAN	NAN	NAN	NAN	NAN	NAN
JW1142	-75.7	113	20	5	Cytoplasmic	NAN	NAN	NAN	NAN	NAN	NAN	NAN	NAN	NAN	NAN	NAN	NAN	NAN	NAN	NAN	NAN	NAN	NAN	NAN	NAN	NAN	NAN	NAN	NAN	NAN	NAN	NAN	NAN	NAN	NAN	NAN	NAN	NAN	NAN	NAN	NAN	NAN	NAN	NAN	NAN	NAN	NAN	NAN	NAN
JW1144	-54.1	17	34	10.56	Cytoplasmic	NAN	NAN	NAN	NAN	NAN	NAN	NAN	NAN	NAN	NAN	NAN	NAN	NAN	NAN	NAN	NAN	NAN	NAN	NAN	NAN	NAN	NAN	NAN	NAN	NAN	NAN	NAN	NAN	NAN	NAN	NAN	NAN	NAN	NAN	NAN	NAN	NAN	NAN	NAN	NAN	NAN	NAN	NAN	NAN
JW1145	-120.8	40	10	7.7	Cytoplasmic	NAN	NAN	NAN	NAN	NAN	NAN	NAN	NAN	NAN	NAN	NAN	NAN	NAN	NAN	NAN	NAN	NAN	NAN	NAN	NAN	NAN	NAN	NAN	NAN	NAN	NAN	NAN	NAN	NAN	NAN	NAN	NAN	NAN	NAN	NAN	NAN	NAN	NAN	NAN	NAN	NAN	NAN	NAN	NAN
JW1147	20.6	55	7	9.2	Cytoplasmic	NAN	NAN	NAN	NAN	NAN	NAN	NAN	NAN	NAN	NAN	NAN	NAN	NAN	NAN	NAN	NAN	NAN	NAN	NAN	NAN	NAN	NAN	NAN	NAN	NAN	NAN	NAN	NAN	NAN	NAN	NAN	NAN	NAN	NAN	NAN	NAN	NAN	NAN	NAN	NAN	NAN	NAN	NAN	NAN
JW1148	-41.1	55	25	9.6	Cytoplasmic	NAN	NAN	NAN	NAN	NAN	NAN	NAN	NAN	NAN	NAN	NAN	NAN	NAN	NAN	NAN	NAN	NAN	NAN	NAN	NAN	NAN	NAN	NAN	NAN	NAN	NAN	NAN	NAN	NAN	NAN	NAN	NAN	NAN	NAN	NAN	NAN	NAN	NAN	NAN	NAN	NAN	NAN	NAN	NAN
JW1149	-98.4	36	7	9	Cytoplasmic	NAN	NAN	NAN	NAN	NAN	NAN	NAN	NAN	NAN	NAN	NAN	NAN	NAN	NAN	NAN	NAN	NAN	NAN	NAN	NAN	NAN	NAN	NAN	NAN	NAN	NAN	NAN	NAN	NAN	NAN	NAN	NAN	NAN	NAN	NAN	NAN	NAN	NAN	NAN	NAN	NAN	NAN	NAN	NAN
JW1150	-12.6	20	29	5.35	Cytoplasmic	NAN	NAN	NAN	NAN	NAN	NAN	NAN	NAN	NAN	NAN	NAN	NAN	NAN	NAN	NAN	NAN	NAN	NAN	NAN	NAN	NAN	NAN	NAN	NAN	NAN	NAN	NAN	NAN	NAN	NAN	NAN	NAN	NAN	NAN	NAN	NAN	NAN	NAN	NAN	NAN	NAN	NAN	NAN	NAN
JW1151	-28.2	88	42	7.8	Cytoplasmic	NAN	NAN	NAN	NAN	NAN	NAN	NAN	NAN	NAN	NAN	NAN	NAN	NAN	NAN	NAN	NAN	NAN	NAN	NAN	NAN	NAN	NAN	NAN	NAN	NAN	NAN	NAN	NAN	NAN	NAN	NAN	NAN	NAN	NAN	NAN	NAN	NAN	NAN	NAN	NAN	NAN	NAN	NAN	NAN
JW1152	-54	96	9	10.6	Cytoplasmic	NAN	NAN	NAN	NAN	NAN	NAN	NAN	NAN	NAN	NAN	NAN	NAN	NAN	NAN	NAN	NAN	NAN	NAN	NAN	NAN	NAN	NAN	NAN	NAN	NAN	NAN	NAN	NAN	NAN	NAN	NAN	NAN	NAN	NAN	NAN	NAN	NAN	NAN	NAN	NAN	NAN	NAN	NAN	NAN
JW1154	-1.4	37	20	6.6	Cytoplasmic	NAN	NAN	NAN	NAN	NAN	NAN	NAN	NAN	NAN	NAN	NAN	NAN	NAN	NAN	NAN	NAN	NAN	NAN	NAN	NAN	NAN	NAN	NAN	NAN	NAN	NAN	NAN	NAN	NAN	NAN	NAN	NAN	NAN	NAN	NAN	NAN	NAN	NAN	NAN	NAN	NAN	NAN	NAN	NAN
JW1156	48.9	25	17	10.2	Integral Membrane Protein	GO:0005575	GO:0044464	NAN	NAN	NAN	GO:0016020	GO:0005886	NAN	NAN	NAN	NAN	NAN	NAN	NAN	NAN	NAN	NAN	NAN	NAN	NAN	NAN	NAN	NAN	NAN	NAN	NAN	NAN	NAN	NAN	NAN	NAN	NAN	NAN	NAN	NAN	NAN	NAN	NAN	NAN	NAN	NAN	NAN	NAN	NAN
JW1163	-25.9	102	19	6.8	Cytoplasmic	GO:0005575	GO:0044464	GO:0044424	GO:0044444	GO:0005829	GO:0016020	GO:0005886	NAN	NAN	NAN	NAN	NAN	NAN	NAN	NAN	NAN	NAN	NAN	NAN	NAN	NAN	NAN	NAN	NAN	NAN	NAN	NAN	NAN	NAN	NAN	NAN	NAN	NAN	NAN	NAN	NAN	NAN	NAN	NAN	NAN	NAN	NAN	NAN	NAN
JW1164	-31.9	95	25	6.2	Cytoplasmic	GO:0005575	GO:0044464	GO:0044424	GO:0044444	GO:0005829	GO:0016020	GO:0005886	GO:0044425	NAN	NAN	GO:0044459	GO:0031224	NAN	GO:0031226	NAN	NAN	NAN	NAN	NAN	NAN	NAN	NAN	NAN	NAN	NAN	NAN	NAN	NAN	NAN	NAN	NAN	NAN	NAN	NAN	NAN	NAN	NAN	NAN	NAN	NAN	NAN	NAN	NAN	NAN
JW1165	-11.8	70	36	7.3	Cytoplasmic	GO:0005575	GO:0044464	GO:0044424	GO:0044444	GO:0005829	NAN	NAN	NAN	NAN	NAN	NAN	NAN	NAN	NAN	NAN	NAN	NAN	NAN	NAN	NAN	NAN	NAN	NAN	NAN	NAN	NAN	NAN	NAN	NAN	NAN	NAN	NAN	NAN	NAN	NAN	NAN	NAN	NAN	NAN	NAN	NAN	NAN	NAN	NAN
JW1166	-25.4	78	5	7.4	Periplasmic	NAN	NAN	NAN	NAN	NAN	NAN	NAN	NAN	NAN	NAN	NAN	NAN	NAN	NAN	NAN	NAN	NAN	NAN	NAN	NAN	NAN	NAN	NAN	NAN	NAN	NAN	NAN	NAN	NAN	NAN	NAN	NAN	NAN	NAN	NAN	NAN	NAN	NAN	NAN	NAN	NAN	NAN	NAN	NAN
JW1167	-84.3	73	27	10.1	Periplasmic	GO:0005575	GO:0044464	GO:0044424	GO:0044444	GO:0005829	NAN	NAN	NAN	NAN	NAN	NAN	NAN	NAN	NAN	NAN	NAN	NAN	GO:0042597	NAN	NAN	NAN	NAN	NAN	NAN	NAN	NAN	NAN	NAN	NAN	NAN	NAN	NAN	NAN	NAN	NAN	NAN	NAN	NAN	NAN	NAN	NAN	NAN	NAN	NAN
JW1168	-72.3	108	12	9.8	Cytoplasmic	NAN	NAN	NAN	NAN	NAN	NAN	NAN	NAN	NAN	NAN	NAN	NAN	NAN	NAN	NAN	NAN	NAN	NAN	NAN	NAN	NAN	NAN	NAN	NAN	NAN	NAN	NAN	NAN	NAN	NAN	NAN	NAN	NAN	NAN	NAN	NAN	NAN	NAN	NAN	NAN	NAN	NAN	NAN	NAN
JW1169	-23.3	24	67	6.6	Cytoplasmic	NAN	NAN	NAN	NAN	NAN	NAN	NAN	NAN	NAN	NAN	NAN	NAN	NAN	NAN	NAN	NAN	NAN	NAN	NAN	NAN	NAN	NAN	NAN	NAN	NAN	NAN	NAN	NAN	NAN	NAN	NAN	NAN	NAN	NAN	NAN	NAN	NAN	NAN	NAN	NAN	NAN	NAN	NAN	NAN
JW1172	51.7	66	8	5.8	Cytoplasmic	NAN	NAN	NAN	NAN	NAN	NAN	NAN	NAN	NAN	NAN	NAN	NAN	NAN	NAN	NAN	NAN	NAN	NAN	NAN	NAN	NAN	NAN	NAN	NAN	NAN	NAN	NAN	NAN	NAN	NAN	NAN	NAN	NAN	NAN	NAN	NAN	NAN	NAN	NAN	NAN	NAN	NAN	NAN	NAN
JW1173	-126.6	3	19	9.13	Cytoplasmic	GO:0005575	NAN	NAN	NAN	NAN	NAN	NAN	GO:0044425	NAN	NAN	NAN	GO:0031224	GO:0016021	NAN	NAN	NAN	NAN	NAN	NAN	NAN	NAN	NAN	NAN	NAN	NAN	NAN	NAN	NAN	NAN	NAN	NAN	NAN	NAN	NAN	NAN	NAN	NAN	NAN	NAN	NAN	NAN	NAN	NAN	NAN
JW1176	-67.6	86	38	7.5	Cytoplasmic	GO:0005575	GO:0044464	GO:0044424	GO:0044444	GO:0005829	NAN	NAN	NAN	NAN	NAN	NAN	NAN	NAN	NAN	NAN	NAN	NAN	NAN	NAN	NAN	NAN	NAN	NAN	NAN	NAN	NAN	NAN	NAN	NAN	NAN	NAN	NAN	NAN	NAN	NAN	NAN	NAN	NAN	NAN	NAN	NAN	NAN	NAN	NAN
JW1177	-312.4	3	34	6.02	Cytoplasmic	NAN	NAN	NAN	NAN	NAN	NAN	NAN	NAN	NAN	NAN	NAN	NAN	NAN	NAN	NAN	NAN	NAN	NAN	NAN	NAN	NAN	NAN	NAN	NAN	NAN	NAN	NAN	NAN	NAN	NAN	NAN	NAN	NAN	NAN	NAN	NAN	NAN	NAN	NAN	NAN	NAN	NAN	NAN	NAN
JW1178	-93.1	12	10	6.8	Cytoplasmic	GO:0005575	GO:0044464	NAN	NAN	NAN	GO:0016020	GO:0005886	NAN	NAN	NAN	NAN	NAN	NAN	NAN	NAN	NAN	NAN	NAN	NAN	NAN	NAN	NAN	NAN	NAN	NAN	NAN	NAN	NAN	NAN	NAN	NAN	NAN	NAN	NAN	NAN	NAN	NAN	NAN	NAN	NAN	NAN	NAN	NAN	NAN
JW1179	-9.3	3	69	7.35	Cytoplasmic	NAN	NAN	NAN	NAN	NAN	NAN	NAN	NAN	NAN	NAN	NAN	NAN	NAN	NAN	NAN	NAN	NAN	NAN	NAN	NAN	NAN	NAN	NAN	NAN	NAN	NAN	NAN	NAN	NAN	NAN	NAN	NAN	NAN	NAN	NAN	NAN	NAN	NAN	NAN	NAN	NAN	NAN	NAN	NAN
JW1181	4.8	5	58	6.61	Cytoplasmic	GO:0005575	GO:0044464	GO:0044424	GO:0044444	GO:0005829	NAN	NAN	NAN	NAN	NAN	NAN	NAN	NAN	NAN	NAN	NAN	NAN	NAN	NAN	NAN	NAN	NAN	NAN	NAN	NAN	NAN	NAN	NAN	NAN	NAN	NAN	NAN	NAN	NAN	NAN	NAN	NAN	NAN	NAN	NAN	NAN	NAN	NAN	NAN
JW1183	-48.4	39	20	9.7	Cytoplasmic	NAN	NAN	NAN	NAN	NAN	NAN	NAN	NAN	NAN	NAN	NAN	NAN	NAN	NAN	NAN	NAN	NAN	NAN	NAN	NAN	NAN	NAN	NAN	NAN	NAN	NAN	NAN	NAN	NAN	NAN	NAN	NAN	NAN	NAN	NAN	NAN	NAN	NAN	NAN	NAN	NAN	NAN	NAN	NAN
JW1184	121.9	16	13	11	Integral Membrane Protein	NAN	NAN	NAN	NAN	NAN	NAN	NAN	NAN	NAN	NAN	NAN	NAN	NAN	NAN	NAN	NAN	NAN	NAN	NAN	NAN	NAN	NAN	NAN	NAN	NAN	NAN	NAN	NAN	NAN	NAN	NAN	NAN	NAN	NAN	NAN	NAN	NAN	NAN	NAN	NAN	NAN	NAN	NAN	NAN
JW1185	-61.8	88	16	6.6	Cytoplasmic	NAN	NAN	NAN	NAN	NAN	NAN	NAN	NAN	NAN	NAN	NAN	NAN	NAN	NAN	NAN	NAN	NAN	NAN	NAN	NAN	NAN	NAN	NAN	NAN	NAN	NAN	NAN	NAN	NAN	NAN	NAN	NAN	NAN	NAN	NAN	NAN	NAN	NAN	NAN	NAN	NAN	NAN	NAN	NAN
JW1186	-327.6	70	12	6.1	Periplasmic	GO:0005575	GO:0044464	NAN	NAN	NAN	NAN	NAN	NAN	NAN	NAN	NAN	NAN	NAN	NAN	NAN	NAN	NAN	GO:0042597	GO:0030288	NAN	NAN	NAN	NAN	NAN	NAN	NAN	NAN	NAN	NAN	NAN	NAN	NAN	NAN	NAN	NAN	NAN	NAN	NAN	NAN	NAN	NAN	NAN	NAN	NAN
JW1193	-248.8	17	4	5.24	Cytoplasmic	NAN	NAN	NAN	NAN	NAN	NAN	NAN	NAN	NAN	NAN	NAN	NAN	NAN	NAN	NAN	NAN	NAN	NAN	NAN	NAN	NAN	NAN	NAN	NAN	NAN	NAN	NAN	NAN	NAN	NAN	NAN	NAN	NAN	NAN	NAN	NAN	NAN	NAN	NAN	NAN	NAN	NAN	NAN	NAN
JW1194	-59.1	63	88	5	Cytoplasmic	NAN	NAN	NAN	NAN	NAN	NAN	NAN	NAN	NAN	NAN	NAN	NAN	NAN	NAN	NAN	NAN	NAN	NAN	NAN	NAN	NAN	NAN	NAN	NAN	NAN	NAN	NAN	NAN	NAN	NAN	NAN	NAN	NAN	NAN	NAN	NAN	NAN	NAN	NAN	NAN	NAN	NAN	NAN	NAN
JW1195	-24	78	39	9.7	Cytoplasmic	NAN	NAN	NAN	NAN	NAN	NAN	NAN	NAN	NAN	NAN	NAN	NAN	NAN	NAN	NAN	NAN	NAN	NAN	NAN	NAN	NAN	NAN	NAN	NAN	NAN	NAN	NAN	NAN	NAN	NAN	NAN	NAN	NAN	NAN	NAN	NAN	NAN	NAN	NAN	NAN	NAN	NAN	NAN	NAN
JW1196	-0.1	73	6	11.1	Integral Membrane Protein	NAN	NAN	NAN	NAN	NAN	NAN	NAN	NAN	NAN	NAN	NAN	NAN	NAN	NAN	NAN	NAN	NAN	NAN	NAN	NAN	NAN	NAN	NAN	NAN	NAN	NAN	NAN	NAN	NAN	NAN	NAN	NAN	NAN	NAN	NAN	NAN	NAN	NAN	NAN	NAN	NAN	NAN	NAN	NAN
JW1198	30.3	9	49	6.09	Cytoplasmic	GO:0005575	GO:0044464	GO:0044424	GO:0044444	GO:0005829	NAN	NAN	NAN	NAN	NAN	NAN	NAN	NAN	NAN	NAN	NAN	NAN	NAN	NAN	NAN	NAN	NAN	NAN	NAN	NAN	NAN	NAN	NAN	NAN	NAN	NAN	NAN	NAN	NAN	NAN	NAN	NAN	NAN	NAN	NAN	NAN	NAN	NAN	NAN
JW1199	-16.9	100	16	5.8	Cytoplasmic	NAN	NAN	NAN	NAN	NAN	NAN	NAN	NAN	NAN	NAN	NAN	NAN	NAN	NAN	NAN	NAN	NAN	NAN	NAN	NAN	NAN	NAN	NAN	NAN	NAN	NAN	NAN	NAN	NAN	NAN	NAN	NAN	NAN	NAN	NAN	NAN	NAN	NAN	NAN	NAN	NAN	NAN	NAN	NAN
JW1200	-133.3	85	62	9.5	Outer Membrane Lipoprotein	GO:0005575	GO:0044464	NAN	NAN	NAN	GO:0016020	NAN	NAN	NAN	NAN	NAN	NAN	NAN	NAN	NAN	NAN	NAN	NAN	NAN	NAN	GO:0044462	GO:0019867	GO:0009279	NAN	NAN	NAN	NAN	NAN	NAN	NAN	NAN	NAN	NAN	NAN	NAN	NAN	NAN	NAN	NAN	NAN	NAN	NAN	NAN	NAN
JW1201	-78.6	23	59	5.95	Cytoplasmic	NAN	NAN	NAN	NAN	NAN	NAN	NAN	NAN	NAN	NAN	NAN	NAN	NAN	NAN	NAN	NAN	NAN	NAN	NAN	NAN	NAN	NAN	NAN	NAN	NAN	NAN	NAN	NAN	NAN	NAN	NAN	NAN	NAN	NAN	NAN	NAN	NAN	NAN	NAN	NAN	NAN	NAN	NAN	NAN
JW1203	-56	81	21	5.3	Cytoplasmic	NAN	NAN	NAN	NAN	NAN	NAN	NAN	NAN	NAN	NAN	NAN	NAN	NAN	NAN	NAN	NAN	NAN	NAN	NAN	NAN	NAN	NAN	NAN	NAN	NAN	NAN	NAN	NAN	NAN	NAN	NAN	NAN	NAN	NAN	NAN	NAN	NAN	NAN	NAN	NAN	NAN	NAN	NAN	NAN
JW1204	115.9	25	15	11.5	Integral Membrane Protein	GO:0005575	GO:0044464	NAN	NAN	NAN	GO:0016020	GO:0005886	NAN	NAN	NAN	NAN	NAN	NAN	NAN	NAN	NAN	NAN	NAN	NAN	NAN	NAN	NAN	NAN	NAN	NAN	NAN	NAN	NAN	NAN	NAN	NAN	NAN	NAN	NAN	NAN	NAN	NAN	NAN	NAN	NAN	NAN	NAN	NAN	NAN
JW1205	-17.2	106	47	4.5	Cytoplasmic	NAN	NAN	NAN	NAN	NAN	NAN	NAN	NAN	NAN	NAN	NAN	NAN	NAN	NAN	NAN	NAN	NAN	NAN	NAN	NAN	NAN	NAN	NAN	NAN	NAN	NAN	NAN	NAN	NAN	NAN	NAN	NAN	NAN	NAN	NAN	NAN	NAN	NAN	NAN	NAN	NAN	NAN	NAN	NAN
JW1206	-7.9	30	15	7.28	Cytoplasmic	GO:0005575	GO:0044464	GO:0044424	GO:0044444	GO:0005829	NAN	NAN	NAN	NAN	NAN	NAN	NAN	NAN	NAN	NAN	NAN	NAN	NAN	NAN	NAN	NAN	NAN	NAN	NAN	NAN	NAN	NAN	NAN	NAN	NAN	NAN	NAN	NAN	NAN	NAN	NAN	NAN	NAN	NAN	NAN	NAN	NAN	NAN	NAN
JW1208	-112.3	112	35	8.2	Cytoplasmic	NAN	NAN	NAN	NAN	NAN	NAN	NAN	NAN	NAN	NAN	NAN	NAN	NAN	NAN	NAN	NAN	NAN	NAN	NAN	NAN	NAN	NAN	NAN	NAN	NAN	NAN	NAN	NAN	NAN	NAN	NAN	NAN	NAN	NAN	NAN	NAN	NAN	NAN	NAN	NAN	NAN	NAN	NAN	NAN
JW1209	-18.1	28	14	6.17	Cytoplasmic	NAN	NAN	NAN	NAN	NAN	NAN	NAN	NAN	NAN	NAN	NAN	NAN	NAN	NAN	NAN	NAN	NAN	NAN	NAN	NAN	NAN	NAN	NAN	NAN	NAN	NAN	NAN	NAN	NAN	NAN	NAN	NAN	NAN	NAN	NAN	NAN	NAN	NAN	NAN	NAN	NAN	NAN	NAN	NAN
JW1210	22.2	92	21	7.2	Cytoplasmic	GO:0005575	GO:0044464	GO:0044424	GO:0044444	GO:0005829	NAN	NAN	NAN	NAN	NAN	NAN	NAN	NAN	NAN	NAN	NAN	NAN	NAN	NAN	NAN	NAN	NAN	NAN	NAN	NAN	NAN	NAN	NAN	NAN	NAN	NAN	NAN	NAN	NAN	NAN	NAN	NAN	NAN	NAN	NAN	NAN	NAN	NAN	NAN
JW1211	-264.7	7	30	5.73	Cytoplasmic	NAN	NAN	NAN	NAN	NAN	NAN	NAN	NAN	NAN	NAN	NAN	NAN	NAN	NAN	NAN	NAN	NAN	NAN	NAN	NAN	NAN	NAN	NAN	NAN	NAN	NAN	NAN	NAN	NAN	NAN	NAN	NAN	NAN	NAN	NAN	NAN	NAN	NAN	NAN	NAN	NAN	NAN	NAN	NAN
JW1212	-33.1	102	40	6.5	Cytoplasmic	GO:0005575	GO:0044464	GO:0044424	GO:0044444	GO:0005829	NAN	NAN	NAN	NAN	NAN	NAN	NAN	NAN	NAN	NAN	NAN	NAN	NAN	NAN	NAN	NAN	NAN	NAN	NAN	NAN	NAN	NAN	NAN	NAN	NAN	NAN	NAN	NAN	NAN	NAN	NAN	NAN	NAN	NAN	NAN	NAN	NAN	NAN	NAN
JW1213	-127.3	44	5	6.7	Integral Membrane Protein	GO:0005575	GO:0044464	NAN	NAN	NAN	GO:0016020	GO:0005886	GO:0044425	NAN	NAN	NAN	GO:0031224	GO:0016021	NAN	NAN	NAN	NAN	NAN	NAN	NAN	NAN	NAN	NAN	NAN	NAN	NAN	NAN	NAN	NAN	NAN	NAN	NAN	NAN	NAN	NAN	NAN	GO:0005622	NAN	NAN	NAN	NAN	NAN	NAN	NAN
JW1215	-638.2	30	5	6.24	Cytoplasmic	GO:0005575	GO:0044464	NAN	NAN	NAN	GO:0016020	NAN	GO:0044425	GO:0032991	NAN	GO:0044459	GO:0031224	NAN	GO:0031226	NAN	GO:1902494	GO:0043234	NAN	NAN	GO:0098796	NAN	NAN	NAN	GO:0098797	NAN	NAN	NAN	NAN	NAN	NAN	NAN	NAN	NAN	NAN	NAN	GO:1990204	NAN	NAN	NAN	NAN	NAN	NAN	NAN	NAN
JW1216	-244	13	68	6.9	Cytoplasmic	GO:0005575	GO:0044464	GO:0044424	NAN	NAN	GO:0016020	NAN	GO:0044425	GO:0032991	GO:0005737	GO:0044459	GO:0031224	NAN	GO:0031226	NAN	GO:1902494	GO:0043234	NAN	NAN	GO:0098796	NAN	NAN	NAN	GO:0098797	NAN	NAN	NAN	NAN	NAN	NAN	NAN	NAN	NAN	NAN	NAN	GO:1990204	NAN	NAN	NAN	NAN	NAN	NAN	NAN	NAN
JW1217	-61.1	101	45	5.2	Cytoplasmic	GO:0005575	GO:0044464	GO:0044424	NAN	NAN	NAN	NAN	NAN	NAN	GO:0005737	NAN	NAN	NAN	NAN	NAN	NAN	NAN	NAN	NAN	NAN	NAN	NAN	NAN	NAN	NAN	NAN	NAN	NAN	NAN	NAN	NAN	NAN	NAN	NAN	NAN	NAN	NAN	NAN	NAN	NAN	NAN	NAN	NAN	NAN
JW1220	-46.4	32	30	7.2	Cytoplasmic	GO:0005575	GO:0044464	GO:0044424	GO:0044444	GO:0005829	NAN	NAN	NAN	NAN	NAN	NAN	NAN	NAN	NAN	NAN	NAN	NAN	NAN	NAN	NAN	NAN	NAN	NAN	NAN	NAN	NAN	NAN	NAN	NAN	NAN	NAN	NAN	NAN	NAN	NAN	NAN	NAN	NAN	NAN	NAN	NAN	NAN	NAN	NAN
JW1221	-42.5	65	16	7.5	Cytoplasmic	NAN	NAN	NAN	NAN	NAN	NAN	NAN	NAN	NAN	NAN	NAN	NAN	NAN	NAN	NAN	NAN	NAN	NAN	NAN	NAN	NAN	NAN	NAN	NAN	NAN	NAN	NAN	NAN	NAN	NAN	NAN	NAN	NAN	NAN	NAN	NAN	NAN	NAN	NAN	NAN	NAN	NAN	NAN	NAN
JW1222	26.3	5	13	7	Cytoplasmic	NAN	NAN	NAN	NAN	NAN	NAN	NAN	NAN	NAN	NAN	NAN	NAN	NAN	NAN	NAN	NAN	NAN	NAN	NAN	NAN	NAN	NAN	NAN	NAN	NAN	NAN	NAN	NAN	NAN	NAN	NAN	NAN	NAN	NAN	NAN	NAN	NAN	NAN	NAN	NAN	NAN	NAN	NAN	NAN
JW1223	23.8	79	9	6.3	Cytoplasmic	NAN	NAN	NAN	NAN	NAN	NAN	NAN	NAN	NAN	NAN	NAN	NAN	NAN	NAN	NAN	NAN	NAN	NAN	NAN	NAN	NAN	NAN	NAN	NAN	NAN	NAN	NAN	NAN	NAN	NAN	NAN	NAN	NAN	NAN	NAN	NAN	NAN	NAN	NAN	NAN	NAN	NAN	NAN	NAN
JW1224	9.4	86	12	5.6	Cytoplasmic	GO:0005575	GO:0044464	GO:0044424	GO:0044444	GO:0005829	NAN	NAN	NAN	NAN	NAN	NAN	NAN	NAN	NAN	NAN	NAN	NAN	NAN	NAN	NAN	NAN	NAN	NAN	NAN	NAN	NAN	NAN	NAN	NAN	NAN	NAN	NAN	NAN	NAN	NAN	NAN	NAN	NAN	NAN	NAN	NAN	NAN	NAN	NAN
JW1225	-102.9	103	25	7.3	Cytoplasmic	GO:0005575	GO:0044464	GO:0044424	GO:0044444	GO:0005829	GO:0016020	NAN	NAN	NAN	NAN	NAN	NAN	NAN	NAN	NAN	NAN	NAN	NAN	NAN	NAN	NAN	NAN	NAN	NAN	NAN	NAN	NAN	NAN	NAN	NAN	NAN	NAN	NAN	NAN	NAN	NAN	NAN	NAN	NAN	NAN	NAN	NAN	NAN	NAN
JW1226	-65.7	56	11	6.9	Cytoplasmic	GO:0005575	GO:0044464	GO:0044424	GO:0044444	GO:0005829	NAN	NAN	NAN	NAN	NAN	NAN	NAN	NAN	NAN	NAN	NAN	NAN	NAN	NAN	NAN	NAN	NAN	NAN	NAN	NAN	NAN	NAN	NAN	NAN	NAN	NAN	NAN	NAN	NAN	NAN	NAN	NAN	NAN	NAN	NAN	NAN	NAN	NAN	NAN
JW1227	-83.2	25	16	10.46	Cytoplasmic	NAN	NAN	NAN	NAN	NAN	NAN	NAN	NAN	NAN	NAN	NAN	NAN	NAN	NAN	NAN	NAN	NAN	NAN	NAN	NAN	NAN	NAN	NAN	NAN	NAN	NAN	NAN	NAN	NAN	NAN	NAN	NAN	NAN	NAN	NAN	NAN	NAN	NAN	NAN	NAN	NAN	NAN	NAN	NAN
JW1228	-58.9	46	18	6.7	Cytoplasmic	GO:0005575	GO:0044464	GO:0044424	GO:0044444	GO:0005829	GO:0016020	NAN	NAN	NAN	NAN	NAN	NAN	NAN	NAN	NAN	NAN	NAN	NAN	NAN	NAN	NAN	NAN	NAN	NAN	NAN	NAN	NAN	NAN	NAN	NAN	NAN	NAN	NAN	NAN	NAN	NAN	NAN	NAN	NAN	NAN	NAN	NAN	NAN	NAN
JW1229	195.3	13	10	10.3	Integral Membrane Protein	GO:0005575	GO:0044464	NAN	NAN	NAN	GO:0016020	GO:0005886	NAN	NAN	NAN	NAN	NAN	NAN	NAN	NAN	NAN	NAN	NAN	NAN	NAN	NAN	NAN	NAN	NAN	NAN	NAN	NAN	NAN	NAN	NAN	NAN	NAN	NAN	NAN	NAN	NAN	NAN	NAN	NAN	NAN	NAN	NAN	NAN	NAN
JW1235	-237	74	35	6.6	Periplasmic	GO:0005575	GO:0044464	NAN	NAN	NAN	NAN	NAN	NAN	NAN	NAN	NAN	NAN	NAN	NAN	NAN	NAN	NAN	GO:0042597	GO:0030288	NAN	NAN	NAN	NAN	NAN	NAN	NAN	NAN	NAN	NAN	NAN	NAN	NAN	NAN	NAN	NAN	NAN	NAN	NAN	NAN	NAN	NAN	NAN	NAN	NAN
JW1238	-3	18	30	6.51	Cytoplasmic	NAN	NAN	NAN	NAN	NAN	NAN	NAN	NAN	NAN	NAN	NAN	NAN	NAN	NAN	NAN	NAN	NAN	NAN	NAN	NAN	NAN	NAN	NAN	NAN	NAN	NAN	NAN	NAN	NAN	NAN	NAN	NAN	NAN	NAN	NAN	NAN	NAN	NAN	NAN	NAN	NAN	NAN	NAN	NAN
JW1239	-13.6	18	30	7.92	Cytoplasmic	GO:0005575	GO:0044464	NAN	NAN	NAN	GO:0016020	GO:0005886	NAN	NAN	NAN	NAN	NAN	NAN	NAN	NAN	NAN	NAN	NAN	NAN	NAN	NAN	NAN	NAN	NAN	NAN	NAN	NAN	NAN	NAN	NAN	NAN	NAN	NAN	NAN	NAN	NAN	NAN	NAN	NAN	NAN	NAN	NAN	NAN	NAN
JW1241	92.4	4	27	8.5	Integral Membrane Protein	GO:0005575	NAN	NAN	NAN	NAN	GO:0016020	NAN	NAN	NAN	NAN	NAN	NAN	NAN	NAN	NAN	NAN	NAN	NAN	NAN	NAN	NAN	NAN	NAN	NAN	NAN	NAN	NAN	NAN	NAN	NAN	NAN	NAN	NAN	NAN	NAN	NAN	NAN	NAN	NAN	NAN	NAN	NAN	NAN	NAN
JW1245	15.6	80	22	8.4	Cytoplasmic	NAN	NAN	NAN	NAN	NAN	NAN	NAN	NAN	NAN	NAN	NAN	NAN	NAN	NAN	NAN	NAN	NAN	NAN	NAN	NAN	NAN	NAN	NAN	NAN	NAN	NAN	NAN	NAN	NAN	NAN	NAN	NAN	NAN	NAN	NAN	NAN	NAN	NAN	NAN	NAN	NAN	NAN	NAN	NAN
JW1248	-5.7	43	6	7	Outer Membrane B-barrel protein	GO:0005575	GO:0044464	NAN	NAN	NAN	GO:0016020	NAN	NAN	NAN	NAN	NAN	NAN	NAN	NAN	NAN	NAN	NAN	NAN	NAN	NAN	GO:0044462	GO:0019867	GO:0009279	NAN	NAN	NAN	NAN	NAN	NAN	NAN	NAN	NAN	NAN	NAN	NAN	NAN	NAN	NAN	NAN	NAN	NAN	NAN	NAN	NAN
JW1249	-68.7	95	18	5.8	Cytoplasmic	NAN	NAN	NAN	NAN	NAN	NAN	NAN	NAN	NAN	NAN	NAN	NAN	NAN	NAN	NAN	NAN	NAN	NAN	NAN	NAN	NAN	NAN	NAN	NAN	NAN	NAN	NAN	NAN	NAN	NAN	NAN	NAN	NAN	NAN	NAN	NAN	NAN	NAN	NAN	NAN	NAN	NAN	NAN	NAN
JW1250	-75.6	101	17	6.3	Cytoplasmic	NAN	NAN	NAN	NAN	NAN	NAN	NAN	NAN	NAN	NAN	NAN	NAN	NAN	NAN	NAN	NAN	NAN	NAN	NAN	NAN	NAN	NAN	NAN	NAN	NAN	NAN	NAN	NAN	NAN	NAN	NAN	NAN	NAN	NAN	NAN	NAN	NAN	NAN	NAN	NAN	NAN	NAN	NAN	NAN
JW1251	-98.7	92	15	10.7	Cytoplasmic	NAN	NAN	NAN	NAN	NAN	NAN	NAN	NAN	NAN	NAN	NAN	NAN	NAN	NAN	NAN	NAN	NAN	NAN	NAN	NAN	NAN	NAN	NAN	NAN	NAN	NAN	NAN	NAN	NAN	NAN	NAN	NAN	NAN	NAN	NAN	NAN	NAN	NAN	NAN	NAN	NAN	NAN	NAN	NAN
JW1252	32.9	86	36	6.2	Cytoplasmic	GO:0005575	GO:0044464	GO:0044424	GO:0044444	GO:0005829	NAN	NAN	NAN	NAN	GO:0005737	NAN	NAN	NAN	NAN	NAN	NAN	NAN	NAN	NAN	NAN	NAN	NAN	NAN	NAN	NAN	NAN	NAN	NAN	NAN	NAN	NAN	NAN	NAN	NAN	NAN	NAN	NAN	NAN	NAN	NAN	NAN	NAN	NAN	NAN
JW1253	-75.8	42	70	6.2	Cytoplasmic	GO:0005575	GO:0044464	GO:0044424	GO:0044444	GO:0005829	NAN	NAN	NAN	NAN	GO:0005737	NAN	NAN	NAN	NAN	NAN	NAN	NAN	NAN	NAN	NAN	NAN	NAN	NAN	NAN	NAN	NAN	NAN	NAN	NAN	NAN	NAN	NAN	NAN	NAN	NAN	NAN	NAN	NAN	NAN	NAN	NAN	NAN	NAN	NAN
JW1254	-11.4	19	53	6.04	Cytoplasmic	NAN	NAN	NAN	NAN	NAN	NAN	NAN	NAN	NAN	NAN	NAN	NAN	NAN	NAN	NAN	NAN	NAN	NAN	NAN	NAN	NAN	NAN	NAN	NAN	NAN	NAN	NAN	NAN	NAN	NAN	NAN	NAN	NAN	NAN	NAN	NAN	NAN	NAN	NAN	NAN	NAN	NAN	NAN	NAN
JW1255	-3.5	23	7	6.38	Cytoplasmic	NAN	NAN	NAN	NAN	NAN	NAN	NAN	NAN	NAN	NAN	NAN	NAN	NAN	NAN	NAN	NAN	NAN	NAN	NAN	NAN	NAN	NAN	NAN	NAN	NAN	NAN	NAN	NAN	NAN	NAN	NAN	NAN	NAN	NAN	NAN	NAN	NAN	NAN	NAN	NAN	NAN	NAN	NAN	NAN
JW1256	-98.7	66	19	5.7	Cytoplasmic	GO:0005575	GO:0044464	GO:0044424	GO:0044444	GO:0005829	NAN	NAN	NAN	NAN	NAN	NAN	NAN	NAN	NAN	NAN	NAN	NAN	NAN	NAN	NAN	NAN	NAN	NAN	NAN	NAN	NAN	NAN	NAN	NAN	NAN	NAN	NAN	NAN	NAN	NAN	NAN	NAN	NAN	NAN	NAN	NAN	NAN	NAN	NAN
JW1258	-88.1	59	28	6.8	Cytoplasmic	NAN	NAN	NAN	NAN	NAN	NAN	NAN	NAN	NAN	NAN	NAN	NAN	NAN	NAN	NAN	NAN	NAN	NAN	NAN	NAN	NAN	NAN	NAN	NAN	NAN	NAN	NAN	NAN	NAN	NAN	NAN	NAN	NAN	NAN	NAN	NAN	NAN	NAN	NAN	NAN	NAN	NAN	NAN	NAN
JW1262	-86.2	104	58	7	Cytoplasmic	NAN	NAN	NAN	NAN	NAN	NAN	NAN	NAN	NAN	NAN	NAN	NAN	NAN	NAN	NAN	NAN	NAN	NAN	NAN	NAN	NAN	NAN	NAN	NAN	NAN	NAN	NAN	NAN	NAN	NAN	NAN	NAN	NAN	NAN	NAN	NAN	NAN	NAN	NAN	NAN	NAN	NAN	NAN	NAN
JW1263	-80.9	60	49	8.2	Cytoplasmic	NAN	NAN	NAN	NAN	NAN	NAN	NAN	NAN	NAN	NAN	NAN	NAN	NAN	NAN	NAN	NAN	NAN	NAN	NAN	NAN	NAN	NAN	NAN	NAN	NAN	NAN	NAN	NAN	NAN	NAN	NAN	NAN	NAN	NAN	NAN	NAN	NAN	NAN	NAN	NAN	NAN	NAN	NAN	NAN
JW1264	-123.6	9	49	9.8	Integral Membrane Protein	GO:0005575	GO:0044464	NAN	NAN	NAN	GO:0016020	GO:0005886	NAN	NAN	NAN	NAN	NAN	NAN	NAN	NAN	NAN	NAN	NAN	NAN	NAN	NAN	NAN	NAN	NAN	NAN	NAN	NAN	NAN	NAN	NAN	NAN	NAN	NAN	NAN	NAN	NAN	NAN	NAN	NAN	NAN	NAN	NAN	NAN	NAN
JW1265	-31.5	82	28	6.6	Cytoplasmic	GO:0005575	GO:0044464	GO:0044424	GO:0044444	GO:0005829	NAN	NAN	NAN	NAN	NAN	NAN	NAN	NAN	NAN	NAN	NAN	NAN	NAN	NAN	NAN	NAN	NAN	NAN	NAN	NAN	NAN	NAN	NAN	NAN	NAN	NAN	NAN	NAN	NAN	NAN	NAN	NAN	NAN	NAN	NAN	NAN	NAN	NAN	NAN
JW1267	-24.9	8	55	7.97	Cytoplasmic	GO:0005575	GO:0044464	GO:0044424	GO:0044444	GO:0005829	NAN	NAN	NAN	NAN	NAN	NAN	NAN	NAN	NAN	NAN	NAN	NAN	NAN	NAN	NAN	NAN	NAN	NAN	NAN	NAN	NAN	NAN	NAN	NAN	NAN	NAN	NAN	NAN	NAN	NAN	NAN	NAN	NAN	NAN	NAN	NAN	NAN	NAN	NAN
JW1268	-208.3	41	13	5.9	Cytoplasmic	GO:0005575	GO:0044464	GO:0044424	GO:0044444	GO:0005829	NAN	NAN	NAN	NAN	GO:0005737	NAN	NAN	NAN	NAN	NAN	NAN	NAN	NAN	NAN	NAN	NAN	NAN	NAN	NAN	NAN	NAN	NAN	NAN	NAN	NAN	NAN	NAN	NAN	NAN	NAN	NAN	NAN	NAN	NAN	NAN	NAN	NAN	NAN	NAN
JW1269	-35.4	103	24	6.3	Cytoplasmic	NAN	NAN	NAN	NAN	NAN	NAN	NAN	NAN	NAN	NAN	NAN	NAN	NAN	NAN	NAN	NAN	NAN	NAN	NAN	NAN	NAN	NAN	NAN	NAN	NAN	NAN	NAN	NAN	NAN	NAN	NAN	NAN	NAN	NAN	NAN	NAN	NAN	NAN	NAN	NAN	NAN	NAN	NAN	NAN
JW1271	69.4	36	32	10.4	Integral Membrane Protein	GO:0005575	GO:0044464	NAN	NAN	NAN	GO:0016020	GO:0005886	GO:0044425	NAN	NAN	GO:0044459	GO:0031224	GO:0016021	GO:0031226	GO:0005887	NAN	NAN	NAN	NAN	NAN	NAN	NAN	NAN	NAN	NAN	NAN	NAN	NAN	NAN	NAN	NAN	NAN	NAN	NAN	NAN	NAN	NAN	NAN	NAN	NAN	NAN	NAN	NAN	NAN
JW1272	-142	9	62	6.6	Periplasmic	GO:0005575	GO:0044464	GO:0044424	GO:0044444	GO:0005829	NAN	NAN	GO:0044425	NAN	NAN	GO:0044459	GO:0031224	GO:0016021	GO:0031226	GO:0005887	NAN	NAN	NAN	NAN	NAN	NAN	NAN	NAN	NAN	NAN	NAN	NAN	NAN	NAN	NAN	NAN	NAN	NAN	NAN	NAN	NAN	NAN	NAN	NAN	NAN	NAN	NAN	NAN	NAN
JW1273	13.9	51	17	6.9	Cytoplasmic	GO:0005575	GO:0044464	GO:0044424	GO:0044444	GO:0005829	NAN	NAN	NAN	NAN	GO:0005737	NAN	NAN	NAN	NAN	NAN	NAN	NAN	NAN	NAN	NAN	NAN	NAN	NAN	NAN	NAN	NAN	NAN	NAN	NAN	NAN	NAN	NAN	NAN	NAN	NAN	NAN	NAN	NAN	NAN	NAN	NAN	NAN	NAN	NAN
JW1274	-45.2	110	41	10	Cytoplasmic	GO:0005575	GO:0044464	GO:0044424	GO:0044444	NAN	NAN	NAN	NAN	GO:0032991	NAN	NAN	NAN	NAN	NAN	NAN	NAN	NAN	NAN	NAN	NAN	NAN	NAN	NAN	NAN	NAN	NAN	NAN	GO:1990904	GO:0030529	NAN	NAN	NAN	NAN	NAN	NAN	NAN	NAN	NAN	NAN	NAN	NAN	NAN	NAN	NAN
JW1276	-22.8	37	52	6.8	Cytoplasmic	GO:0005575	GO:0044464	GO:0044424	GO:0044444	GO:0005829	NAN	NAN	NAN	NAN	NAN	NAN	NAN	NAN	NAN	NAN	NAN	NAN	NAN	NAN	NAN	NAN	NAN	NAN	NAN	NAN	NAN	NAN	NAN	NAN	NAN	NAN	NAN	NAN	NAN	NAN	NAN	NAN	NAN	NAN	NAN	NAN	NAN	NAN	NAN
JW1279	-178.3	49	7	5.6	Cytoplasmic	GO:0005575	GO:0044464	GO:0044424	GO:0044444	GO:0005829	NAN	NAN	NAN	GO:0032991	NAN	NAN	NAN	NAN	NAN	NAN	GO:1902494	NAN	NAN	NAN	NAN	NAN	NAN	NAN	NAN	NAN	NAN	NAN	NAN	NAN	NAN	NAN	NAN	NAN	NAN	NAN	NAN	NAN	NAN	NAN	NAN	NAN	NAN	NAN	NAN
JW1281	42.7	49	17	6.5	Cytoplasmic	GO:0005575	GO:0044464	GO:0044424	GO:0044444	GO:0005829	GO:0016020	NAN	NAN	NAN	NAN	NAN	NAN	NAN	NAN	NAN	NAN	NAN	NAN	NAN	NAN	NAN	NAN	NAN	NAN	NAN	NAN	NAN	NAN	NAN	NAN	NAN	NAN	NAN	NAN	NAN	NAN	NAN	NAN	NAN	NAN	NAN	NAN	NAN	NAN
JW1282	-83	30	34	9.8	Cytoplasmic	NAN	NAN	NAN	NAN	NAN	NAN	NAN	NAN	NAN	NAN	NAN	NAN	NAN	NAN	NAN	NAN	NAN	NAN	NAN	NAN	NAN	NAN	NAN	NAN	NAN	NAN	NAN	NAN	NAN	NAN	NAN	NAN	NAN	NAN	NAN	NAN	NAN	NAN	NAN	NAN	NAN	NAN	NAN	NAN
JW1283	-64.9	8	39	10	Cytoplasmic	GO:0005575	GO:0044464	NAN	NAN	NAN	NAN	NAN	GO:0044425	GO:0032991	NAN	GO:0044459	NAN	NAN	NAN	NAN	GO:1902494	GO:0043234	NAN	NAN	GO:0098796	NAN	NAN	NAN	GO:0098797	NAN	NAN	NAN	NAN	NAN	GO:1904949	GO:1990351	GO:1902495	GO:0098533	NAN	GO:0043190	NAN	NAN	NAN	NAN	NAN	NAN	NAN	NAN	NAN
JW1284	-117.8	22	34	9.4	Cytoplasmic	GO:0005575	GO:0044464	NAN	NAN	NAN	NAN	NAN	GO:0044425	GO:0032991	NAN	GO:0044459	NAN	NAN	NAN	NAN	GO:1902494	GO:0043234	NAN	NAN	GO:0098796	NAN	NAN	NAN	GO:0098797	NAN	NAN	NAN	NAN	NAN	GO:1904949	GO:1990351	GO:1902495	GO:0098533	NAN	GO:0043190	NAN	NAN	NAN	NAN	NAN	NAN	NAN	NAN	NAN
JW1285	221.7	11	33	6.2	Integral Membrane Protein	GO:0005575	GO:0044464	NAN	NAN	NAN	GO:0016020	GO:0005886	GO:0044425	GO:0032991	NAN	GO:0044459	GO:0031224	GO:0016021	GO:0031226	GO:0005887	GO:1902494	GO:0043234	NAN	NAN	GO:0098796	NAN	NAN	NAN	GO:0098797	NAN	NAN	NAN	NAN	NAN	GO:1904949	GO:1990351	GO:1902495	GO:0098533	NAN	GO:0043190	NAN	NAN	NAN	NAN	NAN	NAN	NAN	NAN	NAN
JW1286	236.5	9	20	9.6	Integral Membrane Protein	GO:0005575	GO:0044464	NAN	NAN	NAN	GO:0016020	GO:0005886	GO:0044425	GO:0032991	NAN	GO:0044459	GO:0031224	GO:0016021	GO:0031226	GO:0005887	GO:1902494	GO:0043234	NAN	NAN	GO:0098796	NAN	NAN	NAN	GO:0098797	NAN	NAN	NAN	NAN	NAN	GO:1904949	GO:1990351	GO:1902495	GO:0098533	NAN	GO:0043190	NAN	NAN	NAN	NAN	NAN	NAN	NAN	NAN	NAN
JW1287	-176.1	31	31	7.7	Periplasmic	GO:0005575	GO:0044464	NAN	NAN	NAN	NAN	NAN	GO:0044425	GO:0032991	NAN	GO:0044459	NAN	NAN	NAN	NAN	GO:1902494	GO:0043234	GO:0042597	GO:0030288	GO:0098796	NAN	NAN	NAN	GO:0098797	NAN	NAN	NAN	NAN	NAN	GO:1904949	GO:1990351	GO:1902495	GO:0098533	NAN	GO:0043190	NAN	NAN	NAN	NAN	NAN	NAN	NAN	NAN	NAN
JW1288	-38	102	27	4.7	Cytoplasmic	GO:0005575	GO:0044464	GO:0044424	GO:0044444	GO:0005829	NAN	NAN	NAN	NAN	NAN	NAN	NAN	NAN	NAN	NAN	NAN	NAN	NAN	NAN	NAN	NAN	NAN	NAN	NAN	NAN	NAN	NAN	NAN	NAN	NAN	NAN	NAN	NAN	NAN	NAN	NAN	NAN	NAN	NAN	NAN	NAN	NAN	NAN	NAN
JW1291	-39.9	49	52	6	Cytoplasmic	NAN	NAN	NAN	NAN	NAN	NAN	NAN	NAN	NAN	NAN	NAN	NAN	NAN	NAN	NAN	NAN	NAN	NAN	NAN	NAN	NAN	NAN	NAN	NAN	NAN	NAN	NAN	NAN	NAN	NAN	NAN	NAN	NAN	NAN	NAN	NAN	NAN	NAN	NAN	NAN	NAN	NAN	NAN	NAN
JW1292	-60.1	68	38	6.2	Cytoplasmic	NAN	NAN	NAN	NAN	NAN	NAN	NAN	NAN	NAN	NAN	NAN	NAN	NAN	NAN	NAN	NAN	NAN	NAN	NAN	NAN	NAN	NAN	NAN	NAN	NAN	NAN	NAN	NAN	NAN	NAN	NAN	NAN	NAN	NAN	NAN	NAN	NAN	NAN	NAN	NAN	NAN	NAN	NAN	NAN
JW1293	-57.5	15	56	6.18	Cytoplasmic	NAN	NAN	NAN	NAN	NAN	NAN	NAN	NAN	NAN	NAN	NAN	NAN	NAN	NAN	NAN	NAN	NAN	NAN	NAN	NAN	NAN	NAN	NAN	NAN	NAN	NAN	NAN	NAN	NAN	NAN	NAN	NAN	NAN	NAN	NAN	NAN	NAN	NAN	NAN	NAN	NAN	NAN	NAN	NAN
JW1294	-103.9	12	24	7	Cytoplasmic	NAN	NAN	NAN	NAN	NAN	NAN	NAN	NAN	NAN	NAN	NAN	NAN	NAN	NAN	NAN	NAN	NAN	NAN	NAN	NAN	NAN	NAN	NAN	NAN	NAN	NAN	NAN	NAN	NAN	NAN	NAN	NAN	NAN	NAN	NAN	NAN	NAN	NAN	NAN	NAN	NAN	NAN	NAN	NAN
JW1295	17.5	42	61	6.3	Periplasmic	NAN	NAN	NAN	NAN	NAN	NAN	NAN	NAN	NAN	NAN	NAN	NAN	NAN	NAN	NAN	NAN	NAN	NAN	NAN	NAN	NAN	NAN	NAN	NAN	NAN	NAN	NAN	NAN	NAN	NAN	NAN	NAN	NAN	NAN	NAN	NAN	NAN	NAN	NAN	NAN	NAN	NAN	NAN	NAN
JW1296	-95.4	37	17	6.2	Cytoplasmic	NAN	NAN	NAN	NAN	NAN	NAN	NAN	NAN	NAN	NAN	NAN	NAN	NAN	NAN	NAN	NAN	NAN	NAN	NAN	NAN	NAN	NAN	NAN	NAN	NAN	NAN	NAN	NAN	NAN	NAN	NAN	NAN	NAN	NAN	NAN	NAN	NAN	NAN	NAN	NAN	NAN	NAN	NAN	NAN
JW1297	-160.3	114	44	6.2	Cytoplasmic	GO:0005575	GO:0044464	GO:0044424	GO:0044444	GO:0005829	NAN	NAN	GO:0044425	NAN	NAN	GO:0044459	NAN	NAN	NAN	NAN	NAN	NAN	NAN	NAN	NAN	NAN	NAN	NAN	NAN	NAN	NAN	NAN	NAN	NAN	NAN	NAN	NAN	NAN	NAN	NAN	NAN	NAN	NAN	NAN	NAN	NAN	NAN	NAN	NAN
JW1298	-16.5	63	22	9.3	Membrane Anchored	NAN	NAN	NAN	NAN	NAN	NAN	NAN	NAN	NAN	NAN	NAN	NAN	NAN	NAN	NAN	NAN	NAN	NAN	NAN	NAN	NAN	NAN	NAN	NAN	NAN	NAN	NAN	NAN	NAN	NAN	NAN	NAN	NAN	NAN	NAN	NAN	NAN	NAN	NAN	NAN	NAN	NAN	NAN	NAN
JW1299	33.4	29	16	8.5	Membrane Anchored	NAN	NAN	NAN	NAN	NAN	NAN	NAN	NAN	NAN	NAN	NAN	NAN	NAN	NAN	NAN	NAN	NAN	NAN	NAN	NAN	NAN	NAN	NAN	NAN	NAN	NAN	NAN	NAN	NAN	NAN	NAN	NAN	NAN	NAN	NAN	NAN	NAN	NAN	NAN	NAN	NAN	NAN	NAN	NAN
JW1300	-4.1	35	37	12.3	Cytoplasmic	GO:0005575	GO:0044464	NAN	NAN	NAN	GO:0016020	GO:0005886	NAN	NAN	NAN	NAN	NAN	NAN	NAN	NAN	NAN	NAN	NAN	NAN	NAN	NAN	NAN	NAN	NAN	NAN	NAN	NAN	NAN	NAN	NAN	NAN	NAN	NAN	NAN	NAN	NAN	NAN	NAN	NAN	NAN	NAN	NAN	NAN	NAN
JW1302	-167.6	6	25	6.17	Cytoplasmic	NAN	NAN	NAN	NAN	NAN	NAN	NAN	NAN	NAN	NAN	NAN	NAN	NAN	NAN	NAN	NAN	NAN	NAN	NAN	NAN	NAN	NAN	NAN	NAN	NAN	NAN	NAN	NAN	NAN	NAN	NAN	NAN	NAN	NAN	NAN	NAN	NAN	NAN	NAN	NAN	NAN	NAN	NAN	NAN
JW1303	-55	67	60	5.2	Outer Membrane Lipoprotein	NAN	NAN	NAN	NAN	NAN	NAN	NAN	NAN	NAN	NAN	NAN	NAN	NAN	NAN	NAN	NAN	NAN	NAN	NAN	NAN	NAN	NAN	NAN	NAN	NAN	NAN	NAN	NAN	NAN	NAN	NAN	NAN	NAN	NAN	NAN	NAN	NAN	NAN	NAN	NAN	NAN	NAN	NAN	NAN
JW1306	-33.5	9	67	6.3	Cytoplasmic	NAN	NAN	NAN	NAN	NAN	NAN	NAN	NAN	NAN	NAN	NAN	NAN	NAN	NAN	NAN	NAN	NAN	NAN	NAN	NAN	NAN	NAN	NAN	NAN	NAN	NAN	NAN	NAN	NAN	NAN	NAN	NAN	NAN	NAN	NAN	NAN	NAN	NAN	NAN	NAN	NAN	NAN	NAN	NAN
JW1308	-35.8	13	17	6.2	Cytoplasmic	NAN	NAN	NAN	NAN	NAN	NAN	NAN	NAN	NAN	NAN	NAN	NAN	NAN	NAN	NAN	NAN	NAN	NAN	NAN	NAN	NAN	NAN	NAN	NAN	NAN	NAN	NAN	NAN	NAN	NAN	NAN	NAN	NAN	NAN	NAN	NAN	NAN	NAN	NAN	NAN	NAN	NAN	NAN	NAN
JW1311	-35.2	11	34	8.82	Cytoplasmic	NAN	NAN	NAN	NAN	NAN	NAN	NAN	NAN	NAN	NAN	NAN	NAN	NAN	NAN	NAN	NAN	NAN	NAN	NAN	NAN	NAN	NAN	NAN	NAN	NAN	NAN	NAN	NAN	NAN	NAN	NAN	NAN	NAN	NAN	NAN	NAN	NAN	NAN	NAN	NAN	NAN	NAN	NAN	NAN
JW1312	-202.4	55	36	4.5	Outer Membrane B-barrel protein	GO:0005575	GO:0044464	NAN	NAN	NAN	GO:0016020	NAN	GO:0044425	NAN	NAN	NAN	GO:0031224	GO:0016021	NAN	NAN	NAN	NAN	NAN	NAN	NAN	GO:0044462	GO:0019867	GO:0009279	NAN	NAN	NAN	NAN	NAN	NAN	NAN	NAN	NAN	NAN	NAN	NAN	NAN	NAN	NAN	NAN	NAN	NAN	NAN	NAN	NAN
JW1313	-29.5	85	27	6.4	Cytoplasmic	NAN	NAN	NAN	NAN	NAN	NAN	NAN	NAN	NAN	NAN	NAN	NAN	NAN	NAN	NAN	NAN	NAN	NAN	NAN	NAN	NAN	NAN	NAN	NAN	NAN	NAN	NAN	NAN	NAN	NAN	NAN	NAN	NAN	NAN	NAN	NAN	NAN	NAN	NAN	NAN	NAN	NAN	NAN	NAN
JW1314	-112.8	5	45	8.43	Cytoplasmic	NAN	NAN	NAN	NAN	NAN	NAN	NAN	NAN	NAN	NAN	NAN	NAN	NAN	NAN	NAN	NAN	NAN	NAN	NAN	NAN	NAN	NAN	NAN	NAN	NAN	NAN	NAN	NAN	NAN	NAN	NAN	NAN	NAN	NAN	NAN	NAN	NAN	NAN	NAN	NAN	NAN	NAN	NAN	NAN
JW1315	-87.1	11	65	9.1	Integral Membrane Protein	GO:0005575	GO:0044464	NAN	NAN	NAN	GO:0016020	GO:0005886	NAN	NAN	NAN	NAN	NAN	NAN	NAN	NAN	NAN	NAN	NAN	NAN	NAN	NAN	NAN	NAN	NAN	NAN	NAN	NAN	NAN	NAN	NAN	NAN	NAN	NAN	NAN	NAN	NAN	NAN	NAN	NAN	NAN	NAN	NAN	NAN	NAN
JW1316	-106.9	47	28	6	Cytoplasmic	GO:0005575	GO:0044464	GO:0044424	GO:0044444	GO:0005829	NAN	NAN	NAN	NAN	NAN	NAN	NAN	NAN	NAN	NAN	NAN	NAN	NAN	NAN	NAN	NAN	NAN	NAN	NAN	NAN	NAN	NAN	NAN	NAN	NAN	NAN	NAN	NAN	NAN	NAN	NAN	NAN	NAN	NAN	NAN	NAN	NAN	NAN	NAN
JW1318	29.4	20	65	5.48	Cytoplasmic	NAN	NAN	NAN	NAN	NAN	NAN	NAN	NAN	NAN	NAN	NAN	NAN	NAN	NAN	NAN	NAN	NAN	NAN	NAN	NAN	NAN	NAN	NAN	NAN	NAN	NAN	NAN	NAN	NAN	NAN	NAN	NAN	NAN	NAN	NAN	NAN	NAN	NAN	NAN	NAN	NAN	NAN	NAN	NAN
JW1319	-38.2	59	23	6.2	Cytoplasmic	GO:0005575	GO:0044464	GO:0044424	NAN	NAN	NAN	NAN	NAN	NAN	GO:0005737	NAN	NAN	NAN	NAN	NAN	NAN	NAN	NAN	NAN	NAN	NAN	NAN	NAN	NAN	NAN	NAN	NAN	NAN	NAN	NAN	NAN	NAN	NAN	NAN	NAN	NAN	NAN	NAN	NAN	NAN	NAN	NAN	NAN	NAN
JW1322	-181.9	32	54	9	Periplasmic	GO:0005575	GO:0044464	NAN	NAN	NAN	NAN	NAN	NAN	NAN	NAN	NAN	NAN	NAN	NAN	NAN	NAN	NAN	GO:0042597	GO:0030288	NAN	NAN	NAN	NAN	NAN	NAN	NAN	NAN	NAN	NAN	NAN	NAN	NAN	NAN	NAN	NAN	NAN	NAN	NAN	NAN	NAN	NAN	NAN	NAN	NAN
JW1323	122.1	15	25	9.9	Integral Membrane Protein	GO:0005575	GO:0044464	NAN	NAN	NAN	GO:0016020	GO:0005886	GO:0044425	NAN	NAN	GO:0044459	GO:0031224	GO:0016021	GO:0031226	GO:0005887	NAN	NAN	NAN	NAN	NAN	NAN	NAN	NAN	NAN	NAN	NAN	NAN	NAN	NAN	NAN	NAN	NAN	NAN	NAN	NAN	NAN	NAN	NAN	NAN	NAN	NAN	NAN	NAN	NAN
JW1326	80.4	30	43	10	Integral Membrane Protein	NAN	NAN	NAN	NAN	NAN	NAN	NAN	NAN	NAN	NAN	NAN	NAN	NAN	NAN	NAN	NAN	NAN	NAN	NAN	NAN	NAN	NAN	NAN	NAN	NAN	NAN	NAN	NAN	NAN	NAN	NAN	NAN	NAN	NAN	NAN	NAN	NAN	NAN	NAN	NAN	NAN	NAN	NAN	NAN
JW1327	-65.5	73	58	5.6	Cytoplasmic	NAN	NAN	NAN	NAN	NAN	NAN	NAN	NAN	NAN	NAN	NAN	NAN	NAN	NAN	NAN	NAN	NAN	NAN	NAN	NAN	NAN	NAN	NAN	NAN	NAN	NAN	NAN	NAN	NAN	NAN	NAN	NAN	NAN	NAN	NAN	NAN	NAN	NAN	NAN	NAN	NAN	NAN	NAN	NAN
JW1328	-68.6	105	18	8.3	Cytoplasmic	GO:0005575	GO:0044464	GO:0044424	GO:0044444	GO:0005829	NAN	NAN	NAN	NAN	NAN	NAN	NAN	NAN	NAN	NAN	NAN	NAN	NAN	NAN	NAN	NAN	NAN	NAN	NAN	NAN	NAN	NAN	NAN	NAN	NAN	NAN	NAN	NAN	NAN	NAN	NAN	NAN	NAN	NAN	NAN	NAN	NAN	NAN	NAN
JW1329	-43.2	11	34	8.7	Cytoplasmic	NAN	NAN	NAN	NAN	NAN	NAN	NAN	NAN	NAN	NAN	NAN	NAN	NAN	NAN	NAN	NAN	NAN	NAN	NAN	NAN	NAN	NAN	NAN	NAN	NAN	NAN	NAN	NAN	NAN	NAN	NAN	NAN	NAN	NAN	NAN	NAN	NAN	NAN	NAN	NAN	NAN	NAN	NAN	NAN
JW1331	-89.8	49	24	5.9	Cytoplasmic	GO:0005575	GO:0044464	GO:0044424	NAN	NAN	NAN	NAN	NAN	NAN	GO:0005737	NAN	NAN	NAN	NAN	NAN	NAN	NAN	NAN	NAN	NAN	NAN	NAN	NAN	NAN	NAN	NAN	NAN	NAN	NAN	NAN	NAN	NAN	NAN	NAN	NAN	NAN	NAN	NAN	NAN	NAN	NAN	NAN	NAN	NAN
JW1333	-69.2	3	80	8.08	Cytoplasmic	NAN	NAN	NAN	NAN	NAN	NAN	NAN	NAN	NAN	NAN	NAN	NAN	NAN	NAN	NAN	NAN	NAN	NAN	NAN	NAN	NAN	NAN	NAN	NAN	NAN	NAN	NAN	NAN	NAN	NAN	NAN	NAN	NAN	NAN	NAN	NAN	NAN	NAN	NAN	NAN	NAN	NAN	NAN	NAN
JW1334	-112.2	66	21	9.8	Cytoplasmic	NAN	NAN	NAN	NAN	NAN	NAN	NAN	NAN	NAN	NAN	NAN	NAN	NAN	NAN	NAN	NAN	NAN	NAN	NAN	NAN	NAN	NAN	NAN	NAN	NAN	NAN	NAN	NAN	NAN	NAN	NAN	NAN	NAN	NAN	NAN	NAN	NAN	NAN	NAN	NAN	NAN	NAN	NAN	NAN
JW1336	-16.5	82	5	5.8	Integral Membrane Protein	NAN	NAN	NAN	NAN	NAN	NAN	NAN	NAN	NAN	NAN	NAN	NAN	NAN	NAN	NAN	NAN	NAN	NAN	NAN	NAN	NAN	NAN	NAN	NAN	NAN	NAN	NAN	NAN	NAN	NAN	NAN	NAN	NAN	NAN	NAN	NAN	NAN	NAN	NAN	NAN	NAN	NAN	NAN	NAN
JW1337	6.3	13	41	7.81	Cytoplasmic	NAN	NAN	NAN	NAN	NAN	NAN	NAN	NAN	NAN	NAN	NAN	NAN	NAN	NAN	NAN	NAN	NAN	NAN	NAN	NAN	NAN	NAN	NAN	NAN	NAN	NAN	NAN	NAN	NAN	NAN	NAN	NAN	NAN	NAN	NAN	NAN	NAN	NAN	NAN	NAN	NAN	NAN	NAN	NAN
JW1338	-141.6	93	68	6.7	Cytoplasmic	GO:0005575	GO:0044464	GO:0044424	GO:0044444	GO:0005829	NAN	NAN	NAN	NAN	NAN	NAN	NAN	NAN	NAN	NAN	NAN	NAN	NAN	NAN	NAN	NAN	NAN	NAN	NAN	NAN	NAN	NAN	NAN	NAN	NAN	NAN	NAN	NAN	NAN	NAN	NAN	NAN	NAN	NAN	NAN	NAN	NAN	NAN	NAN
JW1339	-196.2	35	19	10.4	Cytoplasmic	NAN	NAN	NAN	NAN	NAN	NAN	NAN	NAN	NAN	NAN	NAN	NAN	NAN	NAN	NAN	NAN	NAN	NAN	NAN	NAN	NAN	NAN	NAN	NAN	NAN	NAN	NAN	NAN	NAN	NAN	NAN	NAN	NAN	NAN	NAN	NAN	NAN	NAN	NAN	NAN	NAN	NAN	NAN	NAN
JW1341	-58.1	134	14	10.3	Cytoplasmic	NAN	NAN	NAN	NAN	NAN	NAN	NAN	NAN	NAN	NAN	NAN	NAN	NAN	NAN	NAN	NAN	NAN	NAN	NAN	NAN	NAN	NAN	NAN	NAN	NAN	NAN	NAN	NAN	NAN	NAN	NAN	NAN	NAN	NAN	NAN	NAN	NAN	NAN	NAN	NAN	NAN	NAN	NAN	NAN
JW1343	-95.8	61	92	9	Cytoplasmic	GO:0005575	NAN	NAN	NAN	NAN	NAN	NAN	NAN	GO:0032991	NAN	NAN	NAN	NAN	NAN	NAN	NAN	NAN	NAN	NAN	NAN	NAN	NAN	NAN	NAN	NAN	NAN	NAN	NAN	NAN	NAN	NAN	NAN	NAN	NAN	NAN	NAN	NAN	NAN	NAN	NAN	NAN	NAN	NAN	NAN
JW1344	-500.2	51	17	4.5	Cytoplasmic	NAN	NAN	NAN	NAN	NAN	NAN	NAN	NAN	NAN	NAN	NAN	NAN	NAN	NAN	NAN	NAN	NAN	NAN	NAN	NAN	NAN	NAN	NAN	NAN	NAN	NAN	NAN	NAN	NAN	NAN	NAN	NAN	NAN	NAN	NAN	NAN	NAN	NAN	NAN	NAN	NAN	NAN	NAN	NAN
JW1345	-10.2	105	23	7.4	Cytoplasmic	NAN	NAN	NAN	NAN	NAN	NAN	NAN	NAN	NAN	NAN	NAN	NAN	NAN	NAN	NAN	NAN	NAN	NAN	NAN	NAN	NAN	NAN	NAN	NAN	NAN	NAN	NAN	NAN	NAN	NAN	NAN	NAN	NAN	NAN	NAN	NAN	NAN	NAN	NAN	NAN	NAN	NAN	NAN	NAN
JW1346	-40.8	118	16	8.2	Cytoplasmic	NAN	NAN	NAN	NAN	NAN	NAN	NAN	NAN	NAN	NAN	NAN	NAN	NAN	NAN	NAN	NAN	NAN	NAN	NAN	NAN	NAN	NAN	NAN	NAN	NAN	NAN	NAN	NAN	NAN	NAN	NAN	NAN	NAN	NAN	NAN	NAN	NAN	NAN	NAN	NAN	NAN	NAN	NAN	NAN
JW1347	-27.4	25	23	10.41	Cytoplasmic	NAN	NAN	NAN	NAN	NAN	NAN	NAN	NAN	NAN	NAN	NAN	NAN	NAN	NAN	NAN	NAN	NAN	NAN	NAN	NAN	NAN	NAN	NAN	NAN	NAN	NAN	NAN	NAN	NAN	NAN	NAN	NAN	NAN	NAN	NAN	NAN	NAN	NAN	NAN	NAN	NAN	NAN	NAN	NAN
JW1351	-74.1	92	33	9.3	Cytoplasmic	NAN	NAN	NAN	NAN	NAN	NAN	NAN	NAN	NAN	NAN	NAN	NAN	NAN	NAN	NAN	NAN	NAN	NAN	NAN	NAN	NAN	NAN	NAN	NAN	NAN	NAN	NAN	NAN	NAN	NAN	NAN	NAN	NAN	NAN	NAN	NAN	NAN	NAN	NAN	NAN	NAN	NAN	NAN	NAN
JW1353	-48.6	88	40	8.5	Cytoplasmic	NAN	NAN	NAN	NAN	NAN	NAN	NAN	NAN	NAN	NAN	NAN	NAN	NAN	NAN	NAN	NAN	NAN	NAN	NAN	NAN	NAN	NAN	NAN	NAN	NAN	NAN	NAN	NAN	NAN	NAN	NAN	NAN	NAN	NAN	NAN	NAN	NAN	NAN	NAN	NAN	NAN	NAN	NAN	NAN
JW1354	-153.5	20	34	9.49	Cytoplasmic	NAN	NAN	NAN	NAN	NAN	NAN	NAN	NAN	NAN	NAN	NAN	NAN	NAN	NAN	NAN	NAN	NAN	NAN	NAN	NAN	NAN	NAN	NAN	NAN	NAN	NAN	NAN	NAN	NAN	NAN	NAN	NAN	NAN	NAN	NAN	NAN	NAN	NAN	NAN	NAN	NAN	NAN	NAN	NAN
JW1359	-24.8	90	24	8.2	Cytoplasmic	NAN	NAN	NAN	NAN	NAN	NAN	NAN	NAN	NAN	NAN	NAN	NAN	NAN	NAN	NAN	NAN	NAN	NAN	NAN	NAN	NAN	NAN	NAN	NAN	NAN	NAN	NAN	NAN	NAN	NAN	NAN	NAN	NAN	NAN	NAN	NAN	NAN	NAN	NAN	NAN	NAN	NAN	NAN	NAN
JW1360	-69.2	77	21	6.9	Cytoplasmic	NAN	NAN	NAN	NAN	NAN	NAN	NAN	NAN	NAN	NAN	NAN	NAN	NAN	NAN	NAN	NAN	NAN	NAN	NAN	NAN	NAN	NAN	NAN	NAN	NAN	NAN	NAN	NAN	NAN	NAN	NAN	NAN	NAN	NAN	NAN	NAN	NAN	NAN	NAN	NAN	NAN	NAN	NAN	NAN
JW1361	-141.2	70	47	7.4	Cytoplasmic	NAN	NAN	NAN	NAN	NAN	NAN	NAN	NAN	NAN	NAN	NAN	NAN	NAN	NAN	NAN	NAN	NAN	NAN	NAN	NAN	NAN	NAN	NAN	NAN	NAN	NAN	NAN	NAN	NAN	NAN	NAN	NAN	NAN	NAN	NAN	NAN	NAN	NAN	NAN	NAN	NAN	NAN	NAN	NAN
JW1366	-366.1	68	8	7.8	Cytoplasmic	NAN	NAN	NAN	NAN	NAN	NAN	NAN	NAN	NAN	NAN	NAN	NAN	NAN	NAN	NAN	NAN	NAN	NAN	NAN	NAN	NAN	NAN	NAN	NAN	NAN	NAN	NAN	NAN	NAN	NAN	NAN	NAN	NAN	NAN	NAN	NAN	NAN	NAN	NAN	NAN	NAN	NAN	NAN	NAN
JW1367	-70.7	113	24	4.7	Cytoplasmic	NAN	NAN	NAN	NAN	NAN	NAN	NAN	NAN	NAN	NAN	NAN	NAN	NAN	NAN	NAN	NAN	NAN	NAN	NAN	NAN	NAN	NAN	NAN	NAN	NAN	NAN	NAN	NAN	NAN	NAN	NAN	NAN	NAN	NAN	NAN	NAN	NAN	NAN	NAN	NAN	NAN	NAN	NAN	NAN
JW1368	-58.9	70	38	10.5	Cytoplasmic	NAN	NAN	NAN	NAN	NAN	NAN	NAN	NAN	NAN	NAN	NAN	NAN	NAN	NAN	NAN	NAN	NAN	NAN	NAN	NAN	NAN	NAN	NAN	NAN	NAN	NAN	NAN	NAN	NAN	NAN	NAN	NAN	NAN	NAN	NAN	NAN	NAN	NAN	NAN	NAN	NAN	NAN	NAN	NAN
JW1369	-27.6	87	12	10.5	Cytoplasmic	NAN	NAN	NAN	NAN	NAN	NAN	NAN	NAN	NAN	NAN	NAN	NAN	NAN	NAN	NAN	NAN	NAN	NAN	NAN	NAN	NAN	NAN	NAN	NAN	NAN	NAN	NAN	NAN	NAN	NAN	NAN	NAN	NAN	NAN	NAN	NAN	NAN	NAN	NAN	NAN	NAN	NAN	NAN	NAN
JW1370	3.2	94	25	6.4	Cytoplasmic	NAN	NAN	NAN	NAN	NAN	NAN	NAN	NAN	NAN	NAN	NAN	NAN	NAN	NAN	NAN	NAN	NAN	NAN	NAN	NAN	NAN	NAN	NAN	NAN	NAN	NAN	NAN	NAN	NAN	NAN	NAN	NAN	NAN	NAN	NAN	NAN	NAN	NAN	NAN	NAN	NAN	NAN	NAN	NAN
JW1371	-205.8	10	55	4.7	Outer Membrane B-barrel protein	GO:0005575	NAN	NAN	NAN	NAN	GO:0016020	NAN	NAN	NAN	NAN	NAN	NAN	NAN	NAN	NAN	NAN	NAN	NAN	NAN	NAN	NAN	NAN	NAN	NAN	NAN	NAN	NAN	NAN	NAN	NAN	NAN	NAN	NAN	NAN	NAN	NAN	NAN	NAN	NAN	NAN	NAN	NAN	NAN	NAN
JW1372	-224.8	17	5	5.67	Cytoplasmic	NAN	NAN	NAN	NAN	NAN	NAN	NAN	NAN	NAN	NAN	NAN	NAN	NAN	NAN	NAN	NAN	NAN	NAN	NAN	NAN	NAN	NAN	NAN	NAN	NAN	NAN	NAN	NAN	NAN	NAN	NAN	NAN	NAN	NAN	NAN	NAN	NAN	NAN	NAN	NAN	NAN	NAN	NAN	NAN
JW1374	-18.4	107	24	8	Outer Membrane Lipoprotein	GO:0005575	GO:0044464	NAN	NAN	NAN	GO:0016020	NAN	NAN	NAN	NAN	NAN	NAN	NAN	NAN	NAN	NAN	NAN	NAN	NAN	NAN	GO:0044462	GO:0019867	GO:0009279	NAN	NAN	NAN	NAN	NAN	NAN	NAN	NAN	NAN	NAN	NAN	NAN	NAN	NAN	NAN	NAN	NAN	NAN	NAN	NAN	NAN
JW1375	-33.1	72	26	5.9	Cytoplasmic	GO:0005575	GO:0044464	GO:0044424	GO:0044444	GO:0005829	NAN	NAN	NAN	NAN	NAN	NAN	NAN	NAN	NAN	NAN	NAN	NAN	NAN	NAN	NAN	NAN	NAN	NAN	NAN	NAN	NAN	NAN	NAN	NAN	NAN	NAN	NAN	NAN	NAN	NAN	NAN	NAN	NAN	NAN	NAN	NAN	NAN	NAN	NAN
JW1376	-144.2	13	5	6.1	Membrane Anchored	GO:0005575	GO:0044464	NAN	NAN	NAN	GO:0016020	GO:0005886	NAN	NAN	NAN	NAN	NAN	NAN	NAN	NAN	NAN	NAN	NAN	NAN	NAN	NAN	NAN	NAN	NAN	NAN	NAN	NAN	NAN	NAN	NAN	NAN	NAN	NAN	NAN	NAN	NAN	NAN	NAN	NAN	NAN	NAN	NAN	NAN	NAN
JW1379	-124.4	37	15	7.3	Cytoplasmic	GO:0005575	GO:0044464	GO:0044424	GO:0044444	GO:0005829	NAN	NAN	NAN	NAN	NAN	NAN	NAN	NAN	NAN	NAN	NAN	NAN	NAN	NAN	NAN	NAN	NAN	NAN	NAN	NAN	NAN	NAN	NAN	NAN	NAN	NAN	NAN	NAN	NAN	NAN	NAN	NAN	NAN	NAN	NAN	NAN	NAN	NAN	NAN
JW1380	-18.3	11	37	5.88	Cytoplasmic	NAN	NAN	NAN	NAN	NAN	NAN	NAN	NAN	NAN	NAN	NAN	NAN	NAN	NAN	NAN	NAN	NAN	NAN	NAN	NAN	NAN	NAN	NAN	NAN	NAN	NAN	NAN	NAN	NAN	NAN	NAN	NAN	NAN	NAN	NAN	NAN	NAN	NAN	NAN	NAN	NAN	NAN	NAN	NAN
JW1381	-295.2	97	5	5.9	Periplasmic	GO:0005575	GO:0044464	NAN	NAN	NAN	NAN	NAN	NAN	NAN	NAN	NAN	NAN	NAN	NAN	NAN	NAN	NAN	GO:0042597	NAN	NAN	NAN	NAN	NAN	NAN	NAN	NAN	NAN	NAN	NAN	NAN	NAN	NAN	NAN	NAN	NAN	NAN	NAN	NAN	NAN	NAN	NAN	NAN	NAN	NAN
JW1382	-1	8	30	6.36	Cytoplasmic	NAN	NAN	NAN	NAN	NAN	NAN	NAN	NAN	NAN	NAN	NAN	NAN	NAN	NAN	NAN	NAN	NAN	NAN	NAN	NAN	NAN	NAN	NAN	NAN	NAN	NAN	NAN	NAN	NAN	NAN	NAN	NAN	NAN	NAN	NAN	NAN	NAN	NAN	NAN	NAN	NAN	NAN	NAN	NAN
JW1384	-53.3	86	11	7	Cytoplasmic	NAN	NAN	NAN	NAN	NAN	NAN	NAN	NAN	NAN	NAN	NAN	NAN	NAN	NAN	NAN	NAN	NAN	NAN	NAN	NAN	NAN	NAN	NAN	NAN	NAN	NAN	NAN	NAN	NAN	NAN	NAN	NAN	NAN	NAN	NAN	NAN	NAN	NAN	NAN	NAN	NAN	NAN	NAN	NAN
JW1387	-77.3	21	64	6.68	Cytoplasmic	NAN	NAN	NAN	NAN	NAN	NAN	NAN	NAN	NAN	NAN	NAN	NAN	NAN	NAN	NAN	NAN	NAN	NAN	NAN	NAN	NAN	NAN	NAN	NAN	NAN	NAN	NAN	NAN	NAN	NAN	NAN	NAN	NAN	NAN	NAN	NAN	NAN	NAN	NAN	NAN	NAN	NAN	NAN	NAN
JW1388	23.3	71	40	8.4	Cytoplasmic	NAN	NAN	NAN	NAN	NAN	NAN	NAN	NAN	NAN	NAN	NAN	NAN	NAN	NAN	NAN	NAN	NAN	NAN	NAN	NAN	NAN	NAN	NAN	NAN	NAN	NAN	NAN	NAN	NAN	NAN	NAN	NAN	NAN	NAN	NAN	NAN	NAN	NAN	NAN	NAN	NAN	NAN	NAN	NAN
JW1389	-24.5	99	67	7.6	Cytoplasmic	NAN	NAN	NAN	NAN	NAN	NAN	NAN	NAN	NAN	NAN	NAN	NAN	NAN	NAN	NAN	NAN	NAN	NAN	NAN	NAN	NAN	NAN	NAN	NAN	NAN	NAN	NAN	NAN	NAN	NAN	NAN	NAN	NAN	NAN	NAN	NAN	NAN	NAN	NAN	NAN	NAN	NAN	NAN	NAN
JW1390	40.7	7	60	6.21	Cytoplasmic	NAN	NAN	NAN	NAN	NAN	NAN	NAN	NAN	NAN	NAN	NAN	NAN	NAN	NAN	NAN	NAN	NAN	NAN	NAN	NAN	NAN	NAN	NAN	NAN	NAN	NAN	NAN	NAN	NAN	NAN	NAN	NAN	NAN	NAN	NAN	NAN	NAN	NAN	NAN	NAN	NAN	NAN	NAN	NAN
JW1391	-3.1	77	69	7.3	Cytoplasmic	NAN	NAN	NAN	NAN	NAN	NAN	NAN	NAN	NAN	NAN	NAN	NAN	NAN	NAN	NAN	NAN	NAN	NAN	NAN	NAN	NAN	NAN	NAN	NAN	NAN	NAN	NAN	NAN	NAN	NAN	NAN	NAN	NAN	NAN	NAN	NAN	NAN	NAN	NAN	NAN	NAN	NAN	NAN	NAN
JW1392	19	18	29	6.74	Cytoplasmic	NAN	NAN	NAN	NAN	NAN	NAN	NAN	NAN	NAN	NAN	NAN	NAN	NAN	NAN	NAN	NAN	NAN	NAN	NAN	NAN	NAN	NAN	NAN	NAN	NAN	NAN	NAN	NAN	NAN	NAN	NAN	NAN	NAN	NAN	NAN	NAN	NAN	NAN	NAN	NAN	NAN	NAN	NAN	NAN
JW1394	1.4	13	12	7.93	Cytoplasmic	NAN	NAN	NAN	NAN	NAN	NAN	NAN	NAN	NAN	NAN	NAN	NAN	NAN	NAN	NAN	NAN	NAN	NAN	NAN	NAN	NAN	NAN	NAN	NAN	NAN	NAN	NAN	NAN	NAN	NAN	NAN	NAN	NAN	NAN	NAN	NAN	NAN	NAN	NAN	NAN	NAN	NAN	NAN	NAN
JW1395	-12.6	45	55	7	Cytoplasmic	NAN	NAN	NAN	NAN	NAN	NAN	NAN	NAN	NAN	NAN	NAN	NAN	NAN	NAN	NAN	NAN	NAN	NAN	NAN	NAN	NAN	NAN	NAN	NAN	NAN	NAN	NAN	NAN	NAN	NAN	NAN	NAN	NAN	NAN	NAN	NAN	NAN	NAN	NAN	NAN	NAN	NAN	NAN	NAN
JW1402	-299.4	28	26	4.45	Cytoplasmic	NAN	NAN	NAN	NAN	NAN	NAN	NAN	NAN	NAN	NAN	NAN	NAN	NAN	NAN	NAN	NAN	NAN	NAN	NAN	NAN	NAN	NAN	NAN	NAN	NAN	NAN	NAN	NAN	NAN	NAN	NAN	NAN	NAN	NAN	NAN	NAN	NAN	NAN	NAN	NAN	NAN	NAN	NAN	NAN
JW1403	13.5	61	27	6	Cytoplasmic	GO:0005575	GO:0044464	GO:0044424	GO:0044444	GO:0005829	NAN	NAN	NAN	NAN	NAN	NAN	NAN	NAN	NAN	NAN	NAN	NAN	NAN	NAN	NAN	NAN	NAN	NAN	NAN	NAN	NAN	NAN	NAN	NAN	NAN	NAN	NAN	NAN	NAN	NAN	NAN	NAN	NAN	NAN	NAN	NAN	NAN	NAN	NAN
JW1405	168.8	12	23	8.5	Integral Membrane Protein	GO:0005575	GO:0044464	NAN	NAN	NAN	GO:0016020	GO:0005886	NAN	NAN	NAN	NAN	NAN	NAN	NAN	NAN	NAN	NAN	NAN	NAN	NAN	NAN	NAN	NAN	NAN	NAN	NAN	NAN	NAN	NAN	NAN	NAN	NAN	NAN	NAN	NAN	NAN	NAN	NAN	NAN	NAN	NAN	NAN	NAN	NAN
JW1407	-135	13	27	9.42	Cytoplasmic	GO:0005575	NAN	NAN	NAN	NAN	GO:0016020	NAN	NAN	NAN	NAN	NAN	NAN	NAN	NAN	NAN	NAN	NAN	NAN	NAN	NAN	NAN	NAN	NAN	NAN	NAN	NAN	NAN	NAN	NAN	NAN	NAN	NAN	NAN	NAN	NAN	NAN	NAN	NAN	NAN	NAN	NAN	NAN	NAN	NAN
JW1409	13.4	109	27	6.2	Cytoplasmic	GO:0005575	GO:0044464	GO:0044424	GO:0044444	GO:0005829	NAN	NAN	NAN	NAN	NAN	NAN	NAN	NAN	NAN	NAN	NAN	NAN	NAN	NAN	NAN	NAN	NAN	NAN	NAN	NAN	NAN	NAN	NAN	NAN	NAN	NAN	NAN	NAN	NAN	NAN	NAN	NAN	NAN	NAN	NAN	NAN	NAN	NAN	NAN
JW1411	-38	24	26	6.17	Cytoplasmic	NAN	NAN	NAN	NAN	NAN	NAN	NAN	NAN	NAN	NAN	NAN	NAN	NAN	NAN	NAN	NAN	NAN	NAN	NAN	NAN	NAN	NAN	NAN	NAN	NAN	NAN	NAN	NAN	NAN	NAN	NAN	NAN	NAN	NAN	NAN	NAN	NAN	NAN	NAN	NAN	NAN	NAN	NAN	NAN
JW1412	-26.8	53	78	5.3	Cytoplasmic	GO:0005575	GO:0044464	GO:0044424	GO:0044444	GO:0005829	NAN	NAN	NAN	NAN	NAN	NAN	NAN	NAN	NAN	NAN	NAN	NAN	NAN	NAN	NAN	NAN	NAN	NAN	NAN	NAN	NAN	NAN	NAN	NAN	NAN	NAN	NAN	NAN	NAN	NAN	NAN	NAN	NAN	NAN	NAN	NAN	NAN	NAN	NAN
JW1413	-14.9	97	20	5.5	Cytoplasmic	NAN	NAN	NAN	NAN	NAN	NAN	NAN	NAN	NAN	NAN	NAN	NAN	NAN	NAN	NAN	NAN	NAN	NAN	NAN	NAN	NAN	NAN	NAN	NAN	NAN	NAN	NAN	NAN	NAN	NAN	NAN	NAN	NAN	NAN	NAN	NAN	NAN	NAN	NAN	NAN	NAN	NAN	NAN	NAN
JW1417	-69.4	34	39	6.6	Integral Membrane Protein	GO:0005575	GO:0044464	NAN	NAN	NAN	GO:0016020	GO:0005886	GO:0044425	NAN	NAN	GO:0044459	GO:0031224	GO:0016021	GO:0031226	GO:0005887	NAN	NAN	NAN	NAN	NAN	NAN	NAN	NAN	NAN	NAN	NAN	NAN	NAN	NAN	NAN	NAN	NAN	NAN	NAN	NAN	NAN	NAN	NAN	NAN	NAN	NAN	NAN	NAN	NAN
JW1419	-206.1	16	32	5.71	Cytoplasmic	NAN	NAN	NAN	NAN	NAN	NAN	NAN	NAN	NAN	NAN	NAN	NAN	NAN	NAN	NAN	NAN	NAN	NAN	NAN	NAN	NAN	NAN	NAN	NAN	NAN	NAN	NAN	NAN	NAN	NAN	NAN	NAN	NAN	NAN	NAN	NAN	NAN	NAN	NAN	NAN	NAN	NAN	NAN	NAN
JW1420	-223.9	61	19	6.1	Periplasmic	GO:0005575	GO:0044464	NAN	NAN	NAN	NAN	NAN	NAN	NAN	NAN	NAN	NAN	NAN	NAN	NAN	NAN	NAN	GO:0042597	GO:0030288	NAN	NAN	NAN	NAN	NAN	NAN	NAN	NAN	NAN	NAN	NAN	NAN	NAN	NAN	NAN	NAN	NAN	NAN	NAN	NAN	NAN	NAN	NAN	NAN	NAN
JW1423	-66.3	118	47	6.7	Cytoplasmic	GO:0005575	GO:0044464	GO:0044424	NAN	NAN	NAN	NAN	NAN	NAN	GO:0005737	NAN	NAN	NAN	NAN	NAN	NAN	NAN	NAN	NAN	NAN	NAN	NAN	NAN	NAN	NAN	NAN	NAN	NAN	NAN	NAN	NAN	NAN	NAN	NAN	NAN	NAN	NAN	NAN	NAN	NAN	NAN	NAN	NAN	NAN
JW1424	-10.6	19	21	5.49	Cytoplasmic	NAN	NAN	NAN	NAN	NAN	NAN	NAN	NAN	NAN	NAN	NAN	NAN	NAN	NAN	NAN	NAN	NAN	NAN	NAN	NAN	NAN	NAN	NAN	NAN	NAN	NAN	NAN	NAN	NAN	NAN	NAN	NAN	NAN	NAN	NAN	NAN	NAN	NAN	NAN	NAN	NAN	NAN	NAN	NAN
JW1426	-74.1	50	67	8	Cytoplasmic	GO:0005575	GO:0044464	GO:0044424	GO:0044444	GO:0005829	NAN	NAN	NAN	NAN	NAN	NAN	NAN	NAN	NAN	NAN	NAN	NAN	NAN	NAN	NAN	NAN	NAN	NAN	NAN	NAN	NAN	NAN	NAN	NAN	NAN	NAN	NAN	NAN	NAN	NAN	NAN	NAN	NAN	NAN	NAN	NAN	NAN	NAN	NAN
JW1430	-32.2	75	7	6.6	Cytoplasmic	NAN	NAN	NAN	NAN	NAN	NAN	NAN	NAN	NAN	NAN	NAN	NAN	NAN	NAN	NAN	NAN	NAN	NAN	NAN	NAN	NAN	NAN	NAN	NAN	NAN	NAN	NAN	NAN	NAN	NAN	NAN	NAN	NAN	NAN	NAN	NAN	NAN	NAN	NAN	NAN	NAN	NAN	NAN	NAN
JW1431	-203.3	13	7	7.06	Cytoplasmic	NAN	NAN	NAN	NAN	NAN	NAN	NAN	NAN	NAN	NAN	NAN	NAN	NAN	NAN	NAN	NAN	NAN	NAN	NAN	NAN	NAN	NAN	NAN	NAN	NAN	NAN	NAN	NAN	NAN	NAN	NAN	NAN	NAN	NAN	NAN	NAN	NAN	NAN	NAN	NAN	NAN	NAN	NAN	NAN
JW1432	-38.6	38	33	8	Periplasmic	NAN	NAN	NAN	NAN	NAN	NAN	NAN	NAN	NAN	NAN	NAN	NAN	NAN	NAN	NAN	NAN	NAN	NAN	NAN	NAN	NAN	NAN	NAN	NAN	NAN	NAN	NAN	NAN	NAN	NAN	NAN	NAN	NAN	NAN	NAN	NAN	NAN	NAN	NAN	NAN	NAN	NAN	NAN	NAN
JW1433	12.5	87	11	5.9	Cytoplasmic	NAN	NAN	NAN	NAN	NAN	NAN	NAN	NAN	NAN	NAN	NAN	NAN	NAN	NAN	NAN	NAN	NAN	NAN	NAN	NAN	NAN	NAN	NAN	NAN	NAN	NAN	NAN	NAN	NAN	NAN	NAN	NAN	NAN	NAN	NAN	NAN	NAN	NAN	NAN	NAN	NAN	NAN	NAN	NAN
JW1434	-90	25	20	9.17	Cytoplasmic	NAN	NAN	NAN	NAN	NAN	NAN	NAN	NAN	NAN	NAN	NAN	NAN	NAN	NAN	NAN	NAN	NAN	NAN	NAN	NAN	NAN	NAN	NAN	NAN	NAN	NAN	NAN	NAN	NAN	NAN	NAN	NAN	NAN	NAN	NAN	NAN	NAN	NAN	NAN	NAN	NAN	NAN	NAN	NAN
JW1435	-123.5	16	31	7.8	Periplasmic	GO:0005575	GO:0044464	NAN	NAN	NAN	NAN	NAN	NAN	NAN	NAN	NAN	NAN	NAN	NAN	NAN	NAN	NAN	GO:0042597	GO:0030288	NAN	NAN	NAN	NAN	NAN	NAN	NAN	NAN	NAN	NAN	NAN	NAN	NAN	NAN	NAN	NAN	NAN	NAN	NAN	NAN	NAN	NAN	NAN	NAN	NAN
JW1436	-40.9	26	6	7.8	Cytoplasmic	NAN	NAN	NAN	NAN	NAN	NAN	NAN	NAN	NAN	NAN	NAN	NAN	NAN	NAN	NAN	NAN	NAN	NAN	NAN	NAN	NAN	NAN	NAN	NAN	NAN	NAN	NAN	NAN	NAN	NAN	NAN	NAN	NAN	NAN	NAN	NAN	NAN	NAN	NAN	NAN	NAN	NAN	NAN	NAN
JW1439	-13.7	20	32	6.08	Cytoplasmic	GO:0005575	GO:0044464	GO:0044424	GO:0044444	GO:0005829	NAN	NAN	NAN	NAN	NAN	NAN	NAN	NAN	NAN	NAN	NAN	NAN	NAN	NAN	NAN	NAN	NAN	NAN	NAN	NAN	NAN	NAN	NAN	NAN	NAN	NAN	NAN	NAN	NAN	NAN	NAN	NAN	NAN	NAN	NAN	NAN	NAN	NAN	NAN
JW1441	-49	103	57	6.5	Cytoplasmic	GO:0005575	GO:0044464	GO:0044424	GO:0044444	GO:0005829	NAN	NAN	NAN	NAN	NAN	NAN	NAN	NAN	NAN	NAN	NAN	NAN	NAN	NAN	NAN	NAN	NAN	NAN	NAN	NAN	NAN	NAN	NAN	NAN	NAN	NAN	NAN	NAN	NAN	NAN	NAN	NAN	NAN	NAN	NAN	NAN	NAN	NAN	NAN
JW1442	178.4	14	9	12	Integral Membrane Protein	GO:0005575	GO:0044464	NAN	NAN	NAN	GO:0016020	GO:0005886	NAN	NAN	NAN	NAN	NAN	NAN	NAN	NAN	NAN	NAN	NAN	NAN	NAN	NAN	NAN	NAN	NAN	NAN	NAN	NAN	NAN	NAN	NAN	NAN	NAN	NAN	NAN	NAN	NAN	NAN	NAN	NAN	NAN	NAN	NAN	NAN	NAN
JW1445	-31.3	46	31	7.3	Cytoplasmic	NAN	NAN	NAN	NAN	NAN	NAN	NAN	NAN	NAN	NAN	NAN	NAN	NAN	NAN	NAN	NAN	NAN	NAN	NAN	NAN	NAN	NAN	NAN	NAN	NAN	NAN	NAN	NAN	NAN	NAN	NAN	NAN	NAN	NAN	NAN	NAN	NAN	NAN	NAN	NAN	NAN	NAN	NAN	NAN
JW1446	-386.7	3	27	5.7	Outer Membrane B-barrel protein	NAN	NAN	NAN	NAN	NAN	NAN	NAN	NAN	NAN	NAN	NAN	NAN	NAN	NAN	NAN	NAN	NAN	NAN	NAN	NAN	NAN	NAN	NAN	NAN	NAN	NAN	NAN	NAN	NAN	NAN	NAN	NAN	NAN	NAN	NAN	NAN	NAN	NAN	NAN	NAN	NAN	NAN	NAN	NAN
JW1447	-94.9	65	17	9.8	Periplasmic	GO:0005575	GO:0044464	NAN	NAN	NAN	NAN	NAN	NAN	NAN	NAN	NAN	NAN	NAN	NAN	NAN	NAN	NAN	GO:0042597	GO:0030288	NAN	NAN	NAN	NAN	NAN	NAN	NAN	NAN	NAN	NAN	NAN	NAN	NAN	NAN	NAN	NAN	NAN	NAN	NAN	NAN	NAN	NAN	NAN	NAN	NAN
JW1449	-10.6	16	79	5.51	Cytoplasmic	GO:0005575	GO:0044464	GO:0044424	NAN	NAN	NAN	NAN	NAN	NAN	GO:0005737	NAN	NAN	NAN	NAN	NAN	NAN	NAN	NAN	NAN	NAN	NAN	NAN	NAN	NAN	NAN	NAN	NAN	NAN	NAN	NAN	NAN	NAN	NAN	NAN	NAN	NAN	NAN	NAN	NAN	NAN	NAN	NAN	NAN	NAN
JW1451	-517	1	21	6.06	Cytoplasmic	NAN	NAN	NAN	NAN	NAN	NAN	NAN	NAN	NAN	NAN	NAN	NAN	NAN	NAN	NAN	NAN	NAN	NAN	NAN	NAN	NAN	NAN	NAN	NAN	NAN	NAN	NAN	NAN	NAN	NAN	NAN	NAN	NAN	NAN	NAN	NAN	NAN	NAN	NAN	NAN	NAN	NAN	NAN	NAN
JW1452	-28.9	9	10	9.2	Membrane Anchored	NAN	NAN	NAN	NAN	NAN	NAN	NAN	NAN	NAN	NAN	NAN	NAN	NAN	NAN	NAN	NAN	NAN	NAN	NAN	NAN	NAN	NAN	NAN	NAN	NAN	NAN	NAN	NAN	NAN	NAN	NAN	NAN	NAN	NAN	NAN	NAN	NAN	NAN	NAN	NAN	NAN	NAN	NAN	NAN
JW1453	-59.6	54	16	6.6	Cytoplasmic	NAN	NAN	NAN	NAN	NAN	NAN	NAN	NAN	NAN	NAN	NAN	NAN	NAN	NAN	NAN	NAN	NAN	NAN	NAN	NAN	NAN	NAN	NAN	NAN	NAN	NAN	NAN	NAN	NAN	NAN	NAN	NAN	NAN	NAN	NAN	NAN	NAN	NAN	NAN	NAN	NAN	NAN	NAN	NAN
JW1455	-127.7	24	33	7.5	Cytoplasmic	NAN	NAN	NAN	NAN	NAN	NAN	NAN	NAN	NAN	NAN	NAN	NAN	NAN	NAN	NAN	NAN	NAN	NAN	NAN	NAN	NAN	NAN	NAN	NAN	NAN	NAN	NAN	NAN	NAN	NAN	NAN	NAN	NAN	NAN	NAN	NAN	NAN	NAN	NAN	NAN	NAN	NAN	NAN	NAN
JW1457	-12.1	57	46	6.5	Cytoplasmic	NAN	NAN	NAN	NAN	NAN	NAN	NAN	NAN	NAN	NAN	NAN	NAN	NAN	NAN	NAN	NAN	NAN	NAN	NAN	NAN	NAN	NAN	NAN	NAN	NAN	NAN	NAN	NAN	NAN	NAN	NAN	NAN	NAN	NAN	NAN	NAN	NAN	NAN	NAN	NAN	NAN	NAN	NAN	NAN
JW1458	-90.5	82	41	6.3	Cytoplasmic	NAN	NAN	NAN	NAN	NAN	NAN	NAN	NAN	NAN	NAN	NAN	NAN	NAN	NAN	NAN	NAN	NAN	NAN	NAN	NAN	NAN	NAN	NAN	NAN	NAN	NAN	NAN	NAN	NAN	NAN	NAN	NAN	NAN	NAN	NAN	NAN	NAN	NAN	NAN	NAN	NAN	NAN	NAN	NAN
JW1459	-39.2	82	26	6.3	Cytoplasmic	NAN	NAN	NAN	NAN	NAN	NAN	NAN	NAN	NAN	NAN	NAN	NAN	NAN	NAN	NAN	NAN	NAN	NAN	NAN	NAN	NAN	NAN	NAN	NAN	NAN	NAN	NAN	NAN	NAN	NAN	NAN	NAN	NAN	NAN	NAN	NAN	NAN	NAN	NAN	NAN	NAN	NAN	NAN	NAN
JW1461	-68.2	91	41	4.6	Cytoplasmic	NAN	NAN	NAN	NAN	NAN	NAN	NAN	NAN	NAN	NAN	NAN	NAN	NAN	NAN	NAN	NAN	NAN	NAN	NAN	NAN	NAN	NAN	NAN	NAN	NAN	NAN	NAN	NAN	NAN	NAN	NAN	NAN	NAN	NAN	NAN	NAN	NAN	NAN	NAN	NAN	NAN	NAN	NAN	NAN
JW1462	-223.2	14	26	6.09	Cytoplasmic	GO:0005575	GO:0044464	GO:0044424	NAN	NAN	GO:0016020	NAN	NAN	GO:0032991	GO:0005737	NAN	NAN	NAN	NAN	NAN	GO:1902494	NAN	NAN	NAN	NAN	NAN	NAN	NAN	NAN	NAN	NAN	NAN	NAN	NAN	NAN	NAN	NAN	NAN	NAN	NAN	GO:1990204	NAN	NAN	NAN	NAN	NAN	NAN	NAN	NAN
JW1467	-93.5	6	30	6.39	Cytoplasmic	NAN	NAN	NAN	NAN	NAN	NAN	NAN	NAN	NAN	NAN	NAN	NAN	NAN	NAN	NAN	NAN	NAN	NAN	NAN	NAN	NAN	NAN	NAN	NAN	NAN	NAN	NAN	NAN	NAN	NAN	NAN	NAN	NAN	NAN	NAN	NAN	NAN	NAN	NAN	NAN	NAN	NAN	NAN	NAN
JW1468	-56.8	48	15	8.9	Periplasmic	NAN	NAN	NAN	NAN	NAN	NAN	NAN	NAN	NAN	NAN	NAN	NAN	NAN	NAN	NAN	NAN	NAN	NAN	NAN	NAN	NAN	NAN	NAN	NAN	NAN	NAN	NAN	NAN	NAN	NAN	NAN	NAN	NAN	NAN	NAN	NAN	NAN	NAN	NAN	NAN	NAN	NAN	NAN	NAN
JW1471	-79.7	81	36	6.1	Membrane Anchored	GO:0005575	GO:0044464	NAN	NAN	NAN	GO:0016020	NAN	GO:0044425	GO:0032991	NAN	GO:0044459	GO:0031224	GO:0016021	GO:0031226	GO:0005887	GO:1902494	NAN	NAN	NAN	NAN	NAN	NAN	NAN	NAN	NAN	NAN	NAN	NAN	NAN	NAN	NAN	NAN	NAN	NAN	NAN	GO:1990204	NAN	NAN	NAN	NAN	NAN	NAN	NAN	NAN
JW1472	78	35	12	10.6	Integral Membrane Protein	GO:0005575	GO:0044464	NAN	NAN	NAN	GO:0016020	GO:0005886	GO:0044425	GO:0032991	NAN	GO:0044459	GO:0031224	GO:0016021	GO:0031226	GO:0005887	GO:1902494	NAN	NAN	NAN	NAN	NAN	NAN	NAN	NAN	NAN	NAN	NAN	NAN	NAN	NAN	NAN	NAN	NAN	NAN	NAN	GO:1990204	NAN	NAN	NAN	NAN	NAN	NAN	NAN	NAN
JW1474	34.6	87	46	6.5	Cytoplasmic	NAN	NAN	NAN	NAN	NAN	NAN	NAN	NAN	NAN	NAN	NAN	NAN	NAN	NAN	NAN	NAN	NAN	NAN	NAN	NAN	NAN	NAN	NAN	NAN	NAN	NAN	NAN	NAN	NAN	NAN	NAN	NAN	NAN	NAN	NAN	NAN	NAN	NAN	NAN	NAN	NAN	NAN	NAN	NAN
JW1477	-17.4	101	21	6.9	Cytoplasmic	GO:0005575	GO:0044464	GO:0044424	GO:0044444	GO:0005829	NAN	NAN	NAN	NAN	NAN	NAN	NAN	NAN	NAN	NAN	NAN	NAN	NAN	NAN	NAN	NAN	NAN	NAN	NAN	NAN	NAN	NAN	NAN	NAN	NAN	NAN	NAN	NAN	NAN	NAN	NAN	NAN	NAN	NAN	NAN	NAN	NAN	NAN	NAN
JW1478	-51.1	18	11	8.09	Cytoplasmic	NAN	NAN	NAN	NAN	NAN	NAN	NAN	NAN	NAN	NAN	NAN	NAN	NAN	NAN	NAN	NAN	NAN	NAN	NAN	NAN	NAN	NAN	NAN	NAN	NAN	NAN	NAN	NAN	NAN	NAN	NAN	NAN	NAN	NAN	NAN	NAN	NAN	NAN	NAN	NAN	NAN	NAN	NAN	NAN
JW1479	7.8	23	13	7.21	Cytoplasmic	NAN	NAN	NAN	NAN	NAN	NAN	NAN	NAN	NAN	NAN	NAN	NAN	NAN	NAN	NAN	NAN	NAN	NAN	NAN	NAN	NAN	NAN	NAN	NAN	NAN	NAN	NAN	NAN	NAN	NAN	NAN	NAN	NAN	NAN	NAN	NAN	NAN	NAN	NAN	NAN	NAN	NAN	NAN	NAN
JW1480	188.8	15	16	10.3	Integral Membrane Protein	GO:0005575	GO:0044464	NAN	NAN	NAN	GO:0016020	GO:0005886	GO:0044425	NAN	NAN	GO:0044459	GO:0031224	GO:0016021	GO:0031226	GO:0005887	NAN	NAN	NAN	NAN	NAN	NAN	NAN	NAN	NAN	NAN	NAN	NAN	NAN	NAN	NAN	NAN	NAN	NAN	NAN	NAN	NAN	NAN	NAN	NAN	NAN	NAN	NAN	NAN	NAN
JW1483	-6.9	46	13	6	Cytoplasmic	NAN	NAN	NAN	NAN	NAN	NAN	NAN	NAN	NAN	NAN	NAN	NAN	NAN	NAN	NAN	NAN	NAN	NAN	NAN	NAN	NAN	NAN	NAN	NAN	NAN	NAN	NAN	NAN	NAN	NAN	NAN	NAN	NAN	NAN	NAN	NAN	NAN	NAN	NAN	NAN	NAN	NAN	NAN	NAN
JW1484	-144	11	17	5.5	Cytoplasmic	NAN	NAN	NAN	NAN	NAN	NAN	NAN	NAN	NAN	NAN	NAN	NAN	NAN	NAN	NAN	NAN	NAN	NAN	NAN	NAN	NAN	NAN	NAN	NAN	NAN	NAN	NAN	NAN	NAN	NAN	NAN	NAN	NAN	NAN	NAN	NAN	NAN	NAN	NAN	NAN	NAN	NAN	NAN	NAN
JW1486	-203.5	62	15	9.8	Outer Membrane Lipoprotein	NAN	NAN	NAN	NAN	NAN	NAN	NAN	NAN	NAN	NAN	NAN	NAN	NAN	NAN	NAN	NAN	NAN	NAN	NAN	NAN	NAN	NAN	NAN	NAN	NAN	NAN	NAN	NAN	NAN	NAN	NAN	NAN	NAN	NAN	NAN	NAN	NAN	NAN	NAN	NAN	NAN	NAN	NAN	NAN
JW1488	-138.5	15	27	5.75	Cytoplasmic	GO:0005575	GO:0044464	GO:0044424	GO:0044444	GO:0005829	GO:0016020	NAN	NAN	NAN	NAN	NAN	NAN	NAN	NAN	NAN	NAN	NAN	NAN	NAN	NAN	NAN	NAN	NAN	NAN	NAN	NAN	NAN	NAN	NAN	NAN	NAN	NAN	NAN	NAN	NAN	NAN	NAN	NAN	NAN	NAN	NAN	NAN	NAN	NAN
JW1489	-369.6	38	8	6.3	Cytoplasmic	GO:0005575	GO:0044464	GO:0044424	GO:0044444	GO:0005829	NAN	NAN	NAN	NAN	NAN	NAN	NAN	NAN	NAN	NAN	NAN	NAN	NAN	NAN	NAN	NAN	NAN	NAN	NAN	NAN	NAN	NAN	NAN	NAN	NAN	NAN	NAN	NAN	NAN	NAN	NAN	NAN	NAN	NAN	NAN	NAN	NAN	NAN	NAN
JW1490	-461.6	3	18	6.4	Periplasmic	NAN	NAN	NAN	NAN	NAN	NAN	NAN	NAN	NAN	NAN	NAN	NAN	NAN	NAN	NAN	NAN	NAN	NAN	NAN	NAN	NAN	NAN	NAN	NAN	NAN	NAN	NAN	NAN	NAN	NAN	NAN	NAN	NAN	NAN	NAN	NAN	NAN	NAN	NAN	NAN	NAN	NAN	NAN	NAN
JW1492	-134.3	7	14	7.95	Cytoplasmic	NAN	NAN	NAN	NAN	NAN	NAN	NAN	NAN	NAN	NAN	NAN	NAN	NAN	NAN	NAN	NAN	NAN	NAN	NAN	NAN	NAN	NAN	NAN	NAN	NAN	NAN	NAN	NAN	NAN	NAN	NAN	NAN	NAN	NAN	NAN	NAN	NAN	NAN	NAN	NAN	NAN	NAN	NAN	NAN
JW1494	-31.9	61	17	9.1	Cytoplasmic	GO:0005575	GO:0044464	GO:0044424	GO:0044444	GO:0005829	NAN	NAN	NAN	NAN	NAN	NAN	NAN	NAN	NAN	NAN	NAN	NAN	NAN	NAN	NAN	NAN	NAN	NAN	NAN	NAN	NAN	NAN	NAN	NAN	NAN	NAN	NAN	NAN	NAN	NAN	NAN	NAN	NAN	NAN	NAN	NAN	NAN	NAN	NAN
JW1495	-202	8	6	6.64	Cytoplasmic	NAN	NAN	NAN	NAN	NAN	NAN	NAN	NAN	NAN	NAN	NAN	NAN	NAN	NAN	NAN	NAN	NAN	NAN	NAN	NAN	NAN	NAN	NAN	NAN	NAN	NAN	NAN	NAN	NAN	NAN	NAN	NAN	NAN	NAN	NAN	NAN	NAN	NAN	NAN	NAN	NAN	NAN	NAN	NAN
JW1496	41.3	62	7	8.2	Periplasmic	NAN	NAN	NAN	NAN	NAN	NAN	NAN	NAN	NAN	NAN	NAN	NAN	NAN	NAN	NAN	NAN	NAN	NAN	NAN	NAN	NAN	NAN	NAN	NAN	NAN	NAN	NAN	NAN	NAN	NAN	NAN	NAN	NAN	NAN	NAN	NAN	NAN	NAN	NAN	NAN	NAN	NAN	NAN	NAN
JW1497	-29.2	67	23	7.7	Periplasmic	NAN	NAN	NAN	NAN	NAN	NAN	NAN	NAN	NAN	NAN	NAN	NAN	NAN	NAN	NAN	NAN	NAN	NAN	NAN	NAN	NAN	NAN	NAN	NAN	NAN	NAN	NAN	NAN	NAN	NAN	NAN	NAN	NAN	NAN	NAN	NAN	NAN	NAN	NAN	NAN	NAN	NAN	NAN	NAN
JW1498	-7.5	79	14	7.7	Membrane Anchored	NAN	NAN	NAN	NAN	NAN	NAN	NAN	NAN	NAN	NAN	NAN	NAN	NAN	NAN	NAN	NAN	NAN	NAN	NAN	NAN	NAN	NAN	NAN	NAN	NAN	NAN	NAN	NAN	NAN	NAN	NAN	NAN	NAN	NAN	NAN	NAN	NAN	NAN	NAN	NAN	NAN	NAN	NAN	NAN
JW1499	-166.1	3	22	7.02	Cytoplasmic	NAN	NAN	NAN	NAN	NAN	NAN	NAN	NAN	NAN	NAN	NAN	NAN	NAN	NAN	NAN	NAN	NAN	NAN	NAN	NAN	NAN	NAN	NAN	NAN	NAN	NAN	NAN	NAN	NAN	NAN	NAN	NAN	NAN	NAN	NAN	NAN	NAN	NAN	NAN	NAN	NAN	NAN	NAN	NAN
JW1500	-66.8	4	38	8.6	Cytoplasmic	GO:0005575	GO:0044464	GO:0044424	GO:0044444	GO:0005829	NAN	NAN	NAN	NAN	NAN	NAN	NAN	NAN	NAN	NAN	NAN	NAN	NAN	NAN	NAN	NAN	NAN	NAN	NAN	NAN	NAN	NAN	NAN	NAN	NAN	NAN	NAN	NAN	NAN	NAN	NAN	NAN	NAN	NAN	NAN	NAN	NAN	NAN	NAN
JW1502	-351.2	4	48	6.19	Cytoplasmic	NAN	NAN	NAN	NAN	NAN	NAN	NAN	NAN	NAN	NAN	NAN	NAN	NAN	NAN	NAN	NAN	NAN	NAN	NAN	NAN	NAN	NAN	NAN	NAN	NAN	NAN	NAN	NAN	NAN	NAN	NAN	NAN	NAN	NAN	NAN	NAN	NAN	NAN	NAN	NAN	NAN	NAN	NAN	NAN
JW1504	25.1	6	48	5.68	Cytoplasmic	GO:0005575	GO:0044464	GO:0044424	NAN	NAN	NAN	NAN	NAN	NAN	GO:0005737	NAN	NAN	NAN	NAN	NAN	NAN	NAN	NAN	NAN	NAN	NAN	NAN	NAN	NAN	NAN	NAN	NAN	NAN	NAN	NAN	NAN	NAN	NAN	NAN	NAN	NAN	NAN	NAN	NAN	NAN	NAN	NAN	NAN	NAN
JW1505	40.9	19	16	7.26	Cytoplasmic	GO:0005575	GO:0044464	GO:0044424	GO:0044444	GO:0005829	NAN	NAN	NAN	NAN	NAN	NAN	NAN	NAN	NAN	NAN	NAN	NAN	NAN	NAN	NAN	NAN	NAN	NAN	NAN	NAN	NAN	NAN	NAN	NAN	NAN	NAN	NAN	NAN	NAN	NAN	NAN	NAN	NAN	NAN	NAN	NAN	NAN	NAN	NAN
JW1506	-25.9	17	33	7.59	Cytoplasmic	NAN	NAN	NAN	NAN	NAN	NAN	NAN	NAN	NAN	NAN	NAN	NAN	NAN	NAN	NAN	NAN	NAN	NAN	NAN	NAN	NAN	NAN	NAN	NAN	NAN	NAN	NAN	NAN	NAN	NAN	NAN	NAN	NAN	NAN	NAN	NAN	NAN	NAN	NAN	NAN	NAN	NAN	NAN	NAN
JW1509	-51.5	76	61	8.5	Periplasmic	GO:0005575	GO:0044464	NAN	NAN	NAN	GO:0016020	GO:0005886	GO:0044425	NAN	NAN	NAN	GO:0031224	GO:0016021	NAN	NAN	NAN	NAN	NAN	NAN	NAN	NAN	NAN	NAN	NAN	NAN	NAN	NAN	NAN	NAN	NAN	NAN	NAN	NAN	NAN	NAN	NAN	NAN	NAN	NAN	NAN	NAN	NAN	NAN	NAN
JW1510	-28.3	34	11	6.9	Cytoplasmic	NAN	NAN	NAN	NAN	NAN	NAN	NAN	NAN	NAN	NAN	NAN	NAN	NAN	NAN	NAN	NAN	NAN	NAN	NAN	NAN	NAN	NAN	NAN	NAN	NAN	NAN	NAN	NAN	NAN	NAN	NAN	NAN	NAN	NAN	NAN	NAN	NAN	NAN	NAN	NAN	NAN	NAN	NAN	NAN
JW1511	-50.8	77	23	6.7	Cytoplasmic	NAN	NAN	NAN	NAN	NAN	NAN	NAN	NAN	NAN	NAN	NAN	NAN	NAN	NAN	NAN	NAN	NAN	NAN	NAN	NAN	NAN	NAN	NAN	NAN	NAN	NAN	NAN	NAN	NAN	NAN	NAN	NAN	NAN	NAN	NAN	NAN	NAN	NAN	NAN	NAN	NAN	NAN	NAN	NAN
JW1512	-61.8	78	10	5.4	Cytoplasmic	GO:0005575	GO:0044464	GO:0044424	GO:0044444	GO:0005829	NAN	NAN	NAN	NAN	NAN	NAN	NAN	NAN	NAN	NAN	NAN	NAN	NAN	NAN	NAN	NAN	NAN	NAN	NAN	NAN	NAN	NAN	NAN	NAN	NAN	NAN	NAN	NAN	NAN	NAN	NAN	NAN	NAN	NAN	NAN	NAN	NAN	NAN	NAN
JW1514	-90.8	80	27	5.1	Cytoplasmic	GO:0005575	GO:0044464	GO:0044424	GO:0044444	GO:0005829	NAN	NAN	NAN	NAN	NAN	NAN	NAN	NAN	NAN	NAN	NAN	NAN	NAN	NAN	NAN	NAN	NAN	NAN	NAN	NAN	NAN	NAN	NAN	NAN	NAN	NAN	NAN	NAN	NAN	NAN	NAN	NAN	NAN	NAN	NAN	NAN	NAN	NAN	NAN
JW1516	-36.6	44	29	10.4	Cytoplasmic	NAN	NAN	NAN	NAN	NAN	NAN	NAN	NAN	NAN	NAN	NAN	NAN	NAN	NAN	NAN	NAN	NAN	NAN	NAN	NAN	NAN	NAN	NAN	NAN	NAN	NAN	NAN	NAN	NAN	NAN	NAN	NAN	NAN	NAN	NAN	NAN	NAN	NAN	NAN	NAN	NAN	NAN	NAN	NAN
JW1517	41	48	46	6.8	Cytoplasmic	NAN	NAN	NAN	NAN	NAN	NAN	NAN	NAN	NAN	NAN	NAN	NAN	NAN	NAN	NAN	NAN	NAN	NAN	NAN	NAN	NAN	NAN	NAN	NAN	NAN	NAN	NAN	NAN	NAN	NAN	NAN	NAN	NAN	NAN	NAN	NAN	NAN	NAN	NAN	NAN	NAN	NAN	NAN	NAN
JW1519	-41.2	4	33	7.08	Cytoplasmic	NAN	NAN	NAN	NAN	NAN	NAN	NAN	NAN	NAN	NAN	NAN	NAN	NAN	NAN	NAN	NAN	NAN	NAN	NAN	NAN	NAN	NAN	NAN	NAN	NAN	NAN	NAN	NAN	NAN	NAN	NAN	NAN	NAN	NAN	NAN	NAN	NAN	NAN	NAN	NAN	NAN	NAN	NAN	NAN
JW1520	-101.8	25	7	6.94	Cytoplasmic	NAN	NAN	NAN	NAN	NAN	NAN	NAN	NAN	NAN	NAN	NAN	NAN	NAN	NAN	NAN	NAN	NAN	NAN	NAN	NAN	NAN	NAN	NAN	NAN	NAN	NAN	NAN	NAN	NAN	NAN	NAN	NAN	NAN	NAN	NAN	NAN	NAN	NAN	NAN	NAN	NAN	NAN	NAN	NAN
JW1522	180.9	5	22	9.1	Integral Membrane Protein	GO:0005575	GO:0044464	NAN	NAN	NAN	NAN	NAN	GO:0044425	NAN	NAN	GO:0044459	GO:0031224	GO:0016021	GO:0031226	GO:0005887	NAN	NAN	NAN	NAN	NAN	NAN	NAN	NAN	NAN	NAN	NAN	NAN	NAN	NAN	NAN	NAN	NAN	NAN	NAN	NAN	NAN	NAN	NAN	NAN	NAN	NAN	NAN	NAN	NAN
JW1525	4.9	61	10	6.9	Periplasmic	GO:0005575	GO:0044464	NAN	NAN	NAN	NAN	NAN	NAN	NAN	NAN	NAN	NAN	NAN	NAN	NAN	NAN	NAN	GO:0042597	GO:0030288	NAN	NAN	NAN	NAN	NAN	NAN	NAN	NAN	NAN	NAN	NAN	NAN	NAN	NAN	NAN	NAN	NAN	NAN	NAN	NAN	NAN	NAN	NAN	NAN	NAN
JW1527	365.1	94	17	9.8	Integral Membrane Protein	GO:0005575	GO:0044464	NAN	NAN	NAN	GO:0016020	GO:0005886	NAN	NAN	NAN	NAN	NAN	NAN	NAN	NAN	NAN	NAN	NAN	NAN	NAN	NAN	NAN	NAN	NAN	NAN	NAN	NAN	NAN	NAN	NAN	NAN	NAN	NAN	NAN	NAN	NAN	NAN	NAN	NAN	NAN	NAN	NAN	NAN	NAN
JW1528	-58.6	37	9	5.9	Cytoplasmic	NAN	NAN	NAN	NAN	NAN	NAN	NAN	NAN	NAN	NAN	NAN	NAN	NAN	NAN	NAN	NAN	NAN	NAN	NAN	NAN	NAN	NAN	NAN	NAN	NAN	NAN	NAN	NAN	NAN	NAN	NAN	NAN	NAN	NAN	NAN	NAN	NAN	NAN	NAN	NAN	NAN	NAN	NAN	NAN
JW1529	-38.7	101	10	8.2	Periplasmic	NAN	NAN	NAN	NAN	NAN	NAN	NAN	NAN	NAN	NAN	NAN	NAN	NAN	NAN	NAN	NAN	NAN	NAN	NAN	NAN	NAN	NAN	NAN	NAN	NAN	NAN	NAN	NAN	NAN	NAN	NAN	NAN	NAN	NAN	NAN	NAN	NAN	NAN	NAN	NAN	NAN	NAN	NAN	NAN
JW1530	19.9	98	22	5.9	Cytoplasmic	NAN	NAN	NAN	NAN	NAN	NAN	NAN	NAN	NAN	NAN	NAN	NAN	NAN	NAN	NAN	NAN	NAN	NAN	NAN	NAN	NAN	NAN	NAN	NAN	NAN	NAN	NAN	NAN	NAN	NAN	NAN	NAN	NAN	NAN	NAN	NAN	NAN	NAN	NAN	NAN	NAN	NAN	NAN	NAN
JW1531	-225.1	43	70	5.8	Cytoplasmic	GO:0005575	GO:0044464	GO:0044424	GO:0044444	GO:0005829	NAN	NAN	NAN	NAN	GO:0005737	NAN	NAN	NAN	NAN	NAN	NAN	NAN	GO:0042597	GO:0030288	NAN	NAN	NAN	NAN	NAN	NAN	NAN	NAN	NAN	NAN	NAN	NAN	NAN	NAN	NAN	NAN	NAN	NAN	NAN	NAN	NAN	NAN	NAN	NAN	NAN
JW1532	-43.3	15	31	6.41	Cytoplasmic	GO:0005575	GO:0044464	GO:0044424	GO:0044444	GO:0005829	NAN	NAN	NAN	NAN	NAN	NAN	NAN	NAN	NAN	NAN	NAN	NAN	NAN	NAN	NAN	NAN	NAN	NAN	NAN	NAN	NAN	NAN	NAN	NAN	NAN	NAN	NAN	NAN	NAN	NAN	NAN	NAN	NAN	NAN	NAN	NAN	NAN	NAN	NAN
JW1534	-18.8	103	28	9.3	Cytoplasmic	GO:0005575	GO:0044464	GO:0044424	GO:0044444	GO:0005829	NAN	NAN	NAN	NAN	NAN	NAN	NAN	NAN	NAN	NAN	NAN	NAN	NAN	NAN	NAN	NAN	NAN	NAN	NAN	NAN	NAN	NAN	NAN	NAN	NAN	NAN	NAN	NAN	NAN	NAN	NAN	NAN	NAN	NAN	NAN	NAN	NAN	NAN	NAN
JW1535	-42.4	13	10	5.79	Cytoplasmic	NAN	NAN	NAN	NAN	NAN	NAN	NAN	NAN	NAN	NAN	NAN	NAN	NAN	NAN	NAN	NAN	NAN	NAN	NAN	NAN	NAN	NAN	NAN	NAN	NAN	NAN	NAN	NAN	NAN	NAN	NAN	NAN	NAN	NAN	NAN	NAN	NAN	NAN	NAN	NAN	NAN	NAN	NAN	NAN
JW1537	-30.8	78	20	10.5	Cytoplasmic	NAN	NAN	NAN	NAN	NAN	NAN	NAN	NAN	NAN	NAN	NAN	NAN	NAN	NAN	NAN	NAN	NAN	NAN	NAN	NAN	NAN	NAN	NAN	NAN	NAN	NAN	NAN	NAN	NAN	NAN	NAN	NAN	NAN	NAN	NAN	NAN	NAN	NAN	NAN	NAN	NAN	NAN	NAN	NAN
JW1538	-60.3	22	36	10.32	Cytoplasmic	NAN	NAN	NAN	NAN	NAN	NAN	NAN	NAN	NAN	NAN	NAN	NAN	NAN	NAN	NAN	NAN	NAN	NAN	NAN	NAN	NAN	NAN	NAN	NAN	NAN	NAN	NAN	NAN	NAN	NAN	NAN	NAN	NAN	NAN	NAN	NAN	NAN	NAN	NAN	NAN	NAN	NAN	NAN	NAN
JW1539	-70.7	88	63	4.7	Cytoplasmic	NAN	NAN	NAN	NAN	NAN	NAN	NAN	NAN	NAN	NAN	NAN	NAN	NAN	NAN	NAN	NAN	NAN	NAN	NAN	NAN	NAN	NAN	NAN	NAN	NAN	NAN	NAN	NAN	NAN	NAN	NAN	NAN	NAN	NAN	NAN	NAN	NAN	NAN	NAN	NAN	NAN	NAN	NAN	NAN
JW1540	-104.1	12	20	8.23	Cytoplasmic	NAN	NAN	NAN	NAN	NAN	NAN	NAN	NAN	NAN	NAN	NAN	NAN	NAN	NAN	NAN	NAN	NAN	NAN	NAN	NAN	NAN	NAN	NAN	NAN	NAN	NAN	NAN	NAN	NAN	NAN	NAN	NAN	NAN	NAN	NAN	NAN	NAN	NAN	NAN	NAN	NAN	NAN	NAN	NAN
JW1541	-106.3	72	74	6.3	Cytoplasmic	NAN	NAN	NAN	NAN	NAN	NAN	NAN	NAN	NAN	NAN	NAN	NAN	NAN	NAN	NAN	NAN	NAN	NAN	NAN	NAN	NAN	NAN	NAN	NAN	NAN	NAN	NAN	NAN	NAN	NAN	NAN	NAN	NAN	NAN	NAN	NAN	NAN	NAN	NAN	NAN	NAN	NAN	NAN	NAN
JW1545	-44.7	19	21	9	Periplasmic	NAN	NAN	NAN	NAN	NAN	NAN	NAN	NAN	NAN	NAN	NAN	NAN	NAN	NAN	NAN	NAN	NAN	NAN	NAN	NAN	NAN	NAN	NAN	NAN	NAN	NAN	NAN	NAN	NAN	NAN	NAN	NAN	NAN	NAN	NAN	NAN	NAN	NAN	NAN	NAN	NAN	NAN	NAN	NAN
JW1546	-71	82	36	9	Membrane Anchored	NAN	NAN	NAN	NAN	NAN	NAN	NAN	NAN	NAN	NAN	NAN	NAN	NAN	NAN	NAN	NAN	NAN	NAN	NAN	NAN	NAN	NAN	NAN	NAN	NAN	NAN	NAN	NAN	NAN	NAN	NAN	NAN	NAN	NAN	NAN	NAN	NAN	NAN	NAN	NAN	NAN	NAN	NAN	NAN
JW1547	-63.1	48	13	6.6	Cytoplasmic	NAN	NAN	NAN	NAN	NAN	NAN	NAN	NAN	NAN	NAN	NAN	NAN	NAN	NAN	NAN	NAN	NAN	NAN	NAN	NAN	NAN	NAN	NAN	NAN	NAN	NAN	NAN	NAN	NAN	NAN	NAN	NAN	NAN	NAN	NAN	NAN	NAN	NAN	NAN	NAN	NAN	NAN	NAN	NAN
JW1549	-6.4	114	22	9.1	Cytoplasmic	GO:0005575	GO:0044464	GO:0044424	GO:0044444	GO:0005829	NAN	NAN	NAN	NAN	NAN	NAN	NAN	NAN	NAN	NAN	NAN	NAN	NAN	NAN	NAN	NAN	NAN	NAN	NAN	NAN	NAN	NAN	NAN	NAN	NAN	NAN	NAN	NAN	NAN	NAN	NAN	NAN	NAN	NAN	NAN	NAN	NAN	NAN	NAN
JW1550	-11.1	21	26	10.34	Cytoplasmic	NAN	NAN	NAN	NAN	NAN	NAN	NAN	NAN	NAN	NAN	NAN	NAN	NAN	NAN	NAN	NAN	NAN	NAN	NAN	NAN	NAN	NAN	NAN	NAN	NAN	NAN	NAN	NAN	NAN	NAN	NAN	NAN	NAN	NAN	NAN	NAN	NAN	NAN	NAN	NAN	NAN	NAN	NAN	NAN
JW1551	-78.3	40	20	9.3	Cytoplasmic	NAN	NAN	NAN	NAN	NAN	NAN	NAN	NAN	NAN	NAN	NAN	NAN	NAN	NAN	NAN	NAN	NAN	NAN	NAN	NAN	NAN	NAN	NAN	NAN	NAN	NAN	NAN	NAN	NAN	NAN	NAN	NAN	NAN	NAN	NAN	NAN	NAN	NAN	NAN	NAN	NAN	NAN	NAN	NAN
JW1556	-28.4	94	18	6.4	Cytoplasmic	NAN	NAN	NAN	NAN	NAN	NAN	NAN	NAN	NAN	NAN	NAN	NAN	NAN	NAN	NAN	NAN	NAN	NAN	NAN	NAN	NAN	NAN	NAN	NAN	NAN	NAN	NAN	NAN	NAN	NAN	NAN	NAN	NAN	NAN	NAN	NAN	NAN	NAN	NAN	NAN	NAN	NAN	NAN	NAN
JW1558	-84.6	93	17	6.7	Cytoplasmic	NAN	NAN	NAN	NAN	NAN	NAN	NAN	NAN	NAN	NAN	NAN	NAN	NAN	NAN	NAN	NAN	NAN	NAN	NAN	NAN	NAN	NAN	NAN	NAN	NAN	NAN	NAN	NAN	NAN	NAN	NAN	NAN	NAN	NAN	NAN	NAN	NAN	NAN	NAN	NAN	NAN	NAN	NAN	NAN
JW1560	-37.4	86	34	9.2	Cytoplasmic	NAN	NAN	NAN	NAN	NAN	NAN	NAN	NAN	NAN	NAN	NAN	NAN	NAN	NAN	NAN	NAN	NAN	NAN	NAN	NAN	NAN	NAN	NAN	NAN	NAN	NAN	NAN	NAN	NAN	NAN	NAN	NAN	NAN	NAN	NAN	NAN	NAN	NAN	NAN	NAN	NAN	NAN	NAN	NAN
JW1561	-57.6	75	26	10.2	Cytoplasmic	NAN	NAN	NAN	NAN	NAN	NAN	NAN	NAN	NAN	NAN	NAN	NAN	NAN	NAN	NAN	NAN	NAN	NAN	NAN	NAN	NAN	NAN	NAN	NAN	NAN	NAN	NAN	NAN	NAN	NAN	NAN	NAN	NAN	NAN	NAN	NAN	NAN	NAN	NAN	NAN	NAN	NAN	NAN	NAN
JW1562	-106.5	58	11	10.4	Cytoplasmic	NAN	NAN	NAN	NAN	NAN	NAN	NAN	NAN	NAN	NAN	NAN	NAN	NAN	NAN	NAN	NAN	NAN	NAN	NAN	NAN	NAN	NAN	NAN	NAN	NAN	NAN	NAN	NAN	NAN	NAN	NAN	NAN	NAN	NAN	NAN	NAN	NAN	NAN	NAN	NAN	NAN	NAN	NAN	NAN
JW1565	-48.4	52	11	7.4	Cytoplasmic	NAN	NAN	NAN	NAN	NAN	NAN	NAN	NAN	NAN	NAN	NAN	NAN	NAN	NAN	NAN	NAN	NAN	NAN	NAN	NAN	NAN	NAN	NAN	NAN	NAN	NAN	NAN	NAN	NAN	NAN	NAN	NAN	NAN	NAN	NAN	NAN	NAN	NAN	NAN	NAN	NAN	NAN	NAN	NAN
JW1571	-170.4	18	10	10.04	Cytoplasmic	NAN	NAN	NAN	NAN	NAN	NAN	NAN	NAN	NAN	NAN	NAN	NAN	NAN	NAN	NAN	NAN	NAN	NAN	NAN	NAN	NAN	NAN	NAN	NAN	NAN	NAN	NAN	NAN	NAN	NAN	NAN	NAN	NAN	NAN	NAN	NAN	NAN	NAN	NAN	NAN	NAN	NAN	NAN	NAN
JW1572	32.6	95	32	6.5	Cytoplasmic	NAN	NAN	NAN	NAN	NAN	NAN	NAN	NAN	NAN	NAN	NAN	NAN	NAN	NAN	NAN	NAN	NAN	NAN	NAN	NAN	NAN	NAN	NAN	NAN	NAN	NAN	NAN	NAN	NAN	NAN	NAN	NAN	NAN	NAN	NAN	NAN	NAN	NAN	NAN	NAN	NAN	NAN	NAN	NAN
JW1573	-120	4	40	6.11	Cytoplasmic	NAN	NAN	NAN	NAN	NAN	NAN	NAN	NAN	NAN	NAN	NAN	NAN	NAN	NAN	NAN	NAN	NAN	NAN	NAN	NAN	NAN	NAN	NAN	NAN	NAN	NAN	NAN	NAN	NAN	NAN	NAN	NAN	NAN	NAN	NAN	NAN	NAN	NAN	NAN	NAN	NAN	NAN	NAN	NAN
JW1575	-84.3	49	16	9.7	Periplasmic	GO:0005575	GO:0044464	NAN	NAN	NAN	GO:0016020	NAN	NAN	NAN	NAN	NAN	NAN	NAN	NAN	NAN	NAN	NAN	NAN	NAN	NAN	GO:0044462	GO:0019867	GO:0009279	NAN	NAN	NAN	NAN	NAN	NAN	NAN	NAN	NAN	NAN	NAN	NAN	NAN	NAN	NAN	NAN	NAN	NAN	NAN	NAN	NAN
JW1576	-81.7	62	64	6.9	Cytoplasmic	NAN	NAN	NAN	NAN	NAN	NAN	NAN	NAN	NAN	NAN	NAN	NAN	NAN	NAN	NAN	NAN	NAN	NAN	NAN	NAN	NAN	NAN	NAN	NAN	NAN	NAN	NAN	NAN	NAN	NAN	NAN	NAN	NAN	NAN	NAN	NAN	NAN	NAN	NAN	NAN	NAN	NAN	NAN	NAN
JW1579	-358.1	21	10	8.4	Periplasmic	GO:0005575	GO:0044464	NAN	NAN	NAN	NAN	NAN	NAN	NAN	NAN	NAN	NAN	NAN	NAN	NAN	NAN	NAN	GO:0042597	GO:0030288	NAN	NAN	NAN	NAN	NAN	NAN	NAN	NAN	NAN	NAN	NAN	NAN	NAN	NAN	NAN	NAN	NAN	NAN	NAN	NAN	NAN	NAN	NAN	NAN	NAN
JW1581	-85.6	39	61	6.5	Periplasmic	GO:0005575	NAN	NAN	NAN	NAN	GO:0016020	NAN	NAN	NAN	NAN	NAN	NAN	NAN	NAN	NAN	NAN	NAN	NAN	NAN	NAN	NAN	NAN	NAN	NAN	NAN	NAN	NAN	NAN	NAN	NAN	NAN	NAN	NAN	NAN	NAN	NAN	NAN	NAN	NAN	NAN	NAN	NAN	NAN	NAN
JW1586	38.8	18	44	6.22	Cytoplasmic	GO:0005575	GO:0044464	GO:0044424	NAN	NAN	NAN	NAN	NAN	NAN	GO:0005737	NAN	NAN	NAN	NAN	NAN	NAN	NAN	NAN	NAN	NAN	NAN	NAN	NAN	NAN	NAN	NAN	NAN	NAN	NAN	NAN	NAN	NAN	NAN	NAN	NAN	NAN	NAN	NAN	NAN	NAN	NAN	NAN	NAN	NAN
JW1587	-15.7	35	34	6.6	Cytoplasmic	NAN	NAN	NAN	NAN	NAN	NAN	NAN	NAN	NAN	NAN	NAN	NAN	NAN	NAN	NAN	NAN	NAN	NAN	NAN	NAN	NAN	NAN	NAN	NAN	NAN	NAN	NAN	NAN	NAN	NAN	NAN	NAN	NAN	NAN	NAN	NAN	NAN	NAN	NAN	NAN	NAN	NAN	NAN	NAN
JW1590	-56.5	29	82	6.6	Periplasmic	NAN	NAN	NAN	NAN	NAN	NAN	NAN	NAN	NAN	NAN	NAN	NAN	NAN	NAN	NAN	NAN	NAN	NAN	NAN	NAN	NAN	NAN	NAN	NAN	NAN	NAN	NAN	NAN	NAN	NAN	NAN	NAN	NAN	NAN	NAN	NAN	NAN	NAN	NAN	NAN	NAN	NAN	NAN	NAN
JW1591	123	15	45	11.1	Integral Membrane Protein	GO:0005575	GO:0044464	NAN	NAN	NAN	NAN	NAN	GO:0044425	NAN	NAN	GO:0044459	GO:0031224	GO:0016021	GO:0031226	GO:0005887	NAN	NAN	NAN	NAN	NAN	NAN	NAN	NAN	NAN	NAN	NAN	NAN	NAN	NAN	NAN	NAN	NAN	NAN	NAN	NAN	NAN	NAN	NAN	NAN	NAN	NAN	NAN	NAN	NAN
JW1592	124.7	37	6	9.9	Integral Membrane Protein	GO:0005575	GO:0044464	NAN	NAN	NAN	GO:0016020	GO:0005886	GO:0044425	NAN	NAN	GO:0044459	GO:0031224	GO:0016021	GO:0031226	GO:0005887	NAN	NAN	NAN	NAN	NAN	NAN	NAN	NAN	NAN	NAN	NAN	NAN	NAN	NAN	NAN	NAN	NAN	NAN	NAN	NAN	NAN	NAN	NAN	NAN	NAN	NAN	NAN	NAN	NAN
JW1595	139.1	111	17	6.4	Integral Membrane Protein	GO:0005575	GO:0044464	NAN	NAN	NAN	GO:0016020	GO:0005886	GO:0044425	NAN	NAN	GO:0044459	GO:0031224	GO:0016021	GO:0031226	GO:0005887	NAN	NAN	NAN	NAN	NAN	NAN	NAN	NAN	NAN	NAN	NAN	NAN	NAN	NAN	NAN	NAN	NAN	NAN	NAN	NAN	NAN	NAN	NAN	NAN	NAN	NAN	NAN	NAN	NAN
JW1596	-101.8	13	139	9.9	Periplasmic	NAN	NAN	NAN	NAN	NAN	NAN	NAN	NAN	NAN	NAN	NAN	NAN	NAN	NAN	NAN	NAN	NAN	NAN	NAN	NAN	NAN	NAN	NAN	NAN	NAN	NAN	NAN	NAN	NAN	NAN	NAN	NAN	NAN	NAN	NAN	NAN	NAN	NAN	NAN	NAN	NAN	NAN	NAN	NAN
JW1598	-15.9	20	32	8.35	Cytoplasmic	NAN	NAN	NAN	NAN	NAN	NAN	NAN	NAN	NAN	NAN	NAN	NAN	NAN	NAN	NAN	NAN	NAN	NAN	NAN	NAN	NAN	NAN	NAN	NAN	NAN	NAN	NAN	NAN	NAN	NAN	NAN	NAN	NAN	NAN	NAN	NAN	NAN	NAN	NAN	NAN	NAN	NAN	NAN	NAN
JW1599	145.6	24	12	10.1	Integral Membrane Protein	GO:0005575	GO:0044464	NAN	NAN	NAN	GO:0016020	GO:0005886	NAN	NAN	NAN	NAN	NAN	NAN	NAN	NAN	NAN	NAN	NAN	NAN	NAN	NAN	NAN	NAN	NAN	NAN	NAN	NAN	NAN	NAN	NAN	NAN	NAN	NAN	NAN	NAN	NAN	NAN	NAN	NAN	NAN	NAN	NAN	NAN	NAN
JW1600	-15.4	85	6	6.2	Cytoplasmic	NAN	NAN	NAN	NAN	NAN	NAN	NAN	NAN	NAN	NAN	NAN	NAN	NAN	NAN	NAN	NAN	NAN	NAN	NAN	NAN	NAN	NAN	NAN	NAN	NAN	NAN	NAN	NAN	NAN	NAN	NAN	NAN	NAN	NAN	NAN	NAN	NAN	NAN	NAN	NAN	NAN	NAN	NAN	NAN
JW1601	-11.2	54	10	6.2	Integral Membrane Protein	GO:0005575	GO:0044464	NAN	NAN	NAN	GO:0016020	GO:0005886	GO:0044425	NAN	NAN	NAN	GO:0031224	GO:0016021	NAN	NAN	NAN	NAN	NAN	NAN	NAN	NAN	NAN	NAN	NAN	NAN	NAN	NAN	NAN	NAN	NAN	NAN	NAN	NAN	NAN	NAN	NAN	GO:0005622	NAN	NAN	NAN	NAN	NAN	NAN	NAN
JW1602	-145.6	5	28	10.14	Cytoplasmic	NAN	NAN	NAN	NAN	NAN	NAN	NAN	NAN	NAN	NAN	NAN	NAN	NAN	NAN	NAN	NAN	NAN	NAN	NAN	NAN	NAN	NAN	NAN	NAN	NAN	NAN	NAN	NAN	NAN	NAN	NAN	NAN	NAN	NAN	NAN	NAN	NAN	NAN	NAN	NAN	NAN	NAN	NAN	NAN
JW1603	-62.2	65	49	6.6	Cytoplasmic	GO:0005575	GO:0044464	GO:0044424	GO:0044444	GO:0005829	NAN	NAN	NAN	NAN	NAN	NAN	NAN	NAN	NAN	NAN	NAN	NAN	NAN	NAN	NAN	NAN	NAN	NAN	NAN	NAN	NAN	NAN	NAN	NAN	NAN	NAN	NAN	NAN	NAN	NAN	NAN	NAN	NAN	NAN	NAN	NAN	NAN	NAN	NAN
JW1604	-201.7	37	39	6.6	Cytoplasmic	GO:0005575	GO:0044464	GO:0044424	GO:0044444	GO:0005829	NAN	NAN	NAN	NAN	NAN	NAN	NAN	NAN	NAN	NAN	NAN	NAN	NAN	NAN	NAN	NAN	NAN	NAN	NAN	NAN	NAN	NAN	NAN	NAN	NAN	NAN	NAN	NAN	NAN	NAN	NAN	NAN	NAN	NAN	NAN	NAN	NAN	NAN	NAN
JW1605	-49.4	66	45	5.8	Cytoplasmic	GO:0005575	GO:0044464	GO:0044424	GO:0044444	GO:0005829	NAN	NAN	NAN	NAN	NAN	NAN	NAN	NAN	NAN	NAN	NAN	NAN	NAN	NAN	NAN	NAN	NAN	NAN	NAN	NAN	NAN	NAN	NAN	NAN	NAN	NAN	NAN	NAN	NAN	NAN	NAN	NAN	NAN	NAN	NAN	NAN	NAN	NAN	NAN
JW1606	-149.9	26	56	5.5	Periplasmic	NAN	NAN	NAN	NAN	NAN	NAN	NAN	NAN	NAN	NAN	NAN	NAN	NAN	NAN	NAN	NAN	NAN	NAN	NAN	NAN	NAN	NAN	NAN	NAN	NAN	NAN	NAN	NAN	NAN	NAN	NAN	NAN	NAN	NAN	NAN	NAN	NAN	NAN	NAN	NAN	NAN	NAN	NAN	NAN
JW1607	-140.4	4	24	9.6	Outer Membrane B-barrel protein	GO:0005575	GO:0044464	NAN	NAN	NAN	GO:0016020	NAN	NAN	NAN	NAN	NAN	NAN	NAN	NAN	NAN	NAN	NAN	NAN	NAN	NAN	GO:0044462	GO:0019867	GO:0009279	NAN	NAN	NAN	NAN	NAN	NAN	NAN	NAN	NAN	NAN	NAN	NAN	NAN	NAN	NAN	NAN	NAN	NAN	NAN	NAN	NAN
JW1609	-231.1	46	30	5.5	Cytoplasmic	GO:0005575	GO:0044464	GO:0044424	GO:0044444	GO:0005829	NAN	NAN	NAN	NAN	NAN	NAN	NAN	NAN	NAN	NAN	NAN	NAN	NAN	NAN	NAN	NAN	NAN	NAN	NAN	NAN	NAN	NAN	NAN	NAN	NAN	NAN	NAN	NAN	NAN	NAN	NAN	NAN	NAN	NAN	NAN	NAN	NAN	NAN	NAN
JW1610	-7.2	94	27	6.5	Cytoplasmic	NAN	NAN	NAN	NAN	NAN	NAN	NAN	NAN	NAN	NAN	NAN	NAN	NAN	NAN	NAN	NAN	NAN	NAN	NAN	NAN	NAN	NAN	NAN	NAN	NAN	NAN	NAN	NAN	NAN	NAN	NAN	NAN	NAN	NAN	NAN	NAN	NAN	NAN	NAN	NAN	NAN	NAN	NAN	NAN
JW1611	35.4	68	64	6.2	Cytoplasmic	GO:0005575	GO:0044464	GO:0044424	GO:0044444	GO:0005829	NAN	NAN	NAN	NAN	NAN	NAN	NAN	NAN	NAN	NAN	NAN	NAN	NAN	NAN	NAN	NAN	NAN	NAN	NAN	NAN	NAN	NAN	NAN	NAN	NAN	NAN	NAN	NAN	NAN	NAN	NAN	NAN	NAN	NAN	NAN	NAN	NAN	NAN	NAN
JW1612	9.1	11	50	7.36	Cytoplasmic	NAN	NAN	NAN	NAN	NAN	NAN	NAN	NAN	NAN	NAN	NAN	NAN	NAN	NAN	NAN	NAN	NAN	NAN	NAN	NAN	NAN	NAN	NAN	NAN	NAN	NAN	NAN	NAN	NAN	NAN	NAN	NAN	NAN	NAN	NAN	NAN	NAN	NAN	NAN	NAN	NAN	NAN	NAN	NAN
JW1613	371.2	6	18	8.7	Integral Membrane Protein	GO:0005575	GO:0044464	NAN	NAN	NAN	GO:0016020	GO:0005886	GO:0044425	NAN	NAN	GO:0044459	GO:0031224	GO:0016021	GO:0031226	GO:0005887	NAN	NAN	NAN	NAN	NAN	NAN	NAN	NAN	NAN	NAN	NAN	NAN	NAN	NAN	NAN	NAN	NAN	NAN	NAN	NAN	NAN	NAN	NAN	NAN	NAN	NAN	NAN	NAN	NAN
JW1614	-39.4	18	9	5.82	Cytoplasmic	NAN	NAN	NAN	NAN	NAN	NAN	NAN	NAN	NAN	NAN	NAN	NAN	NAN	NAN	NAN	NAN	NAN	NAN	NAN	NAN	NAN	NAN	NAN	NAN	NAN	NAN	NAN	NAN	NAN	NAN	NAN	NAN	NAN	NAN	NAN	NAN	NAN	NAN	NAN	NAN	NAN	NAN	NAN	NAN
JW1615	-8.1	15	28	5.84	Cytoplasmic	GO:0005575	GO:0044464	GO:0044424	GO:0044444	GO:0005829	NAN	NAN	NAN	NAN	NAN	NAN	NAN	NAN	NAN	NAN	NAN	NAN	NAN	NAN	NAN	NAN	NAN	NAN	NAN	NAN	NAN	NAN	NAN	NAN	NAN	NAN	NAN	NAN	NAN	NAN	NAN	NAN	NAN	NAN	NAN	NAN	NAN	NAN	NAN
JW1620	39	23	36	5.4	Periplasmic	GO:0005575	GO:0044464	GO:0044424	NAN	NAN	NAN	NAN	NAN	NAN	GO:0005737	NAN	NAN	NAN	NAN	NAN	NAN	NAN	NAN	NAN	NAN	NAN	NAN	NAN	NAN	NAN	NAN	NAN	NAN	NAN	NAN	NAN	NAN	NAN	NAN	NAN	NAN	NAN	NAN	NAN	NAN	NAN	NAN	NAN	NAN
JW1623	-26.5	43	33	7.8	Periplasmic	GO:0005575	GO:0044464	NAN	NAN	NAN	GO:0016020	NAN	NAN	NAN	NAN	NAN	NAN	NAN	NAN	NAN	NAN	NAN	NAN	NAN	NAN	GO:0044462	GO:0019867	GO:0009279	NAN	NAN	NAN	NAN	NAN	NAN	NAN	NAN	NAN	NAN	NAN	NAN	NAN	NAN	NAN	NAN	NAN	NAN	NAN	NAN	NAN
JW1624	158.5	4	38	8.7	Integral Membrane Protein	GO:0005575	GO:0044464	NAN	NAN	NAN	GO:0016020	GO:0005886	NAN	NAN	NAN	NAN	NAN	NAN	NAN	NAN	NAN	NAN	NAN	NAN	NAN	NAN	NAN	NAN	NAN	NAN	NAN	NAN	NAN	NAN	NAN	NAN	NAN	NAN	NAN	NAN	NAN	NAN	NAN	NAN	NAN	NAN	NAN	NAN	NAN
JW1625	-25.3	57	14	8.3	Cytoplasmic	NAN	NAN	NAN	NAN	NAN	NAN	NAN	NAN	NAN	NAN	NAN	NAN	NAN	NAN	NAN	NAN	NAN	NAN	NAN	NAN	NAN	NAN	NAN	NAN	NAN	NAN	NAN	NAN	NAN	NAN	NAN	NAN	NAN	NAN	NAN	NAN	NAN	NAN	NAN	NAN	NAN	NAN	NAN	NAN
JW1627	-44.3	77	21	6.9	Cytoplasmic	GO:0005575	GO:0044464	GO:0044424	NAN	NAN	NAN	NAN	NAN	NAN	GO:0005737	NAN	NAN	NAN	NAN	NAN	NAN	NAN	NAN	NAN	NAN	NAN	NAN	NAN	NAN	NAN	NAN	NAN	NAN	NAN	NAN	NAN	NAN	NAN	NAN	NAN	NAN	NAN	NAN	NAN	NAN	NAN	NAN	NAN	NAN
JW1628	31	35	26	6.5	Cytoplasmic	GO:0005575	GO:0044464	GO:0044424	GO:0044444	GO:0005829	NAN	NAN	NAN	NAN	NAN	NAN	NAN	NAN	NAN	NAN	NAN	NAN	NAN	NAN	NAN	NAN	NAN	NAN	NAN	NAN	NAN	NAN	NAN	NAN	NAN	NAN	NAN	NAN	NAN	NAN	NAN	NAN	NAN	NAN	NAN	NAN	NAN	NAN	NAN
JW1629	-141.6	63	39	6.2	Cytoplasmic	GO:0005575	GO:0044464	GO:0044424	GO:0044444	GO:0005829	GO:0016020	NAN	NAN	NAN	NAN	NAN	NAN	NAN	NAN	NAN	NAN	NAN	NAN	NAN	NAN	NAN	NAN	NAN	NAN	NAN	NAN	NAN	NAN	NAN	NAN	NAN	NAN	NAN	NAN	NAN	NAN	NAN	NAN	NAN	NAN	NAN	NAN	NAN	NAN
JW1630	-135.4	51	36	9.8	Cytoplasmic	GO:0005575	GO:0044464	GO:0044424	GO:0044444	GO:0005829	NAN	NAN	NAN	NAN	NAN	NAN	NAN	NAN	NAN	NAN	NAN	NAN	NAN	NAN	NAN	NAN	NAN	NAN	NAN	NAN	NAN	NAN	NAN	NAN	NAN	NAN	NAN	NAN	NAN	NAN	NAN	NAN	NAN	NAN	NAN	NAN	NAN	NAN	NAN
JW1631	-34.2	53	12	8.7	Outer Membrane Lipoprotein	GO:0005575	GO:0044464	NAN	NAN	NAN	GO:0016020	NAN	GO:0044425	NAN	NAN	NAN	NAN	NAN	NAN	NAN	NAN	NAN	NAN	NAN	NAN	GO:0044462	GO:0019867	GO:0009279	NAN	NAN	NAN	NAN	NAN	NAN	NAN	NAN	NAN	NAN	NAN	NAN	NAN	NAN	NAN	NAN	NAN	NAN	NAN	NAN	NAN
JW1632	21.1	56	38	6.4	Cytoplasmic	NAN	NAN	NAN	NAN	NAN	NAN	NAN	NAN	NAN	NAN	NAN	NAN	NAN	NAN	NAN	NAN	NAN	NAN	NAN	NAN	NAN	NAN	NAN	NAN	NAN	NAN	NAN	NAN	NAN	NAN	NAN	NAN	NAN	NAN	NAN	NAN	NAN	NAN	NAN	NAN	NAN	NAN	NAN	NAN
JW1635	99.9	44	15	8.7	Integral Membrane Protein	NAN	NAN	NAN	NAN	NAN	NAN	NAN	NAN	NAN	NAN	NAN	NAN	NAN	NAN	NAN	NAN	NAN	NAN	NAN	NAN	NAN	NAN	NAN	NAN	NAN	NAN	NAN	NAN	NAN	NAN	NAN	NAN	NAN	NAN	NAN	NAN	NAN	NAN	NAN	NAN	NAN	NAN	NAN	NAN
JW1636	-40.3	27	19	8.9	Membrane Anchored	NAN	NAN	NAN	NAN	NAN	NAN	NAN	NAN	NAN	NAN	NAN	NAN	NAN	NAN	NAN	NAN	NAN	NAN	NAN	NAN	NAN	NAN	NAN	NAN	NAN	NAN	NAN	NAN	NAN	NAN	NAN	NAN	NAN	NAN	NAN	NAN	NAN	NAN	NAN	NAN	NAN	NAN	NAN	NAN
JW1639	-35.9	11	37	6.32	Cytoplasmic	GO:0005575	GO:0044464	GO:0044424	GO:0044444	GO:0005829	NAN	NAN	NAN	NAN	NAN	NAN	NAN	NAN	NAN	NAN	NAN	NAN	NAN	NAN	NAN	NAN	NAN	NAN	NAN	NAN	NAN	NAN	NAN	NAN	NAN	NAN	NAN	NAN	NAN	NAN	NAN	NAN	NAN	NAN	NAN	NAN	NAN	NAN	NAN
JW1642	-113.6	82	72	6.3	Cytoplasmic	GO:0005575	GO:0044464	GO:0044424	GO:0044444	GO:0005829	NAN	NAN	NAN	NAN	NAN	NAN	NAN	NAN	NAN	NAN	NAN	NAN	NAN	NAN	NAN	NAN	NAN	NAN	NAN	NAN	NAN	NAN	NAN	NAN	NAN	NAN	NAN	NAN	NAN	NAN	NAN	NAN	NAN	NAN	NAN	NAN	NAN	NAN	NAN
JW1643	-46.7	100	42	6.1	Cytoplasmic	GO:0005575	GO:0044464	GO:0044424	GO:0044444	GO:0005829	NAN	NAN	NAN	NAN	NAN	NAN	NAN	NAN	NAN	NAN	NAN	NAN	NAN	NAN	NAN	NAN	NAN	NAN	NAN	NAN	NAN	NAN	NAN	NAN	NAN	NAN	NAN	NAN	NAN	NAN	NAN	NAN	NAN	NAN	NAN	NAN	NAN	NAN	NAN
JW1644	-10.9	65	18	6	Cytoplasmic	GO:0005575	GO:0044464	GO:0044424	GO:0044444	GO:0005829	NAN	NAN	NAN	NAN	NAN	NAN	NAN	NAN	NAN	NAN	NAN	NAN	NAN	NAN	NAN	NAN	NAN	NAN	NAN	NAN	NAN	NAN	NAN	NAN	NAN	NAN	NAN	NAN	NAN	NAN	NAN	NAN	NAN	NAN	NAN	NAN	NAN	NAN	NAN
JW1646	-31.3	91	30	6.1	Cytoplasmic	GO:0005575	GO:0044464	GO:0044424	GO:0044444	GO:0005829	NAN	NAN	NAN	NAN	NAN	NAN	NAN	NAN	NAN	NAN	NAN	NAN	NAN	NAN	NAN	NAN	NAN	NAN	NAN	NAN	NAN	NAN	NAN	NAN	NAN	NAN	NAN	NAN	NAN	NAN	NAN	NAN	NAN	NAN	NAN	NAN	NAN	NAN	NAN
JW1648	-32.6	78	32	6.4	Cytoplasmic	GO:0005575	GO:0044464	GO:0044424	GO:0044444	GO:0005829	GO:0016020	NAN	NAN	NAN	GO:0005737	NAN	NAN	NAN	NAN	NAN	NAN	NAN	NAN	NAN	NAN	NAN	NAN	NAN	NAN	NAN	NAN	NAN	NAN	NAN	NAN	NAN	NAN	NAN	NAN	NAN	NAN	NAN	NAN	NAN	NAN	NAN	NAN	NAN	NAN
JW1651	-74.3	7	33	5.71	Cytoplasmic	NAN	NAN	NAN	NAN	NAN	NAN	NAN	NAN	NAN	NAN	NAN	NAN	NAN	NAN	NAN	NAN	NAN	NAN	NAN	NAN	NAN	NAN	NAN	NAN	NAN	NAN	NAN	NAN	NAN	NAN	NAN	NAN	NAN	NAN	NAN	NAN	NAN	NAN	NAN	NAN	NAN	NAN	NAN	NAN
JW1653	-119.6	27	14	6.31	Cytoplasmic	GO:0005575	GO:0044464	GO:0044424	GO:0044444	GO:0005829	NAN	NAN	NAN	NAN	NAN	NAN	NAN	NAN	NAN	NAN	NAN	NAN	NAN	NAN	NAN	NAN	NAN	NAN	NAN	NAN	NAN	NAN	NAN	NAN	NAN	NAN	NAN	NAN	NAN	NAN	NAN	NAN	NAN	NAN	NAN	NAN	NAN	NAN	NAN
JW1654	-21.3	91	31	6.4	Cytoplasmic	GO:0005575	GO:0044464	GO:0044424	GO:0044444	GO:0005829	NAN	NAN	NAN	NAN	NAN	NAN	NAN	NAN	NAN	NAN	NAN	NAN	NAN	NAN	NAN	NAN	NAN	NAN	NAN	NAN	NAN	NAN	NAN	NAN	NAN	NAN	NAN	NAN	NAN	NAN	NAN	NAN	NAN	NAN	NAN	NAN	NAN	NAN	NAN
JW1656	10.6	106	27	4.4	Cytoplasmic	NAN	NAN	NAN	NAN	NAN	NAN	NAN	NAN	NAN	NAN	NAN	NAN	NAN	NAN	NAN	NAN	NAN	NAN	NAN	NAN	NAN	NAN	NAN	NAN	NAN	NAN	NAN	NAN	NAN	NAN	NAN	NAN	NAN	NAN	NAN	NAN	NAN	NAN	NAN	NAN	NAN	NAN	NAN	NAN
JW1658	-169.9	52	38	5.3	Cytoplasmic	NAN	NAN	NAN	NAN	NAN	NAN	NAN	NAN	NAN	NAN	NAN	NAN	NAN	NAN	NAN	NAN	NAN	NAN	NAN	NAN	NAN	NAN	NAN	NAN	NAN	NAN	NAN	NAN	NAN	NAN	NAN	NAN	NAN	NAN	NAN	NAN	NAN	NAN	NAN	NAN	NAN	NAN	NAN	NAN
JW1659	-60	25	23	6.82	Cytoplasmic	NAN	NAN	NAN	NAN	NAN	NAN	NAN	NAN	NAN	NAN	NAN	NAN	NAN	NAN	NAN	NAN	NAN	NAN	NAN	NAN	NAN	NAN	NAN	NAN	NAN	NAN	NAN	NAN	NAN	NAN	NAN	NAN	NAN	NAN	NAN	NAN	NAN	NAN	NAN	NAN	NAN	NAN	NAN	NAN
JW1660	98.3	11	25	9.8	Integral Membrane Protein	GO:0005575	GO:0044464	NAN	NAN	NAN	GO:0016020	GO:0005886	NAN	NAN	NAN	NAN	NAN	NAN	NAN	NAN	NAN	NAN	NAN	NAN	NAN	NAN	NAN	NAN	NAN	NAN	NAN	NAN	NAN	NAN	NAN	NAN	NAN	NAN	NAN	NAN	NAN	NAN	NAN	NAN	NAN	NAN	NAN	NAN	NAN
JW1662	-49.1	92	70	4.8	Cytoplasmic	NAN	NAN	NAN	NAN	NAN	NAN	NAN	NAN	NAN	NAN	NAN	NAN	NAN	NAN	NAN	NAN	NAN	NAN	NAN	NAN	NAN	NAN	NAN	NAN	NAN	NAN	NAN	NAN	NAN	NAN	NAN	NAN	NAN	NAN	NAN	NAN	NAN	NAN	NAN	NAN	NAN	NAN	NAN	NAN
JW1664	-1.1	32	17	7.8	Cytoplasmic	GO:0005575	GO:0044464	GO:0044424	NAN	NAN	NAN	NAN	NAN	NAN	GO:0005737	NAN	NAN	NAN	NAN	NAN	NAN	NAN	NAN	NAN	NAN	NAN	NAN	NAN	NAN	NAN	NAN	NAN	NAN	NAN	NAN	NAN	NAN	NAN	NAN	NAN	NAN	NAN	NAN	NAN	NAN	NAN	NAN	NAN	NAN
JW1665	-24.2	112	37	10.1	Cytoplasmic	NAN	NAN	NAN	NAN	NAN	NAN	NAN	NAN	NAN	NAN	NAN	NAN	NAN	NAN	NAN	NAN	NAN	NAN	NAN	NAN	NAN	NAN	NAN	NAN	NAN	NAN	NAN	NAN	NAN	NAN	NAN	NAN	NAN	NAN	NAN	NAN	NAN	NAN	NAN	NAN	NAN	NAN	NAN	NAN
JW1666	-38.5	109	50	6.3	Cytoplasmic	GO:0005575	GO:0044464	GO:0044424	GO:0044444	GO:0005829	GO:0016020	NAN	NAN	NAN	NAN	NAN	NAN	NAN	NAN	NAN	NAN	NAN	NAN	NAN	NAN	NAN	NAN	NAN	NAN	NAN	NAN	NAN	NAN	NAN	NAN	NAN	NAN	NAN	NAN	NAN	NAN	NAN	NAN	NAN	NAN	NAN	NAN	NAN	NAN
JW1667	-24.5	58	23	10.1	Outer Membrane Lipoprotein	GO:0005575	GO:0044464	NAN	NAN	NAN	GO:0016020	NAN	GO:0044425	NAN	NAN	NAN	GO:0031224	GO:0016021	NAN	NAN	NAN	NAN	NAN	NAN	NAN	GO:0044462	GO:0019867	GO:0009279	NAN	NAN	NAN	NAN	NAN	NAN	NAN	NAN	NAN	NAN	NAN	NAN	NAN	NAN	NAN	NAN	NAN	NAN	NAN	NAN	NAN
JW1668	-78.5	23	41	10	Periplasmic	NAN	NAN	NAN	NAN	NAN	NAN	NAN	NAN	NAN	NAN	NAN	NAN	NAN	NAN	NAN	NAN	NAN	NAN	NAN	NAN	NAN	NAN	NAN	NAN	NAN	NAN	NAN	NAN	NAN	NAN	NAN	NAN	NAN	NAN	NAN	NAN	NAN	NAN	NAN	NAN	NAN	NAN	NAN	NAN
JW1669	-23.6	104	4	7.8	Cytoplasmic	NAN	NAN	NAN	NAN	NAN	NAN	NAN	NAN	NAN	NAN	NAN	NAN	NAN	NAN	NAN	NAN	NAN	NAN	NAN	NAN	NAN	NAN	NAN	NAN	NAN	NAN	NAN	NAN	NAN	NAN	NAN	NAN	NAN	NAN	NAN	NAN	NAN	NAN	NAN	NAN	NAN	NAN	NAN	NAN
JW1670	-0.4	11	25	6.28	Cytoplasmic	NAN	NAN	NAN	NAN	NAN	NAN	NAN	NAN	NAN	NAN	NAN	NAN	NAN	NAN	NAN	NAN	NAN	NAN	NAN	NAN	NAN	NAN	NAN	NAN	NAN	NAN	NAN	NAN	NAN	NAN	NAN	NAN	NAN	NAN	NAN	NAN	NAN	NAN	NAN	NAN	NAN	NAN	NAN	NAN
JW1671	-145.1	37	76	6.7	Cytoplasmic	NAN	NAN	NAN	NAN	NAN	NAN	NAN	NAN	NAN	NAN	NAN	NAN	NAN	NAN	NAN	NAN	NAN	NAN	NAN	NAN	NAN	NAN	NAN	NAN	NAN	NAN	NAN	NAN	NAN	NAN	NAN	NAN	NAN	NAN	NAN	NAN	NAN	NAN	NAN	NAN	NAN	NAN	NAN	NAN
JW1672	-50.9	69	50	5.3	Cytoplasmic	GO:0005575	GO:0044464	GO:0044424	GO:0044444	GO:0005829	NAN	NAN	NAN	NAN	NAN	NAN	NAN	NAN	NAN	NAN	NAN	NAN	NAN	NAN	NAN	NAN	NAN	NAN	NAN	NAN	NAN	NAN	NAN	NAN	NAN	NAN	NAN	NAN	NAN	NAN	NAN	NAN	NAN	NAN	NAN	NAN	NAN	NAN	NAN
JW1674	-12.6	86	19	6.1	Cytoplasmic	GO:0005575	GO:0044464	GO:0044424	GO:0044444	GO:0005829	NAN	NAN	NAN	NAN	NAN	NAN	NAN	NAN	NAN	NAN	NAN	NAN	NAN	NAN	NAN	NAN	NAN	NAN	NAN	NAN	NAN	NAN	NAN	NAN	NAN	NAN	NAN	NAN	NAN	NAN	NAN	NAN	NAN	NAN	NAN	NAN	NAN	NAN	NAN
JW1676	-8.7	78	7	7.9	Cytoplasmic	NAN	NAN	NAN	NAN	NAN	NAN	NAN	NAN	NAN	NAN	NAN	NAN	NAN	NAN	NAN	NAN	NAN	NAN	NAN	NAN	NAN	NAN	NAN	NAN	NAN	NAN	NAN	NAN	NAN	NAN	NAN	NAN	NAN	NAN	NAN	NAN	NAN	NAN	NAN	NAN	NAN	NAN	NAN	NAN
JW1677	-162.9	3	23	6.98	Cytoplasmic	NAN	NAN	NAN	NAN	NAN	NAN	NAN	NAN	NAN	NAN	NAN	NAN	NAN	NAN	NAN	NAN	NAN	NAN	NAN	NAN	NAN	NAN	NAN	NAN	NAN	NAN	NAN	NAN	NAN	NAN	NAN	NAN	NAN	NAN	NAN	NAN	NAN	NAN	NAN	NAN	NAN	NAN	NAN	NAN
JW1679	-52.2	43	18	7.7	Cytoplasmic	NAN	NAN	NAN	NAN	NAN	NAN	NAN	NAN	NAN	NAN	NAN	NAN	NAN	NAN	NAN	NAN	NAN	NAN	NAN	NAN	NAN	NAN	NAN	NAN	NAN	NAN	NAN	NAN	NAN	NAN	NAN	NAN	NAN	NAN	NAN	NAN	NAN	NAN	NAN	NAN	NAN	NAN	NAN	NAN
JW1682	-22.8	84	4	5.8	Cytoplasmic	NAN	NAN	NAN	NAN	NAN	NAN	NAN	NAN	NAN	NAN	NAN	NAN	NAN	NAN	NAN	NAN	NAN	NAN	NAN	NAN	NAN	NAN	NAN	NAN	NAN	NAN	NAN	NAN	NAN	NAN	NAN	NAN	NAN	NAN	NAN	NAN	NAN	NAN	NAN	NAN	NAN	NAN	NAN	NAN
JW1683	16.4	97	41	6	Cytoplasmic	GO:0005575	GO:0044464	GO:0044424	GO:0044444	GO:0005829	NAN	NAN	NAN	NAN	NAN	NAN	NAN	NAN	NAN	NAN	NAN	NAN	NAN	NAN	NAN	NAN	NAN	NAN	NAN	NAN	NAN	NAN	NAN	NAN	NAN	NAN	NAN	NAN	NAN	NAN	NAN	NAN	NAN	NAN	NAN	NAN	NAN	NAN	NAN
JW1684	4.1	34	28	6.1	Cytoplasmic	NAN	NAN	NAN	NAN	NAN	NAN	NAN	NAN	NAN	NAN	NAN	NAN	NAN	NAN	NAN	NAN	NAN	NAN	NAN	NAN	NAN	NAN	NAN	NAN	NAN	NAN	NAN	NAN	NAN	NAN	NAN	NAN	NAN	NAN	NAN	NAN	NAN	NAN	NAN	NAN	NAN	NAN	NAN	NAN
JW1688	-12.6	9	15	7.52	Cytoplasmic	GO:0005575	GO:0044464	GO:0044424	GO:0044444	NAN	NAN	NAN	NAN	NAN	NAN	NAN	NAN	NAN	NAN	NAN	NAN	NAN	NAN	NAN	NAN	NAN	NAN	NAN	NAN	NAN	NAN	NAN	NAN	NAN	NAN	NAN	NAN	NAN	NAN	NAN	NAN	NAN	NAN	NAN	NAN	GO:0043226	NAN	GO:0043229	NAN
JW1689	24.7	44	49	6.2	Cytoplasmic	NAN	NAN	NAN	NAN	NAN	NAN	NAN	NAN	NAN	NAN	NAN	NAN	NAN	NAN	NAN	NAN	NAN	NAN	NAN	NAN	NAN	NAN	NAN	NAN	NAN	NAN	NAN	NAN	NAN	NAN	NAN	NAN	NAN	NAN	NAN	NAN	NAN	NAN	NAN	NAN	NAN	NAN	NAN	NAN
JW1690	-22.6	84	18	6.5	Cytoplasmic	NAN	NAN	NAN	NAN	NAN	NAN	NAN	NAN	NAN	NAN	NAN	NAN	NAN	NAN	NAN	NAN	NAN	NAN	NAN	NAN	NAN	NAN	NAN	NAN	NAN	NAN	NAN	NAN	NAN	NAN	NAN	NAN	NAN	NAN	NAN	NAN	NAN	NAN	NAN	NAN	NAN	NAN	NAN	NAN
JW1692	-192.4	49	50	4.9	Cytoplasmic	GO:0005575	GO:0044464	GO:0044424	GO:0044444	GO:0005829	NAN	NAN	NAN	NAN	NAN	NAN	NAN	NAN	NAN	NAN	NAN	NAN	NAN	NAN	NAN	NAN	NAN	NAN	NAN	NAN	NAN	NAN	NAN	NAN	NAN	NAN	NAN	NAN	NAN	NAN	NAN	NAN	NAN	NAN	NAN	NAN	NAN	NAN	NAN
JW1693	-25.8	21	24	6.75	Cytoplasmic	GO:0005575	GO:0044464	GO:0044424	GO:0044444	GO:0005829	NAN	NAN	NAN	NAN	NAN	NAN	NAN	NAN	NAN	NAN	NAN	NAN	NAN	NAN	NAN	NAN	NAN	NAN	NAN	NAN	NAN	NAN	NAN	NAN	NAN	NAN	NAN	NAN	NAN	NAN	NAN	NAN	NAN	NAN	NAN	NAN	NAN	NAN	NAN
JW1694	-109.6	12	29	7.04	Cytoplasmic	GO:0005575	GO:0044464	GO:0044424	NAN	NAN	NAN	NAN	NAN	NAN	GO:0005737	NAN	NAN	NAN	NAN	NAN	NAN	NAN	NAN	NAN	NAN	NAN	NAN	NAN	NAN	NAN	NAN	NAN	NAN	NAN	NAN	NAN	NAN	NAN	NAN	NAN	NAN	NAN	NAN	NAN	NAN	NAN	NAN	NAN	NAN
JW1695	-53.5	130	20	10.5	Cytoplasmic	NAN	NAN	NAN	NAN	NAN	NAN	NAN	NAN	NAN	NAN	NAN	NAN	NAN	NAN	NAN	NAN	NAN	NAN	NAN	NAN	NAN	NAN	NAN	NAN	NAN	NAN	NAN	NAN	NAN	NAN	NAN	NAN	NAN	NAN	NAN	NAN	NAN	NAN	NAN	NAN	NAN	NAN	NAN	NAN
JW1696	-203.2	1	29	5.94	Cytoplasmic	NAN	NAN	NAN	NAN	NAN	NAN	NAN	NAN	NAN	NAN	NAN	NAN	NAN	NAN	NAN	NAN	NAN	NAN	NAN	NAN	NAN	NAN	NAN	NAN	NAN	NAN	NAN	NAN	NAN	NAN	NAN	NAN	NAN	NAN	NAN	NAN	NAN	NAN	NAN	NAN	NAN	NAN	NAN	NAN
JW1697	17.9	17	17	6.3	Cytoplasmic	NAN	NAN	NAN	NAN	NAN	NAN	NAN	NAN	NAN	NAN	NAN	NAN	NAN	NAN	NAN	NAN	NAN	NAN	NAN	NAN	NAN	NAN	NAN	NAN	NAN	NAN	NAN	NAN	NAN	NAN	NAN	NAN	NAN	NAN	NAN	NAN	NAN	NAN	NAN	NAN	NAN	NAN	NAN	NAN
JW1698	-44.9	34	15	9.9	Outer Membrane Lipoprotein	NAN	NAN	NAN	NAN	NAN	NAN	NAN	NAN	NAN	NAN	NAN	NAN	NAN	NAN	NAN	NAN	NAN	NAN	NAN	NAN	NAN	NAN	NAN	NAN	NAN	NAN	NAN	NAN	NAN	NAN	NAN	NAN	NAN	NAN	NAN	NAN	NAN	NAN	NAN	NAN	NAN	NAN	NAN	NAN
JW1699	-32.9	9	50	9.87	Cytoplasmic	GO:0005575	GO:0044464	GO:0044424	GO:0044444	GO:0005829	NAN	NAN	GO:0044425	GO:0032991	NAN	GO:0044459	NAN	NAN	NAN	NAN	GO:1902494	GO:0043234	NAN	NAN	GO:0098796	NAN	NAN	NAN	GO:0098797	NAN	NAN	NAN	NAN	NAN	GO:1904949	GO:1990351	GO:1902495	GO:0098533	NAN	GO:0043190	NAN	NAN	NAN	NAN	NAN	NAN	NAN	NAN	NAN
JW1700	-23.9	99	8	5.8	Cytoplasmic	GO:0005575	GO:0044464	NAN	NAN	NAN	NAN	NAN	NAN	NAN	NAN	NAN	NAN	NAN	NAN	NAN	NAN	NAN	GO:0042597	NAN	NAN	NAN	NAN	NAN	NAN	NAN	NAN	NAN	NAN	NAN	NAN	NAN	NAN	NAN	NAN	NAN	NAN	NAN	NAN	NAN	NAN	NAN	NAN	NAN	NAN
JW1703	-77.3	80	69	5.2	Cytoplasmic	GO:0005575	GO:0044464	GO:0044424	GO:0044444	GO:0005829	GO:0016020	NAN	NAN	GO:0032991	NAN	NAN	NAN	NAN	NAN	NAN	GO:1902494	NAN	NAN	NAN	NAN	NAN	NAN	NAN	NAN	NAN	NAN	NAN	NAN	NAN	NAN	NAN	NAN	NAN	NAN	NAN	NAN	NAN	NAN	NAN	NAN	NAN	NAN	NAN	NAN
JW1706	-39.7	100	33	12	Cytoplasmic	GO:0005575	GO:0044464	GO:0044424	GO:0044444	GO:0005829	NAN	NAN	NAN	GO:0032991	NAN	NAN	NAN	NAN	NAN	NAN	NAN	NAN	NAN	NAN	NAN	NAN	NAN	NAN	NAN	GO:0044422	GO:0044445	GO:0044446	GO:1990904	GO:0030529	NAN	NAN	NAN	NAN	GO:0044391	NAN	NAN	NAN	NAN	GO:0022625	GO:0015934	NAN	NAN	NAN	NAN
JW1707	-40.1	122	17	12.3	Cytoplasmic	GO:0005575	GO:0044464	GO:0044424	GO:0044444	NAN	NAN	NAN	NAN	GO:0032991	NAN	NAN	NAN	NAN	NAN	NAN	NAN	NAN	NAN	NAN	NAN	NAN	NAN	NAN	NAN	GO:0044422	GO:0044445	GO:0044446	GO:1990904	GO:0030529	NAN	NAN	NAN	NAN	GO:0044391	NAN	NAN	NAN	NAN	GO:0022625	GO:0015934	NAN	NAN	NAN	NAN
JW1709	-316.9	23	25	6.06	Cytoplasmic	GO:0005575	GO:0044464	GO:0044424	GO:0044444	GO:0005829	NAN	NAN	NAN	NAN	GO:0005737	NAN	NAN	NAN	NAN	NAN	NAN	NAN	NAN	NAN	NAN	NAN	NAN	NAN	NAN	NAN	NAN	NAN	NAN	NAN	NAN	NAN	NAN	NAN	NAN	NAN	NAN	NAN	NAN	NAN	NAN	NAN	NAN	NAN	NAN
JW1710	46.5	15	4	9.11	Cytoplasmic	NAN	NAN	NAN	NAN	NAN	NAN	NAN	NAN	NAN	NAN	NAN	NAN	NAN	NAN	NAN	NAN	NAN	NAN	NAN	NAN	NAN	NAN	NAN	NAN	NAN	NAN	NAN	NAN	NAN	NAN	NAN	NAN	NAN	NAN	NAN	NAN	NAN	NAN	NAN	NAN	NAN	NAN	NAN	NAN
JW1711	-126.3	16	20	6.1	Periplasmic	NAN	NAN	NAN	NAN	NAN	NAN	NAN	NAN	NAN	NAN	NAN	NAN	NAN	NAN	NAN	NAN	NAN	NAN	NAN	NAN	NAN	NAN	NAN	NAN	NAN	NAN	NAN	NAN	NAN	NAN	NAN	NAN	NAN	NAN	NAN	NAN	NAN	NAN	NAN	NAN	NAN	NAN	NAN	NAN
JW1715	89.8	41	6	9.1	Integral Membrane Protein	GO:0005575	GO:0044464	NAN	NAN	NAN	GO:0016020	GO:0005886	NAN	NAN	NAN	NAN	NAN	NAN	NAN	NAN	NAN	NAN	NAN	NAN	NAN	NAN	NAN	NAN	NAN	NAN	NAN	NAN	NAN	NAN	NAN	NAN	NAN	NAN	NAN	NAN	NAN	NAN	NAN	NAN	NAN	NAN	NAN	NAN	NAN
JW1716	22.6	45	39	5.5	Cytoplasmic	GO:0005575	GO:0044464	GO:0044424	GO:0044444	GO:0005829	NAN	NAN	NAN	NAN	NAN	NAN	NAN	NAN	NAN	NAN	NAN	NAN	NAN	NAN	NAN	NAN	NAN	NAN	NAN	NAN	NAN	NAN	NAN	NAN	NAN	NAN	NAN	NAN	NAN	NAN	NAN	NAN	NAN	NAN	NAN	NAN	NAN	NAN	NAN
JW1718	377.8	9	22	9.7	Integral Membrane Protein	GO:0005575	GO:0044464	NAN	NAN	NAN	GO:0016020	GO:0005886	NAN	NAN	NAN	NAN	NAN	NAN	NAN	NAN	NAN	NAN	NAN	NAN	NAN	NAN	NAN	NAN	NAN	NAN	NAN	NAN	NAN	NAN	NAN	NAN	NAN	NAN	NAN	NAN	NAN	NAN	NAN	NAN	NAN	NAN	NAN	NAN	NAN
JW1719	-9.6	14	10	6.89	Cytoplasmic	NAN	NAN	NAN	NAN	NAN	NAN	NAN	NAN	NAN	NAN	NAN	NAN	NAN	NAN	NAN	NAN	NAN	NAN	NAN	NAN	NAN	NAN	NAN	NAN	NAN	NAN	NAN	NAN	NAN	NAN	NAN	NAN	NAN	NAN	NAN	NAN	NAN	NAN	NAN	NAN	NAN	NAN	NAN	NAN
JW1720	-45.1	108	6	10.8	Cytoplasmic	NAN	NAN	NAN	NAN	NAN	NAN	NAN	NAN	NAN	NAN	NAN	NAN	NAN	NAN	NAN	NAN	NAN	NAN	NAN	NAN	NAN	NAN	NAN	NAN	NAN	NAN	NAN	NAN	NAN	NAN	NAN	NAN	NAN	NAN	NAN	NAN	NAN	NAN	NAN	NAN	NAN	NAN	NAN	NAN
JW1721	-374.7	43	65	5.8	Cytoplasmic	GO:0005575	GO:0044464	GO:0044424	GO:0044444	GO:0005829	NAN	NAN	NAN	NAN	GO:0005737	NAN	NAN	NAN	NAN	NAN	NAN	NAN	NAN	NAN	NAN	NAN	NAN	NAN	NAN	NAN	NAN	NAN	NAN	NAN	NAN	NAN	NAN	NAN	NAN	NAN	NAN	NAN	NAN	NAN	NAN	NAN	NAN	NAN	NAN
JW1722	-12.8	11	34	6.24	Cytoplasmic	NAN	NAN	NAN	NAN	NAN	NAN	NAN	NAN	NAN	NAN	NAN	NAN	NAN	NAN	NAN	NAN	NAN	NAN	NAN	NAN	NAN	NAN	NAN	NAN	NAN	NAN	NAN	NAN	NAN	NAN	NAN	NAN	NAN	NAN	NAN	NAN	NAN	NAN	NAN	NAN	NAN	NAN	NAN	NAN
JW1723	-47	24	48	6.39	Cytoplasmic	NAN	NAN	NAN	NAN	NAN	NAN	NAN	NAN	NAN	NAN	NAN	NAN	NAN	NAN	NAN	NAN	NAN	NAN	NAN	NAN	NAN	NAN	NAN	NAN	NAN	NAN	NAN	NAN	NAN	NAN	NAN	NAN	NAN	NAN	NAN	NAN	NAN	NAN	NAN	NAN	NAN	NAN	NAN	NAN
JW1724	-100.8	37	39	9.1	Cytoplasmic	GO:0005575	GO:0044464	GO:0044424	GO:0044444	GO:0005829	NAN	NAN	NAN	NAN	NAN	NAN	NAN	NAN	NAN	NAN	NAN	NAN	NAN	NAN	NAN	NAN	NAN	NAN	NAN	NAN	NAN	NAN	NAN	NAN	NAN	NAN	NAN	NAN	NAN	NAN	NAN	NAN	NAN	NAN	NAN	NAN	NAN	NAN	NAN
JW1725	-10.1	112	9	5.9	Cytoplasmic	GO:0005575	GO:0044464	GO:0044424	GO:0044444	GO:0005829	NAN	NAN	NAN	NAN	NAN	NAN	NAN	NAN	NAN	NAN	NAN	NAN	NAN	NAN	NAN	NAN	NAN	NAN	NAN	NAN	NAN	NAN	NAN	NAN	NAN	NAN	NAN	NAN	NAN	NAN	NAN	NAN	NAN	NAN	NAN	NAN	NAN	NAN	NAN
JW1726	374.4	5	12	8.2	Integral Membrane Protein	GO:0005575	GO:0044464	NAN	NAN	NAN	GO:0016020	GO:0005886	GO:0044425	NAN	NAN	GO:0044459	GO:0031224	GO:0016021	GO:0031226	GO:0005887	NAN	NAN	NAN	NAN	NAN	NAN	NAN	NAN	NAN	NAN	NAN	NAN	NAN	NAN	NAN	NAN	NAN	NAN	NAN	NAN	NAN	NAN	NAN	NAN	NAN	NAN	NAN	NAN	NAN
JW1727	26.6	98	4	9	Periplasmic	GO:0005575	GO:0044464	GO:0044424	GO:0044444	GO:0005829	NAN	NAN	NAN	NAN	NAN	NAN	NAN	NAN	NAN	NAN	NAN	NAN	NAN	NAN	NAN	NAN	NAN	NAN	NAN	NAN	NAN	NAN	NAN	NAN	NAN	NAN	NAN	NAN	NAN	NAN	NAN	NAN	NAN	NAN	NAN	NAN	NAN	NAN	NAN
JW1728	-29.7	99	18	8.4	Outer Membrane Lipoprotein	NAN	NAN	NAN	NAN	NAN	NAN	NAN	NAN	NAN	NAN	NAN	NAN	NAN	NAN	NAN	NAN	NAN	NAN	NAN	NAN	NAN	NAN	NAN	NAN	NAN	NAN	NAN	NAN	NAN	NAN	NAN	NAN	NAN	NAN	NAN	NAN	NAN	NAN	NAN	NAN	NAN	NAN	NAN	NAN
JW1730	-97.8	14	24	8.97	Cytoplasmic	NAN	NAN	NAN	NAN	NAN	NAN	NAN	NAN	NAN	NAN	NAN	NAN	NAN	NAN	NAN	NAN	NAN	NAN	NAN	NAN	NAN	NAN	NAN	NAN	NAN	NAN	NAN	NAN	NAN	NAN	NAN	NAN	NAN	NAN	NAN	NAN	NAN	NAN	NAN	NAN	NAN	NAN	NAN	NAN
JW1731	-25.6	16	16	8.71	Cytoplasmic	NAN	NAN	NAN	NAN	NAN	NAN	NAN	NAN	NAN	NAN	NAN	NAN	NAN	NAN	NAN	NAN	NAN	NAN	NAN	NAN	NAN	NAN	NAN	NAN	NAN	NAN	NAN	NAN	NAN	NAN	NAN	NAN	NAN	NAN	NAN	NAN	NAN	NAN	NAN	NAN	NAN	NAN	NAN	NAN
JW1732	-122	104	28	10.3	Periplasmic	GO:0005575	GO:0044464	NAN	NAN	NAN	NAN	NAN	NAN	NAN	NAN	NAN	NAN	NAN	NAN	NAN	NAN	NAN	GO:0042597	GO:0030288	NAN	NAN	NAN	NAN	NAN	NAN	NAN	NAN	NAN	NAN	NAN	NAN	NAN	NAN	NAN	NAN	NAN	NAN	NAN	NAN	NAN	NAN	NAN	NAN	NAN
JW1734	-122.1	11	30	6.21	Cytoplasmic	NAN	NAN	NAN	NAN	NAN	NAN	NAN	NAN	NAN	NAN	NAN	NAN	NAN	NAN	NAN	NAN	NAN	NAN	NAN	NAN	NAN	NAN	NAN	NAN	NAN	NAN	NAN	NAN	NAN	NAN	NAN	NAN	NAN	NAN	NAN	NAN	NAN	NAN	NAN	NAN	NAN	NAN	NAN	NAN
JW1736	-67.7	12	52	6.62	Cytoplasmic	NAN	NAN	NAN	NAN	NAN	NAN	NAN	NAN	NAN	NAN	NAN	NAN	NAN	NAN	NAN	NAN	NAN	NAN	NAN	NAN	NAN	NAN	NAN	NAN	NAN	NAN	NAN	NAN	NAN	NAN	NAN	NAN	NAN	NAN	NAN	NAN	NAN	NAN	NAN	NAN	NAN	NAN	NAN	NAN
JW1737	-26.1	29	8	6.39	Cytoplasmic	GO:0005575	GO:0044464	GO:0044424	GO:0044444	GO:0005829	NAN	NAN	NAN	NAN	NAN	NAN	NAN	NAN	NAN	NAN	NAN	NAN	NAN	NAN	NAN	NAN	NAN	NAN	NAN	NAN	NAN	NAN	NAN	NAN	NAN	NAN	NAN	NAN	NAN	NAN	NAN	NAN	NAN	NAN	NAN	NAN	NAN	NAN	NAN
JW1738	-148.8	24	25	6.45	Cytoplasmic	GO:0005575	GO:0044464	GO:0044424	GO:0044444	GO:0005829	NAN	NAN	NAN	NAN	NAN	NAN	NAN	NAN	NAN	NAN	NAN	NAN	NAN	NAN	NAN	NAN	NAN	NAN	NAN	NAN	NAN	NAN	NAN	NAN	NAN	NAN	NAN	NAN	NAN	NAN	NAN	NAN	NAN	NAN	NAN	NAN	NAN	NAN	NAN
JW1742	6.7	41	20	8.8	Cytoplasmic	NAN	NAN	NAN	NAN	NAN	NAN	NAN	NAN	NAN	NAN	NAN	NAN	NAN	NAN	NAN	NAN	NAN	NAN	NAN	NAN	NAN	NAN	NAN	NAN	NAN	NAN	NAN	NAN	NAN	NAN	NAN	NAN	NAN	NAN	NAN	NAN	NAN	NAN	NAN	NAN	NAN	NAN	NAN	NAN
JW1748	-26.7	90	15	6	Cytoplasmic	NAN	NAN	NAN	NAN	NAN	NAN	NAN	NAN	NAN	NAN	NAN	NAN	NAN	NAN	NAN	NAN	NAN	NAN	NAN	NAN	NAN	NAN	NAN	NAN	NAN	NAN	NAN	NAN	NAN	NAN	NAN	NAN	NAN	NAN	NAN	NAN	NAN	NAN	NAN	NAN	NAN	NAN	NAN	NAN
JW1749	-9.4	27	24	7.9	Periplasmic	NAN	NAN	NAN	NAN	NAN	NAN	NAN	NAN	NAN	NAN	NAN	NAN	NAN	NAN	NAN	NAN	NAN	NAN	NAN	NAN	NAN	NAN	NAN	NAN	NAN	NAN	NAN	NAN	NAN	NAN	NAN	NAN	NAN	NAN	NAN	NAN	NAN	NAN	NAN	NAN	NAN	NAN	NAN	NAN
JW1750	-70.6	22	37	6.53	Cytoplasmic	GO:0005575	GO:0044464	GO:0044424	GO:0044444	GO:0005829	NAN	NAN	NAN	NAN	GO:0005737	NAN	NAN	NAN	NAN	NAN	NAN	NAN	NAN	NAN	NAN	NAN	NAN	NAN	NAN	NAN	NAN	NAN	NAN	NAN	NAN	NAN	NAN	NAN	NAN	NAN	NAN	NAN	NAN	NAN	NAN	NAN	NAN	NAN	NAN
JW1753	23.7	62	32	6	Cytoplasmic	GO:0005575	GO:0044464	GO:0044424	GO:0044444	GO:0005829	NAN	NAN	NAN	NAN	NAN	NAN	NAN	NAN	NAN	NAN	NAN	NAN	NAN	NAN	NAN	NAN	NAN	NAN	NAN	NAN	NAN	NAN	NAN	NAN	NAN	NAN	NAN	NAN	NAN	NAN	NAN	NAN	NAN	NAN	NAN	NAN	NAN	NAN	NAN
JW1754	-30.7	99	17	7.7	Cytoplasmic	GO:0005575	GO:0044464	GO:0044424	GO:0044444	GO:0005829	NAN	NAN	NAN	NAN	NAN	NAN	NAN	NAN	NAN	NAN	NAN	NAN	NAN	NAN	NAN	NAN	NAN	NAN	NAN	NAN	NAN	NAN	NAN	NAN	NAN	NAN	NAN	NAN	NAN	NAN	NAN	NAN	NAN	NAN	NAN	NAN	NAN	NAN	NAN
JW1755	-68.5	14	47	6.4	Membrane Anchored	GO:0005575	GO:0044464	NAN	NAN	NAN	GO:0016020	GO:0005886	GO:0044425	NAN	NAN	GO:0044459	GO:0031224	GO:0016021	GO:0031226	GO:0005887	NAN	NAN	NAN	NAN	NAN	NAN	NAN	NAN	NAN	NAN	NAN	NAN	NAN	NAN	NAN	NAN	NAN	NAN	NAN	NAN	NAN	NAN	NAN	NAN	NAN	NAN	NAN	NAN	NAN
JW1756	-63.1	86	50	6.1	Cytoplasmic	GO:0005575	GO:0044464	GO:0044424	GO:0044444	GO:0005829	NAN	NAN	NAN	NAN	GO:0005737	NAN	NAN	NAN	NAN	NAN	NAN	NAN	NAN	NAN	NAN	NAN	NAN	NAN	NAN	NAN	NAN	NAN	NAN	NAN	NAN	NAN	NAN	NAN	NAN	NAN	NAN	NAN	NAN	NAN	NAN	NAN	NAN	NAN	NAN
JW1759	-47.6	4	48	7.8	Cytoplasmic	NAN	NAN	NAN	NAN	NAN	NAN	NAN	NAN	NAN	NAN	NAN	NAN	NAN	NAN	NAN	NAN	NAN	NAN	NAN	NAN	NAN	NAN	NAN	NAN	NAN	NAN	NAN	NAN	NAN	NAN	NAN	NAN	NAN	NAN	NAN	NAN	NAN	NAN	NAN	NAN	NAN	NAN	NAN	NAN
JW1760	-30.2	10	24	5.9	Periplasmic	NAN	NAN	NAN	NAN	NAN	NAN	NAN	NAN	NAN	NAN	NAN	NAN	NAN	NAN	NAN	NAN	NAN	NAN	NAN	NAN	NAN	NAN	NAN	NAN	NAN	NAN	NAN	NAN	NAN	NAN	NAN	NAN	NAN	NAN	NAN	NAN	NAN	NAN	NAN	NAN	NAN	NAN	NAN	NAN
JW1762	-42.1	21	24	5.58	Cytoplasmic	NAN	NAN	NAN	NAN	NAN	NAN	NAN	NAN	NAN	NAN	NAN	NAN	NAN	NAN	NAN	NAN	NAN	NAN	NAN	NAN	NAN	NAN	NAN	NAN	NAN	NAN	NAN	NAN	NAN	NAN	NAN	NAN	NAN	NAN	NAN	NAN	NAN	NAN	NAN	NAN	NAN	NAN	NAN	NAN
JW1763	6.4	77	31	6.7	Cytoplasmic	NAN	NAN	NAN	NAN	NAN	NAN	NAN	NAN	NAN	NAN	NAN	NAN	NAN	NAN	NAN	NAN	NAN	NAN	NAN	NAN	NAN	NAN	NAN	NAN	NAN	NAN	NAN	NAN	NAN	NAN	NAN	NAN	NAN	NAN	NAN	NAN	NAN	NAN	NAN	NAN	NAN	NAN	NAN	NAN
JW1765	28.1	38	28	6.3	Cytoplasmic	NAN	NAN	NAN	NAN	NAN	NAN	NAN	NAN	NAN	NAN	NAN	NAN	NAN	NAN	NAN	NAN	NAN	NAN	NAN	NAN	NAN	NAN	NAN	NAN	NAN	NAN	NAN	NAN	NAN	NAN	NAN	NAN	NAN	NAN	NAN	NAN	NAN	NAN	NAN	NAN	NAN	NAN	NAN	NAN
JW1767	-101.1	97	23	6.4	Cytoplasmic	GO:0005575	GO:0044464	GO:0044424	GO:0044444	GO:0005829	NAN	NAN	NAN	NAN	NAN	NAN	NAN	NAN	NAN	NAN	NAN	NAN	NAN	NAN	NAN	NAN	NAN	NAN	NAN	NAN	NAN	NAN	NAN	NAN	NAN	NAN	NAN	NAN	NAN	NAN	NAN	NAN	NAN	NAN	NAN	NAN	NAN	NAN	NAN
JW1768	-44.1	73	31	7.7	Cytoplasmic	GO:0005575	GO:0044464	GO:0044424	GO:0044444	GO:0005829	GO:0016020	NAN	NAN	NAN	NAN	NAN	NAN	NAN	NAN	NAN	NAN	NAN	NAN	NAN	NAN	NAN	NAN	NAN	NAN	NAN	NAN	NAN	NAN	NAN	NAN	NAN	NAN	NAN	NAN	NAN	NAN	NAN	NAN	NAN	NAN	NAN	NAN	NAN	NAN
JW1769	-73.3	97	24	6.4	Cytoplasmic	GO:0005575	GO:0044464	GO:0044424	GO:0044444	GO:0005829	NAN	NAN	NAN	NAN	NAN	NAN	NAN	NAN	NAN	NAN	NAN	NAN	NAN	NAN	NAN	NAN	NAN	NAN	NAN	NAN	NAN	NAN	NAN	NAN	NAN	NAN	NAN	NAN	NAN	NAN	NAN	NAN	NAN	NAN	NAN	NAN	NAN	NAN	NAN
JW1770	-5.1	13	20	6.52	Cytoplasmic	NAN	NAN	NAN	NAN	NAN	NAN	NAN	NAN	NAN	NAN	NAN	NAN	NAN	NAN	NAN	NAN	NAN	NAN	NAN	NAN	NAN	NAN	NAN	NAN	NAN	NAN	NAN	NAN	NAN	NAN	NAN	NAN	NAN	NAN	NAN	NAN	NAN	NAN	NAN	NAN	NAN	NAN	NAN	NAN
JW1771	-99.6	11	42	6.5	Outer Membrane B-barrel protein	GO:0005575	GO:0044464	NAN	NAN	NAN	GO:0016020	NAN	NAN	NAN	NAN	NAN	NAN	NAN	NAN	NAN	NAN	NAN	NAN	NAN	NAN	GO:0044462	GO:0019867	GO:0009279	NAN	NAN	NAN	NAN	NAN	NAN	NAN	NAN	NAN	NAN	NAN	NAN	NAN	NAN	NAN	NAN	NAN	NAN	NAN	NAN	NAN
JW1772	-340.6	52	25	6	Cytoplasmic	NAN	NAN	NAN	NAN	NAN	NAN	NAN	NAN	NAN	NAN	NAN	NAN	NAN	NAN	NAN	NAN	NAN	NAN	NAN	NAN	NAN	NAN	NAN	NAN	NAN	NAN	NAN	NAN	NAN	NAN	NAN	NAN	NAN	NAN	NAN	NAN	NAN	NAN	NAN	NAN	NAN	NAN	NAN	NAN
JW1776	27.5	81	15	7.7	Cytoplasmic	NAN	NAN	NAN	NAN	NAN	NAN	NAN	NAN	NAN	NAN	NAN	NAN	NAN	NAN	NAN	NAN	NAN	NAN	NAN	NAN	NAN	NAN	NAN	NAN	NAN	NAN	NAN	NAN	NAN	NAN	NAN	NAN	NAN	NAN	NAN	NAN	NAN	NAN	NAN	NAN	NAN	NAN	NAN	NAN
JW1779	-38.7	17	33	9.22	Cytoplasmic	GO:0005575	GO:0044464	GO:0044424	GO:0044444	GO:0005829	NAN	NAN	NAN	NAN	NAN	NAN	NAN	NAN	NAN	NAN	NAN	NAN	NAN	NAN	NAN	NAN	NAN	NAN	NAN	NAN	NAN	NAN	NAN	NAN	NAN	NAN	NAN	NAN	NAN	NAN	NAN	NAN	NAN	NAN	NAN	NAN	NAN	NAN	NAN
JW1781	-73.7	136	29	7.9	Cytoplasmic	NAN	NAN	NAN	NAN	NAN	NAN	NAN	NAN	NAN	NAN	NAN	NAN	NAN	NAN	NAN	NAN	NAN	NAN	NAN	NAN	NAN	NAN	NAN	NAN	NAN	NAN	NAN	NAN	NAN	NAN	NAN	NAN	NAN	NAN	NAN	NAN	NAN	NAN	NAN	NAN	NAN	NAN	NAN	NAN
JW1782	-14	91	23	8.2	Outer Membrane Lipoprotein	NAN	NAN	NAN	NAN	NAN	NAN	NAN	NAN	NAN	NAN	NAN	NAN	NAN	NAN	NAN	NAN	NAN	NAN	NAN	NAN	NAN	NAN	NAN	NAN	NAN	NAN	NAN	NAN	NAN	NAN	NAN	NAN	NAN	NAN	NAN	NAN	NAN	NAN	NAN	NAN	NAN	NAN	NAN	NAN
JW1786	-51	97	43	7	Cytoplasmic	NAN	NAN	NAN	NAN	NAN	NAN	NAN	NAN	NAN	NAN	NAN	NAN	NAN	NAN	NAN	NAN	NAN	NAN	NAN	NAN	NAN	NAN	NAN	NAN	NAN	NAN	NAN	NAN	NAN	NAN	NAN	NAN	NAN	NAN	NAN	NAN	NAN	NAN	NAN	NAN	NAN	NAN	NAN	NAN
JW1788	-2.1	7	52	6.85	Cytoplasmic	NAN	NAN	NAN	NAN	NAN	NAN	NAN	NAN	NAN	NAN	NAN	NAN	NAN	NAN	NAN	NAN	NAN	NAN	NAN	NAN	NAN	NAN	NAN	NAN	NAN	NAN	NAN	NAN	NAN	NAN	NAN	NAN	NAN	NAN	NAN	NAN	NAN	NAN	NAN	NAN	NAN	NAN	NAN	NAN
JW1789	-79.9	11	47	5.83	Cytoplasmic	NAN	NAN	NAN	NAN	NAN	NAN	NAN	NAN	NAN	NAN	NAN	NAN	NAN	NAN	NAN	NAN	NAN	NAN	NAN	NAN	NAN	NAN	NAN	NAN	NAN	NAN	NAN	NAN	NAN	NAN	NAN	NAN	NAN	NAN	NAN	NAN	NAN	NAN	NAN	NAN	NAN	NAN	NAN	NAN
JW1792	-83.7	71	21	5.8	Cytoplasmic	NAN	NAN	NAN	NAN	NAN	NAN	NAN	NAN	NAN	NAN	NAN	NAN	NAN	NAN	NAN	NAN	NAN	NAN	NAN	NAN	NAN	NAN	NAN	NAN	NAN	NAN	NAN	NAN	NAN	NAN	NAN	NAN	NAN	NAN	NAN	NAN	NAN	NAN	NAN	NAN	NAN	NAN	NAN	NAN
JW1793	-56.2	19	29	5.7	Cytoplasmic	NAN	NAN	NAN	NAN	NAN	NAN	NAN	NAN	NAN	NAN	NAN	NAN	NAN	NAN	NAN	NAN	NAN	NAN	NAN	NAN	NAN	NAN	NAN	NAN	NAN	NAN	NAN	NAN	NAN	NAN	NAN	NAN	NAN	NAN	NAN	NAN	NAN	NAN	NAN	NAN	NAN	NAN	NAN	NAN
JW1794	-55.2	37	26	6.7	Cytoplasmic	GO:0005575	GO:0044464	GO:0044424	GO:0044444	GO:0005829	NAN	NAN	GO:0044425	NAN	GO:0005737	GO:0044459	NAN	NAN	NAN	NAN	NAN	NAN	NAN	NAN	NAN	NAN	NAN	NAN	NAN	NAN	NAN	NAN	NAN	NAN	NAN	NAN	NAN	NAN	NAN	NAN	NAN	NAN	NAN	NAN	NAN	NAN	NAN	NAN	NAN
JW1795	-23.1	26	17	10.2	Outer Membrane Lipoprotein	NAN	NAN	NAN	NAN	NAN	NAN	NAN	NAN	NAN	NAN	NAN	NAN	NAN	NAN	NAN	NAN	NAN	NAN	NAN	NAN	NAN	NAN	NAN	NAN	NAN	NAN	NAN	NAN	NAN	NAN	NAN	NAN	NAN	NAN	NAN	NAN	NAN	NAN	NAN	NAN	NAN	NAN	NAN	NAN
JW1796	-16.3	101	59	5.7	Cytoplasmic	GO:0005575	GO:0044464	GO:0044424	GO:0044444	GO:0005829	NAN	NAN	NAN	NAN	NAN	NAN	NAN	NAN	NAN	NAN	NAN	NAN	NAN	NAN	NAN	NAN	NAN	NAN	NAN	NAN	NAN	NAN	NAN	NAN	NAN	NAN	NAN	NAN	NAN	NAN	NAN	NAN	NAN	NAN	NAN	NAN	NAN	NAN	NAN
JW1797	-82.1	12	41	7.29	Cytoplasmic	NAN	NAN	NAN	NAN	NAN	NAN	NAN	NAN	NAN	NAN	NAN	NAN	NAN	NAN	NAN	NAN	NAN	NAN	NAN	NAN	NAN	NAN	NAN	NAN	NAN	NAN	NAN	NAN	NAN	NAN	NAN	NAN	NAN	NAN	NAN	NAN	NAN	NAN	NAN	NAN	NAN	NAN	NAN	NAN
JW1801	-131.1	82	9	5.4	Cytoplasmic	NAN	NAN	NAN	NAN	NAN	NAN	NAN	NAN	NAN	NAN	NAN	NAN	NAN	NAN	NAN	NAN	NAN	NAN	NAN	NAN	NAN	NAN	NAN	NAN	NAN	NAN	NAN	NAN	NAN	NAN	NAN	NAN	NAN	NAN	NAN	NAN	NAN	NAN	NAN	NAN	NAN	NAN	NAN	NAN
JW1802	-5.3	16	25	6.74	Cytoplasmic	NAN	NAN	NAN	NAN	NAN	NAN	NAN	NAN	NAN	NAN	NAN	NAN	NAN	NAN	NAN	NAN	NAN	NAN	NAN	NAN	NAN	NAN	NAN	NAN	NAN	NAN	NAN	NAN	NAN	NAN	NAN	NAN	NAN	NAN	NAN	NAN	NAN	NAN	NAN	NAN	NAN	NAN	NAN	NAN
JW1803	-23.1	71	67	5.6	Cytoplasmic	GO:0005575	GO:0044464	GO:0044424	GO:0044444	GO:0005829	NAN	NAN	NAN	NAN	NAN	NAN	NAN	NAN	NAN	NAN	NAN	NAN	NAN	NAN	NAN	NAN	NAN	NAN	NAN	NAN	NAN	NAN	NAN	NAN	NAN	NAN	NAN	NAN	NAN	NAN	NAN	NAN	NAN	NAN	NAN	NAN	NAN	NAN	NAN
JW1804	26.2	13	22	9.1	Membrane Anchored	NAN	NAN	NAN	NAN	NAN	NAN	NAN	NAN	NAN	NAN	NAN	NAN	NAN	NAN	NAN	NAN	NAN	NAN	NAN	NAN	NAN	NAN	NAN	NAN	NAN	NAN	NAN	NAN	NAN	NAN	NAN	NAN	NAN	NAN	NAN	NAN	NAN	NAN	NAN	NAN	NAN	NAN	NAN	NAN
JW1805	234.1	11	36	5	Integral Membrane Protein	GO:0005575	GO:0044464	NAN	NAN	NAN	GO:0016020	GO:0005886	NAN	NAN	NAN	NAN	NAN	NAN	NAN	NAN	NAN	NAN	NAN	NAN	NAN	NAN	NAN	NAN	NAN	NAN	NAN	NAN	NAN	NAN	NAN	NAN	NAN	NAN	NAN	NAN	NAN	NAN	NAN	NAN	NAN	NAN	NAN	NAN	NAN
JW1806	-18.8	94	55	6.7	Cytoplasmic	GO:0005575	GO:0044464	GO:0044424	GO:0044444	GO:0005829	GO:0016020	NAN	GO:0044425	NAN	GO:0005737	GO:0044459	GO:0031224	GO:0016021	GO:0031226	GO:0005887	NAN	NAN	NAN	NAN	NAN	NAN	NAN	NAN	NAN	NAN	NAN	NAN	NAN	NAN	NAN	NAN	NAN	NAN	NAN	NAN	NAN	NAN	NAN	NAN	NAN	NAN	NAN	NAN	NAN
JW1808	116.3	30	28	9.7	Integral Membrane Protein	GO:0005575	GO:0044464	NAN	NAN	NAN	GO:0016020	GO:0005886	GO:0044425	NAN	NAN	GO:0044459	GO:0031224	GO:0016021	GO:0031226	GO:0005887	NAN	NAN	NAN	NAN	NAN	NAN	NAN	NAN	NAN	NAN	NAN	NAN	NAN	NAN	NAN	NAN	NAN	NAN	NAN	NAN	NAN	NAN	NAN	NAN	NAN	NAN	NAN	NAN	NAN
JW1811	-76.5	37	22	7.5	Cytoplasmic	NAN	NAN	NAN	NAN	NAN	NAN	NAN	NAN	NAN	NAN	NAN	NAN	NAN	NAN	NAN	NAN	NAN	NAN	NAN	NAN	NAN	NAN	NAN	NAN	NAN	NAN	NAN	NAN	NAN	NAN	NAN	NAN	NAN	NAN	NAN	NAN	NAN	NAN	NAN	NAN	NAN	NAN	NAN	NAN
JW1812	-13.1	94	27	9.1	Cytoplasmic	GO:0005575	GO:0044464	GO:0044424	GO:0044444	GO:0005829	GO:0016020	NAN	NAN	NAN	NAN	NAN	NAN	NAN	NAN	NAN	NAN	NAN	NAN	NAN	NAN	NAN	NAN	NAN	NAN	NAN	NAN	NAN	NAN	NAN	NAN	NAN	NAN	NAN	NAN	NAN	NAN	NAN	NAN	NAN	NAN	NAN	NAN	NAN	NAN
JW1814	-4.2	46	17	6.7	Membrane Anchored	NAN	NAN	NAN	NAN	NAN	NAN	NAN	NAN	NAN	NAN	NAN	NAN	NAN	NAN	NAN	NAN	NAN	NAN	NAN	NAN	NAN	NAN	NAN	NAN	NAN	NAN	NAN	NAN	NAN	NAN	NAN	NAN	NAN	NAN	NAN	NAN	NAN	NAN	NAN	NAN	NAN	NAN	NAN	NAN
JW1815	52.9	54	16	8.4	Periplasmic	GO:0005575	GO:0044464	NAN	NAN	NAN	GO:0016020	GO:0005886	NAN	NAN	NAN	NAN	NAN	NAN	NAN	NAN	NAN	NAN	NAN	NAN	NAN	NAN	NAN	NAN	NAN	NAN	NAN	NAN	NAN	NAN	NAN	NAN	NAN	NAN	NAN	NAN	NAN	NAN	NAN	NAN	NAN	NAN	NAN	NAN	NAN
JW1816	-73.2	66	44	6.3	Cytoplasmic	GO:0005575	GO:0044464	GO:0044424	GO:0044444	GO:0005829	NAN	NAN	NAN	GO:0032991	NAN	NAN	NAN	NAN	NAN	NAN	NAN	NAN	NAN	NAN	NAN	NAN	NAN	NAN	NAN	NAN	NAN	NAN	NAN	NAN	NAN	NAN	NAN	NAN	NAN	NAN	NAN	NAN	NAN	NAN	NAN	NAN	NAN	NAN	NAN
JW1818	100.8	8	10	8	Integral Membrane Protein	GO:0005575	GO:0044464	NAN	NAN	NAN	GO:0016020	GO:0005886	GO:0044425	NAN	NAN	NAN	GO:0031224	GO:0016021	NAN	NAN	NAN	NAN	NAN	NAN	NAN	NAN	NAN	NAN	NAN	NAN	NAN	NAN	NAN	NAN	NAN	NAN	NAN	NAN	NAN	NAN	NAN	NAN	NAN	NAN	NAN	NAN	NAN	NAN	NAN
JW1821	30.7	57	20	5.7	Cytoplasmic	GO:0005575	GO:0044464	GO:0044424	GO:0044444	GO:0005829	NAN	NAN	NAN	NAN	NAN	NAN	NAN	NAN	NAN	NAN	NAN	NAN	NAN	NAN	NAN	NAN	NAN	NAN	NAN	NAN	NAN	NAN	NAN	NAN	NAN	NAN	NAN	NAN	NAN	NAN	NAN	NAN	NAN	NAN	NAN	NAN	NAN	NAN	NAN
JW1823	-86.3	31	65	6.2	Membrane Anchored	NAN	NAN	NAN	NAN	NAN	NAN	NAN	NAN	NAN	NAN	NAN	NAN	NAN	NAN	NAN	NAN	NAN	NAN	NAN	NAN	NAN	NAN	NAN	NAN	NAN	NAN	NAN	NAN	NAN	NAN	NAN	NAN	NAN	NAN	NAN	NAN	NAN	NAN	NAN	NAN	NAN	NAN	NAN	NAN
JW1827	-94.8	7	24	7.63	Cytoplasmic	NAN	NAN	NAN	NAN	NAN	NAN	NAN	NAN	NAN	NAN	NAN	NAN	NAN	NAN	NAN	NAN	NAN	NAN	NAN	NAN	NAN	NAN	NAN	NAN	NAN	NAN	NAN	NAN	NAN	NAN	NAN	NAN	NAN	NAN	NAN	NAN	NAN	NAN	NAN	NAN	NAN	NAN	NAN	NAN
JW1828	1.1	36	9	8.6	Periplasmic	GO:0005575	GO:0044464	GO:0044424	GO:0044444	GO:0005829	NAN	NAN	NAN	NAN	NAN	NAN	NAN	NAN	NAN	NAN	NAN	NAN	NAN	NAN	NAN	NAN	NAN	NAN	NAN	NAN	NAN	NAN	NAN	NAN	NAN	NAN	NAN	NAN	NAN	NAN	NAN	NAN	NAN	NAN	NAN	NAN	NAN	NAN	NAN
JW1831	-34.5	96	31	10.1	Cytoplasmic	GO:0005575	GO:0044464	GO:0044424	GO:0044444	GO:0005829	NAN	NAN	NAN	GO:0032991	NAN	NAN	NAN	NAN	NAN	NAN	NAN	GO:0043234	NAN	NAN	NAN	NAN	NAN	NAN	NAN	NAN	NAN	NAN	NAN	NAN	NAN	NAN	NAN	NAN	NAN	NAN	NAN	NAN	NAN	NAN	NAN	NAN	NAN	NAN	NAN
JW1832	-24.6	11	12	8.92	Cytoplasmic	NAN	NAN	NAN	NAN	NAN	NAN	NAN	NAN	NAN	NAN	NAN	NAN	NAN	NAN	NAN	NAN	NAN	NAN	NAN	NAN	NAN	NAN	NAN	NAN	NAN	NAN	NAN	NAN	NAN	NAN	NAN	NAN	NAN	NAN	NAN	NAN	NAN	NAN	NAN	NAN	NAN	NAN	NAN	NAN
JW1833	-48.2	12	16	8.04	Cytoplasmic	NAN	NAN	NAN	NAN	NAN	NAN	NAN	NAN	NAN	NAN	NAN	NAN	NAN	NAN	NAN	NAN	NAN	NAN	NAN	NAN	NAN	NAN	NAN	NAN	NAN	NAN	NAN	NAN	NAN	NAN	NAN	NAN	NAN	NAN	NAN	NAN	NAN	NAN	NAN	NAN	NAN	NAN	NAN	NAN
JW1834	-347.6	2	59	5.93	Cytoplasmic	GO:0005575	GO:0044464	GO:0044424	NAN	NAN	NAN	NAN	NAN	NAN	GO:0005737	NAN	NAN	NAN	NAN	NAN	NAN	NAN	NAN	NAN	NAN	NAN	NAN	NAN	NAN	NAN	NAN	NAN	NAN	NAN	NAN	NAN	NAN	NAN	NAN	NAN	NAN	NAN	NAN	NAN	NAN	NAN	NAN	NAN	NAN
JW1835	-51.8	89	20	6.4	Membrane Anchored	GO:0005575	GO:0044464	NAN	NAN	NAN	GO:0016020	GO:0005886	NAN	NAN	NAN	NAN	NAN	NAN	NAN	NAN	NAN	NAN	NAN	NAN	NAN	NAN	NAN	NAN	NAN	NAN	NAN	NAN	NAN	NAN	NAN	NAN	NAN	NAN	NAN	NAN	NAN	NAN	NAN	NAN	NAN	NAN	NAN	NAN	NAN
JW1836	-50.2	108	10	9.1	Periplasmic	NAN	NAN	NAN	NAN	NAN	NAN	NAN	NAN	NAN	NAN	NAN	NAN	NAN	NAN	NAN	NAN	NAN	NAN	NAN	NAN	NAN	NAN	NAN	NAN	NAN	NAN	NAN	NAN	NAN	NAN	NAN	NAN	NAN	NAN	NAN	NAN	NAN	NAN	NAN	NAN	NAN	NAN	NAN	NAN
JW1837	-46.4	108	5	4.9	Cytoplasmic	GO:0005575	GO:0044464	GO:0044424	GO:0044444	GO:0005829	NAN	NAN	NAN	NAN	NAN	NAN	NAN	NAN	NAN	NAN	NAN	NAN	NAN	NAN	NAN	NAN	NAN	NAN	NAN	NAN	NAN	NAN	NAN	NAN	NAN	NAN	NAN	NAN	NAN	NAN	NAN	NAN	NAN	NAN	NAN	NAN	NAN	NAN	NAN
JW1838	21.8	47	40	6	Cytoplasmic	GO:0005575	GO:0044464	GO:0044424	GO:0044444	GO:0005829	NAN	NAN	NAN	NAN	NAN	NAN	NAN	NAN	NAN	NAN	NAN	NAN	NAN	NAN	NAN	NAN	NAN	NAN	NAN	NAN	NAN	NAN	NAN	NAN	NAN	NAN	NAN	NAN	NAN	NAN	NAN	NAN	NAN	NAN	NAN	NAN	NAN	NAN	NAN
JW1839	68.6	78	17	7.2	Cytoplasmic	GO:0005575	GO:0044464	GO:0044424	GO:0044444	GO:0005829	GO:0016020	NAN	NAN	NAN	NAN	NAN	NAN	NAN	NAN	NAN	NAN	NAN	NAN	NAN	NAN	NAN	NAN	NAN	NAN	NAN	NAN	NAN	NAN	NAN	NAN	NAN	NAN	NAN	NAN	NAN	NAN	NAN	NAN	NAN	NAN	NAN	NAN	NAN	NAN
JW1840	-13.8	45	19	6.3	Cytoplasmic	NAN	NAN	NAN	NAN	NAN	NAN	NAN	NAN	NAN	NAN	NAN	NAN	NAN	NAN	NAN	NAN	NAN	NAN	NAN	NAN	NAN	NAN	NAN	NAN	NAN	NAN	NAN	NAN	NAN	NAN	NAN	NAN	NAN	NAN	NAN	NAN	NAN	NAN	NAN	NAN	NAN	NAN	NAN	NAN
JW1841	-183.4	67	60	6.1	Cytoplasmic	GO:0005575	GO:0044464	GO:0044424	GO:0044444	GO:0005829	NAN	NAN	NAN	NAN	NAN	NAN	NAN	NAN	NAN	NAN	NAN	NAN	NAN	NAN	NAN	NAN	NAN	NAN	NAN	NAN	NAN	NAN	NAN	NAN	NAN	NAN	NAN	NAN	NAN	NAN	NAN	NAN	NAN	NAN	NAN	NAN	NAN	NAN	NAN
JW1842	-37.4	27	19	7.01	Cytoplasmic	NAN	NAN	NAN	NAN	NAN	NAN	NAN	NAN	NAN	NAN	NAN	NAN	NAN	NAN	NAN	NAN	NAN	NAN	NAN	NAN	NAN	NAN	NAN	NAN	NAN	NAN	NAN	NAN	NAN	NAN	NAN	NAN	NAN	NAN	NAN	NAN	NAN	NAN	NAN	NAN	NAN	NAN	NAN	NAN
JW1843	-11.8	44	89	7	Cytoplasmic	GO:0005575	GO:0044464	GO:0044424	GO:0044444	GO:0005829	NAN	NAN	NAN	NAN	NAN	NAN	NAN	NAN	NAN	NAN	NAN	NAN	NAN	NAN	NAN	NAN	NAN	NAN	NAN	NAN	NAN	NAN	NAN	NAN	NAN	NAN	NAN	NAN	NAN	NAN	NAN	NAN	NAN	NAN	NAN	NAN	NAN	NAN	NAN
JW1844	-145.3	17	28	10.2	Membrane Anchored	NAN	NAN	NAN	NAN	NAN	NAN	NAN	NAN	NAN	NAN	NAN	NAN	NAN	NAN	NAN	NAN	NAN	NAN	NAN	NAN	NAN	NAN	NAN	NAN	NAN	NAN	NAN	NAN	NAN	NAN	NAN	NAN	NAN	NAN	NAN	NAN	NAN	NAN	NAN	NAN	NAN	NAN	NAN	NAN
JW1847	-26.5	16	61	9.96	Cytoplasmic	NAN	NAN	NAN	NAN	NAN	NAN	NAN	NAN	NAN	NAN	NAN	NAN	NAN	NAN	NAN	NAN	NAN	NAN	NAN	NAN	NAN	NAN	NAN	NAN	NAN	NAN	NAN	NAN	NAN	NAN	NAN	NAN	NAN	NAN	NAN	NAN	NAN	NAN	NAN	NAN	NAN	NAN	NAN	NAN
JW1849	-29.9	31	38	5.5	Cytoplasmic	GO:0005575	GO:0044464	GO:0044424	GO:0044444	GO:0005829	NAN	NAN	NAN	GO:0032991	NAN	NAN	NAN	NAN	NAN	NAN	NAN	GO:0043234	NAN	NAN	NAN	NAN	NAN	NAN	NAN	NAN	NAN	NAN	NAN	NAN	NAN	NAN	NAN	NAN	NAN	NAN	NAN	NAN	NAN	NAN	NAN	NAN	NAN	NAN	NAN
JW1850	11.5	94	20	6.9	Cytoplasmic	GO:0005575	GO:0044464	GO:0044424	NAN	NAN	NAN	NAN	NAN	GO:0032991	NAN	NAN	NAN	NAN	NAN	NAN	GO:1902494	GO:0043234	NAN	NAN	NAN	NAN	NAN	NAN	NAN	NAN	NAN	NAN	NAN	NAN	NAN	NAN	NAN	NAN	NAN	NAN	NAN	NAN	NAN	NAN	NAN	NAN	NAN	NAN	NAN
JW1852	14.7	18	32	10.2	Cytoplasmic	GO:0005575	GO:0044464	GO:0044424	NAN	NAN	NAN	NAN	NAN	GO:0032991	NAN	NAN	NAN	NAN	NAN	NAN	NAN	GO:0043234	NAN	NAN	NAN	NAN	NAN	NAN	NAN	NAN	NAN	NAN	NAN	NAN	NAN	NAN	NAN	NAN	NAN	NAN	NAN	NAN	NAN	NAN	NAN	NAN	NAN	NAN	NAN
JW1854	-40.2	53	39	6.9	Cytoplasmic	NAN	NAN	NAN	NAN	NAN	NAN	NAN	NAN	NAN	NAN	NAN	NAN	NAN	NAN	NAN	NAN	NAN	NAN	NAN	NAN	NAN	NAN	NAN	NAN	NAN	NAN	NAN	NAN	NAN	NAN	NAN	NAN	NAN	NAN	NAN	NAN	NAN	NAN	NAN	NAN	NAN	NAN	NAN	NAN
JW1855	-156.1	82	34	5.9	Cytoplasmic	GO:0005575	GO:0044464	GO:0044424	GO:0044444	GO:0005829	NAN	NAN	NAN	NAN	NAN	NAN	NAN	NAN	NAN	NAN	NAN	NAN	NAN	NAN	NAN	NAN	NAN	NAN	NAN	NAN	NAN	NAN	NAN	NAN	NAN	NAN	NAN	NAN	NAN	NAN	NAN	NAN	NAN	NAN	NAN	NAN	NAN	NAN	NAN
JW1857	-96.4	12	29	8.36	Cytoplasmic	NAN	NAN	NAN	NAN	NAN	NAN	NAN	NAN	NAN	NAN	NAN	NAN	NAN	NAN	NAN	NAN	NAN	NAN	NAN	NAN	NAN	NAN	NAN	NAN	NAN	NAN	NAN	NAN	NAN	NAN	NAN	NAN	NAN	NAN	NAN	NAN	NAN	NAN	NAN	NAN	NAN	NAN	NAN	NAN
JW1859	-35.9	33	26	6	Cytoplasmic	GO:0005575	GO:0044464	GO:0044424	GO:0044444	GO:0005829	NAN	NAN	NAN	NAN	NAN	NAN	NAN	NAN	NAN	NAN	NAN	NAN	NAN	NAN	NAN	NAN	NAN	NAN	NAN	NAN	NAN	NAN	NAN	NAN	NAN	NAN	NAN	NAN	NAN	NAN	NAN	NAN	NAN	NAN	NAN	NAN	NAN	NAN	NAN
JW1860	-78	4	50	6.7	Cytoplasmic	NAN	NAN	NAN	NAN	NAN	NAN	NAN	NAN	NAN	NAN	NAN	NAN	NAN	NAN	NAN	NAN	NAN	NAN	NAN	NAN	NAN	NAN	NAN	NAN	NAN	NAN	NAN	NAN	NAN	NAN	NAN	NAN	NAN	NAN	NAN	NAN	NAN	NAN	NAN	NAN	NAN	NAN	NAN	NAN
JW1861	-281.2	33	3	7.3	Periplasmic	GO:0005575	GO:0044464	NAN	NAN	NAN	NAN	NAN	NAN	NAN	NAN	NAN	NAN	NAN	NAN	NAN	NAN	NAN	GO:0042597	GO:0030288	NAN	NAN	NAN	NAN	NAN	NAN	NAN	NAN	NAN	NAN	NAN	NAN	NAN	NAN	NAN	NAN	NAN	NAN	NAN	NAN	NAN	NAN	NAN	NAN	NAN
JW1862	-151	45	25	6.3	Periplasmic with N-terminal Membrane Anchor	GO:0005575	GO:0044464	NAN	NAN	NAN	NAN	NAN	GO:0044425	NAN	NAN	GO:0044459	GO:0031224	GO:0016021	GO:0031226	GO:0005887	NAN	NAN	NAN	NAN	NAN	NAN	NAN	NAN	NAN	NAN	NAN	NAN	NAN	NAN	NAN	NAN	NAN	NAN	NAN	NAN	NAN	NAN	NAN	NAN	NAN	NAN	NAN	NAN	NAN
JW1863	4	20	26	6.31	Cytoplasmic	NAN	NAN	NAN	NAN	NAN	NAN	NAN	NAN	NAN	NAN	NAN	NAN	NAN	NAN	NAN	NAN	NAN	NAN	NAN	NAN	NAN	NAN	NAN	NAN	NAN	NAN	NAN	NAN	NAN	NAN	NAN	NAN	NAN	NAN	NAN	NAN	NAN	NAN	NAN	NAN	NAN	NAN	NAN	NAN
JW1865	-148.8	24	55	5.59	Cytoplasmic	GO:0005575	GO:0044464	GO:0044424	GO:0044444	GO:0005829	NAN	NAN	NAN	NAN	GO:0005737	NAN	NAN	NAN	NAN	NAN	NAN	NAN	NAN	NAN	NAN	NAN	NAN	NAN	NAN	NAN	NAN	NAN	NAN	NAN	NAN	NAN	NAN	NAN	NAN	NAN	NAN	NAN	NAN	NAN	NAN	NAN	NAN	NAN	NAN
JW1867	23.4	68	12	11.1	Periplasmic	GO:0005575	GO:0044464	NAN	NAN	NAN	NAN	NAN	NAN	NAN	NAN	NAN	NAN	NAN	NAN	NAN	NAN	NAN	NAN	NAN	NAN	NAN	NAN	NAN	NAN	NAN	NAN	NAN	NAN	NAN	NAN	NAN	NAN	NAN	NAN	NAN	NAN	NAN	NAN	NAN	NAN	GO:0043226	NAN	NAN	GO:0042995
JW1868	261.5	14	16	6.2	Integral Membrane Protein	GO:0005575	GO:0044464	NAN	NAN	NAN	GO:0016020	GO:0005886	NAN	NAN	NAN	NAN	NAN	NAN	NAN	NAN	NAN	NAN	NAN	NAN	NAN	NAN	NAN	NAN	NAN	NAN	NAN	NAN	NAN	NAN	NAN	NAN	NAN	NAN	NAN	NAN	NAN	NAN	NAN	NAN	NAN	NAN	NAN	NAN	NAN
JW1870	-81.5	108	56	4.7	Cytoplasmic	GO:0005575	GO:0044464	GO:0044424	GO:0044444	GO:0005829	GO:0016020	GO:0005886	NAN	NAN	NAN	NAN	NAN	NAN	NAN	NAN	NAN	NAN	NAN	NAN	NAN	NAN	NAN	NAN	NAN	NAN	NAN	NAN	NAN	NAN	NAN	NAN	NAN	NAN	NAN	NAN	NAN	NAN	NAN	NAN	NAN	NAN	NAN	NAN	NAN
JW1871	3.5	95	21	6.4	Cytoplasmic	GO:0005575	GO:0044464	GO:0044424	GO:0044444	GO:0005829	NAN	NAN	NAN	NAN	NAN	NAN	NAN	NAN	NAN	NAN	NAN	NAN	NAN	NAN	NAN	NAN	NAN	NAN	NAN	NAN	NAN	NAN	NAN	NAN	NAN	NAN	NAN	NAN	NAN	NAN	NAN	NAN	NAN	NAN	NAN	NAN	NAN	NAN	NAN
JW1872	17.4	9	52	8.68	Cytoplasmic	GO:0005575	GO:0044464	GO:0044424	GO:0044444	GO:0005829	GO:0016020	GO:0005886	NAN	NAN	NAN	NAN	NAN	NAN	NAN	NAN	NAN	NAN	NAN	NAN	NAN	NAN	NAN	NAN	NAN	NAN	NAN	NAN	NAN	NAN	NAN	NAN	NAN	NAN	NAN	NAN	NAN	NAN	NAN	NAN	NAN	NAN	NAN	NAN	NAN
JW1873	-95.5	11	42	9.8	Cytoplasmic	GO:0005575	GO:0044464	GO:0044424	GO:0044444	GO:0005829	GO:0016020	GO:0005886	NAN	NAN	NAN	NAN	NAN	NAN	NAN	NAN	NAN	NAN	NAN	NAN	NAN	NAN	NAN	NAN	NAN	NAN	NAN	NAN	NAN	NAN	NAN	NAN	NAN	NAN	NAN	NAN	NAN	NAN	NAN	NAN	NAN	NAN	NAN	NAN	NAN
JW1874	-20	5	60	6	Integral Membrane Protein	GO:0005575	GO:0044464	NAN	NAN	NAN	GO:0016020	GO:0005886	GO:0044425	NAN	NAN	GO:0044459	GO:0031224	GO:0016021	GO:0031226	GO:0005887	NAN	NAN	NAN	NAN	NAN	NAN	NAN	NAN	NAN	NAN	NAN	NAN	NAN	NAN	NAN	NAN	NAN	NAN	NAN	NAN	NAN	NAN	NAN	NAN	NAN	NAN	NAN	NAN	NAN
JW1875	-78.3	74	4	5.9	Integral Membrane Protein	GO:0005575	GO:0044464	NAN	NAN	NAN	NAN	NAN	GO:0044425	NAN	NAN	GO:0044459	GO:0031224	GO:0016021	GO:0031226	GO:0005887	NAN	NAN	NAN	NAN	NAN	NAN	NAN	NAN	NAN	NAN	NAN	NAN	NAN	NAN	NAN	NAN	NAN	NAN	NAN	NAN	NAN	NAN	NAN	NAN	NAN	NAN	NAN	NAN	NAN
JW1876	53.8	81	43	4.8	Cytoplasmic	GO:0005575	GO:0044464	GO:0044424	GO:0044444	GO:0005829	NAN	NAN	NAN	NAN	NAN	NAN	NAN	NAN	NAN	NAN	NAN	NAN	NAN	NAN	NAN	NAN	NAN	NAN	NAN	NAN	NAN	NAN	NAN	NAN	NAN	NAN	NAN	NAN	NAN	NAN	NAN	NAN	NAN	NAN	NAN	NAN	NAN	NAN	NAN
JW1877	-57.1	89	10	4.7	Cytoplasmic	GO:0005575	GO:0044464	GO:0044424	GO:0044444	GO:0005829	GO:0016020	GO:0005886	NAN	NAN	GO:0005737	NAN	NAN	NAN	NAN	NAN	NAN	NAN	NAN	NAN	NAN	NAN	NAN	NAN	NAN	NAN	NAN	NAN	NAN	NAN	NAN	NAN	NAN	NAN	NAN	NAN	NAN	NAN	NAN	NAN	NAN	NAN	NAN	NAN	NAN
JW1878	-136.5	33	27	9.7	Membrane Anchored	GO:0005575	GO:0044464	NAN	NAN	NAN	GO:0016020	GO:0005886	GO:0044425	NAN	NAN	NAN	GO:0031224	GO:0016021	NAN	NAN	NAN	NAN	NAN	NAN	NAN	NAN	NAN	NAN	NAN	NAN	NAN	NAN	NAN	NAN	NAN	NAN	NAN	NAN	NAN	NAN	NAN	NAN	NAN	NAN	NAN	NAN	NAN	NAN	NAN
JW1879	102.1	19	33	6.3	Integral Membrane Protein	GO:0005575	GO:0044464	NAN	NAN	NAN	GO:0016020	GO:0005886	GO:0044425	NAN	NAN	NAN	GO:0031224	GO:0016021	NAN	NAN	NAN	NAN	NAN	NAN	NAN	NAN	NAN	NAN	NAN	NAN	NAN	NAN	NAN	NAN	NAN	NAN	NAN	NAN	NAN	NAN	NAN	NAN	NAN	NAN	NAN	NAN	NAN	NAN	NAN
JW1880	-19.3	3	47	8.19	Cytoplasmic	NAN	NAN	NAN	NAN	NAN	NAN	NAN	NAN	NAN	NAN	NAN	NAN	NAN	NAN	NAN	NAN	NAN	NAN	NAN	NAN	NAN	NAN	NAN	NAN	NAN	NAN	NAN	NAN	NAN	NAN	NAN	NAN	NAN	NAN	NAN	NAN	NAN	NAN	NAN	NAN	NAN	NAN	NAN	NAN
JW1881	-16.1	88	34	8	Cytoplasmic	NAN	NAN	NAN	NAN	NAN	NAN	NAN	NAN	NAN	NAN	NAN	NAN	NAN	NAN	NAN	NAN	NAN	NAN	NAN	NAN	NAN	NAN	NAN	NAN	NAN	NAN	NAN	NAN	NAN	NAN	NAN	NAN	NAN	NAN	NAN	NAN	NAN	NAN	NAN	NAN	NAN	NAN	NAN	NAN
JW1884	18.1	84	11	6.3	Cytoplasmic	NAN	NAN	NAN	NAN	NAN	NAN	NAN	NAN	NAN	NAN	NAN	NAN	NAN	NAN	NAN	NAN	NAN	NAN	NAN	NAN	NAN	NAN	NAN	NAN	NAN	NAN	NAN	NAN	NAN	NAN	NAN	NAN	NAN	NAN	NAN	NAN	NAN	NAN	NAN	NAN	NAN	NAN	NAN	NAN
JW1886	-38.6	45	21	6.1	Cytoplasmic	NAN	NAN	NAN	NAN	NAN	NAN	NAN	NAN	NAN	NAN	NAN	NAN	NAN	NAN	NAN	NAN	NAN	NAN	NAN	NAN	NAN	NAN	NAN	NAN	NAN	NAN	NAN	NAN	NAN	NAN	NAN	NAN	NAN	NAN	NAN	NAN	NAN	NAN	NAN	NAN	NAN	NAN	NAN	NAN
JW1888	-25.8	38	18	6.4	Cytoplasmic	GO:0005575	GO:0044464	GO:0044424	GO:0044444	GO:0005829	GO:0016020	GO:0005886	GO:0044425	GO:0032991	NAN	GO:0044459	NAN	NAN	NAN	NAN	GO:1902494	GO:0043234	NAN	NAN	GO:0098796	NAN	NAN	NAN	GO:0098797	NAN	NAN	NAN	NAN	NAN	GO:1904949	GO:1990351	GO:1902495	GO:0098533	NAN	GO:0043190	NAN	NAN	NAN	NAN	NAN	NAN	NAN	NAN	NAN
JW1889	-61.3	87	91	7.4	Periplasmic	GO:0005575	GO:0044464	NAN	NAN	NAN	NAN	NAN	GO:0044425	GO:0032991	NAN	GO:0044459	NAN	NAN	NAN	NAN	GO:1902494	GO:0043234	GO:0042597	GO:0030288	GO:0098796	NAN	NAN	NAN	GO:0098797	NAN	NAN	NAN	NAN	NAN	GO:1904949	GO:1990351	GO:1902495	GO:0098533	NAN	GO:0043190	NAN	NAN	NAN	NAN	NAN	NAN	NAN	NAN	NAN
JW1890	-59.4	83	17	6.1	Cytoplasmic	GO:0005575	GO:0044464	GO:0044424	GO:0044444	GO:0005829	NAN	NAN	NAN	NAN	NAN	NAN	NAN	NAN	NAN	NAN	NAN	NAN	NAN	NAN	NAN	NAN	NAN	NAN	NAN	NAN	NAN	NAN	NAN	NAN	NAN	NAN	NAN	NAN	NAN	NAN	NAN	NAN	NAN	NAN	NAN	NAN	NAN	NAN	NAN
JW1891	6.8	106	10	6.5	Cytoplasmic	GO:0005575	GO:0044464	NAN	NAN	NAN	GO:0016020	GO:0005886	NAN	NAN	NAN	NAN	NAN	NAN	NAN	NAN	NAN	NAN	NAN	NAN	NAN	NAN	NAN	NAN	NAN	NAN	NAN	NAN	NAN	NAN	NAN	NAN	NAN	NAN	NAN	NAN	NAN	NAN	NAN	NAN	NAN	NAN	NAN	NAN	NAN
JW1892	29.3	15	28	7.6	Outer Membrane Lipoprotein	NAN	NAN	NAN	NAN	NAN	NAN	NAN	NAN	NAN	NAN	NAN	NAN	NAN	NAN	NAN	NAN	NAN	NAN	NAN	NAN	NAN	NAN	NAN	NAN	NAN	NAN	NAN	NAN	NAN	NAN	NAN	NAN	NAN	NAN	NAN	NAN	NAN	NAN	NAN	NAN	NAN	NAN	NAN	NAN
JW1893	-93.8	75	47	5.4	Cytoplasmic	GO:0005575	GO:0044464	GO:0044424	GO:0044444	GO:0005829	NAN	NAN	NAN	NAN	NAN	NAN	NAN	NAN	NAN	NAN	NAN	NAN	NAN	NAN	NAN	NAN	NAN	NAN	NAN	NAN	NAN	NAN	NAN	NAN	NAN	NAN	NAN	NAN	NAN	NAN	NAN	NAN	NAN	NAN	NAN	NAN	NAN	NAN	NAN
JW1894	-21.4	76	29	7.4	Cytoplasmic	NAN	NAN	NAN	NAN	NAN	NAN	NAN	NAN	NAN	NAN	NAN	NAN	NAN	NAN	NAN	NAN	NAN	NAN	NAN	NAN	NAN	NAN	NAN	NAN	NAN	NAN	NAN	NAN	NAN	NAN	NAN	NAN	NAN	NAN	NAN	NAN	NAN	NAN	NAN	NAN	NAN	NAN	NAN	NAN
JW1896	-86.7	87	28	4.6	Cytoplasmic	NAN	NAN	NAN	NAN	NAN	NAN	NAN	NAN	NAN	NAN	NAN	NAN	NAN	NAN	NAN	NAN	NAN	NAN	NAN	NAN	NAN	NAN	NAN	NAN	NAN	NAN	NAN	NAN	NAN	NAN	NAN	NAN	NAN	NAN	NAN	NAN	NAN	NAN	NAN	NAN	NAN	NAN	NAN	NAN
JW1897	149.9	7	30	9.7	Integral Membrane Protein	GO:0005575	GO:0044464	NAN	NAN	NAN	GO:0016020	GO:0005886	GO:0044425	NAN	NAN	GO:0044459	GO:0031224	GO:0016021	GO:0031226	GO:0005887	NAN	NAN	NAN	NAN	NAN	NAN	NAN	NAN	NAN	NAN	NAN	NAN	NAN	NAN	NAN	NAN	NAN	NAN	NAN	NAN	NAN	NAN	NAN	NAN	NAN	NAN	NAN	NAN	NAN
JW1898	-209.8	17	20	9.5	Cytoplasmic	GO:0005575	GO:0044464	GO:0044424	NAN	NAN	NAN	NAN	NAN	GO:0032991	NAN	NAN	NAN	NAN	NAN	NAN	GO:1902494	NAN	NAN	NAN	NAN	NAN	NAN	NAN	NAN	NAN	NAN	NAN	NAN	NAN	NAN	NAN	NAN	NAN	NAN	NAN	NAN	NAN	NAN	NAN	NAN	NAN	NAN	NAN	NAN
JW1899	-12.2	75	57	7.7	Cytoplasmic	NAN	NAN	NAN	NAN	NAN	NAN	NAN	NAN	NAN	NAN	NAN	NAN	NAN	NAN	NAN	NAN	NAN	NAN	NAN	NAN	NAN	NAN	NAN	NAN	NAN	NAN	NAN	NAN	NAN	NAN	NAN	NAN	NAN	NAN	NAN	NAN	NAN	NAN	NAN	NAN	NAN	NAN	NAN	NAN
JW1900	-19.1	105	54	7.9	Cytoplasmic	NAN	NAN	NAN	NAN	NAN	NAN	NAN	NAN	NAN	NAN	NAN	NAN	NAN	NAN	NAN	NAN	NAN	NAN	NAN	NAN	NAN	NAN	NAN	NAN	NAN	NAN	NAN	NAN	NAN	NAN	NAN	NAN	NAN	NAN	NAN	NAN	NAN	NAN	NAN	NAN	NAN	NAN	NAN	NAN
JW1902	-36.8	37	32	9.8	Cytoplasmic	GO:0005575	GO:0044464	NAN	NAN	NAN	GO:0016020	GO:0005886	GO:0044425	GO:0032991	NAN	GO:0044459	NAN	NAN	NAN	NAN	GO:1902494	GO:0043234	NAN	NAN	GO:0098796	NAN	NAN	NAN	GO:0098797	NAN	NAN	NAN	NAN	NAN	GO:1904949	GO:1990351	GO:1902495	GO:0098533	NAN	GO:0043190	NAN	NAN	NAN	NAN	NAN	NAN	NAN	NAN	NAN
JW1903	96.5	5	33	10.1	Integral Membrane Protein	GO:0005575	GO:0044464	NAN	NAN	NAN	GO:0016020	GO:0005886	GO:0044425	GO:0032991	NAN	GO:0044459	GO:0031224	GO:0016021	GO:0031226	GO:0005887	GO:1902494	GO:0043234	NAN	NAN	GO:0098796	NAN	NAN	NAN	GO:0098797	NAN	NAN	NAN	NAN	NAN	GO:1904949	GO:1990351	GO:1902495	GO:0098533	NAN	GO:0043190	NAN	NAN	NAN	NAN	NAN	NAN	NAN	NAN	NAN
JW1905	-80.2	96	19	8.1	Periplasmic	GO:0005575	GO:0044464	NAN	NAN	NAN	NAN	NAN	GO:0044425	GO:0032991	NAN	GO:0044459	NAN	NAN	NAN	NAN	GO:1902494	GO:0043234	GO:0042597	GO:0030288	GO:0098796	NAN	NAN	NAN	GO:0098797	NAN	NAN	NAN	NAN	NAN	GO:1904949	GO:1990351	GO:1902495	GO:0098533	NAN	GO:0043190	NAN	NAN	NAN	NAN	NAN	NAN	NAN	NAN	NAN
JW1906	-106.7	23	21	9.46	Cytoplasmic	NAN	NAN	NAN	NAN	NAN	NAN	NAN	NAN	NAN	NAN	NAN	NAN	NAN	NAN	NAN	NAN	NAN	NAN	NAN	NAN	NAN	NAN	NAN	NAN	NAN	NAN	NAN	NAN	NAN	NAN	NAN	NAN	NAN	NAN	NAN	NAN	NAN	NAN	NAN	NAN	NAN	NAN	NAN	NAN
JW1908	-182.1	80	59	4.6	Cytoplasmic	NAN	NAN	NAN	NAN	NAN	NAN	NAN	NAN	NAN	NAN	NAN	NAN	NAN	NAN	NAN	NAN	NAN	NAN	NAN	NAN	NAN	NAN	NAN	NAN	NAN	NAN	NAN	NAN	NAN	NAN	NAN	NAN	NAN	NAN	NAN	NAN	NAN	NAN	NAN	NAN	NAN	NAN	NAN	NAN
JW1909	-87.7	94	68	5.6	Cytoplasmic	GO:0005575	GO:0044464	NAN	NAN	NAN	NAN	NAN	NAN	NAN	NAN	NAN	NAN	NAN	NAN	NAN	NAN	NAN	NAN	NAN	NAN	NAN	NAN	NAN	NAN	GO:0044422	NAN	NAN	NAN	NAN	NAN	NAN	NAN	NAN	NAN	NAN	NAN	NAN	NAN	NAN	NAN	NAN	NAN	NAN	NAN
JW1910	0.3	69	22	6.1	Cytoplasmic	NAN	NAN	NAN	NAN	NAN	NAN	NAN	NAN	NAN	NAN	NAN	NAN	NAN	NAN	NAN	NAN	NAN	NAN	NAN	NAN	NAN	NAN	NAN	NAN	NAN	NAN	NAN	NAN	NAN	NAN	NAN	NAN	NAN	NAN	NAN	NAN	NAN	NAN	NAN	NAN	NAN	NAN	NAN	NAN
JW1911	-27	93	42	5.8	Cytoplasmic	NAN	NAN	NAN	NAN	NAN	NAN	NAN	NAN	NAN	NAN	NAN	NAN	NAN	NAN	NAN	NAN	NAN	NAN	NAN	NAN	NAN	NAN	NAN	NAN	NAN	NAN	NAN	NAN	NAN	NAN	NAN	NAN	NAN	NAN	NAN	NAN	NAN	NAN	NAN	NAN	NAN	NAN	NAN	NAN
JW1912	-188.7	69	78	4.4	Cytoplasmic	GO:0005575	GO:0044464	GO:0044424	NAN	NAN	NAN	NAN	NAN	NAN	GO:0005737	NAN	NAN	NAN	NAN	NAN	NAN	NAN	NAN	NAN	NAN	NAN	NAN	NAN	NAN	NAN	NAN	NAN	NAN	NAN	NAN	NAN	NAN	NAN	NAN	NAN	NAN	NAN	NAN	NAN	NAN	NAN	NAN	NAN	NAN
JW1913	-26.7	131	23	6.4	Outer Membrane Lipoprotein	NAN	NAN	NAN	NAN	NAN	NAN	NAN	NAN	NAN	NAN	NAN	NAN	NAN	NAN	NAN	NAN	NAN	NAN	NAN	NAN	NAN	NAN	NAN	NAN	NAN	NAN	NAN	NAN	NAN	NAN	NAN	NAN	NAN	NAN	NAN	NAN	NAN	NAN	NAN	NAN	NAN	NAN	NAN	NAN
JW1915	-20.9	91	53	6.8	Cytoplasmic	NAN	NAN	NAN	NAN	NAN	NAN	NAN	NAN	NAN	NAN	NAN	NAN	NAN	NAN	NAN	NAN	NAN	NAN	NAN	NAN	NAN	NAN	NAN	NAN	NAN	NAN	NAN	NAN	NAN	NAN	NAN	NAN	NAN	NAN	NAN	NAN	NAN	NAN	NAN	NAN	NAN	NAN	NAN	NAN
JW1916	-86.2	20	20	6.01	Cytoplasmic	NAN	NAN	NAN	NAN	NAN	NAN	NAN	NAN	NAN	NAN	NAN	NAN	NAN	NAN	NAN	NAN	NAN	NAN	NAN	NAN	NAN	NAN	NAN	NAN	NAN	NAN	NAN	NAN	NAN	NAN	NAN	NAN	NAN	NAN	NAN	NAN	NAN	NAN	NAN	NAN	NAN	NAN	NAN	NAN
JW1917	-37.1	18	25	7.33	Cytoplasmic	GO:0005575	GO:0044464	GO:0044424	NAN	NAN	NAN	NAN	NAN	GO:0032991	NAN	NAN	NAN	NAN	NAN	NAN	GO:1902494	NAN	NAN	NAN	NAN	NAN	NAN	NAN	NAN	NAN	NAN	NAN	NAN	NAN	NAN	NAN	NAN	NAN	NAN	NAN	NAN	NAN	GO:1990234	NAN	NAN	NAN	NAN	NAN	NAN
JW1920	-17.6	17	24	5.98	Cytoplasmic	NAN	NAN	NAN	NAN	NAN	NAN	NAN	NAN	NAN	NAN	NAN	NAN	NAN	NAN	NAN	NAN	NAN	NAN	NAN	NAN	NAN	NAN	NAN	NAN	NAN	NAN	NAN	NAN	NAN	NAN	NAN	NAN	NAN	NAN	NAN	NAN	NAN	NAN	NAN	NAN	NAN	NAN	NAN	NAN
JW1921	-2.5	62	30	7.4	Cytoplasmic	NAN	NAN	NAN	NAN	NAN	NAN	NAN	NAN	NAN	NAN	NAN	NAN	NAN	NAN	NAN	NAN	NAN	NAN	NAN	NAN	NAN	NAN	NAN	NAN	NAN	NAN	NAN	NAN	NAN	NAN	NAN	NAN	NAN	NAN	NAN	NAN	NAN	NAN	NAN	NAN	NAN	NAN	NAN	NAN
JW1922	-262.5	55	32	7.6	Integral Membrane Protein	NAN	NAN	NAN	NAN	NAN	NAN	NAN	NAN	NAN	NAN	NAN	NAN	NAN	NAN	NAN	NAN	NAN	NAN	NAN	NAN	NAN	NAN	NAN	NAN	NAN	NAN	NAN	NAN	NAN	NAN	NAN	NAN	NAN	NAN	NAN	NAN	NAN	NAN	NAN	NAN	NAN	NAN	NAN	NAN
JW1923	-35.8	81	85	4.8	Cytoplasmic	GO:0005575	GO:0044464	NAN	NAN	NAN	GO:0016020	GO:0005886	NAN	NAN	NAN	NAN	NAN	NAN	NAN	NAN	NAN	NAN	NAN	NAN	NAN	NAN	NAN	NAN	NAN	NAN	NAN	NAN	NAN	NAN	NAN	NAN	NAN	NAN	NAN	NAN	NAN	NAN	NAN	NAN	NAN	NAN	NAN	NAN	NAN
JW1924	-102.9	109	42	5	Cytoplasmic	GO:0005575	GO:0044464	GO:0044424	GO:0044444	GO:0005829	NAN	NAN	NAN	NAN	NAN	NAN	NAN	NAN	NAN	NAN	NAN	NAN	NAN	NAN	NAN	NAN	NAN	NAN	NAN	NAN	NAN	NAN	NAN	NAN	NAN	NAN	NAN	NAN	NAN	NAN	NAN	NAN	NAN	NAN	NAN	NAN	NAN	NAN	NAN
JW1925	-21	13	25	7.45	Cytoplasmic	NAN	NAN	NAN	NAN	NAN	NAN	NAN	NAN	NAN	NAN	NAN	NAN	NAN	NAN	NAN	NAN	NAN	NAN	NAN	NAN	NAN	NAN	NAN	NAN	NAN	NAN	NAN	NAN	NAN	NAN	NAN	NAN	NAN	NAN	NAN	NAN	NAN	NAN	NAN	NAN	NAN	NAN	NAN	NAN
JW1926	-144.2	90	10	9	Cytoplasmic	NAN	NAN	NAN	NAN	NAN	NAN	NAN	NAN	NAN	NAN	NAN	NAN	NAN	NAN	NAN	NAN	NAN	NAN	NAN	NAN	NAN	NAN	NAN	NAN	NAN	NAN	NAN	NAN	NAN	NAN	NAN	NAN	NAN	NAN	NAN	NAN	NAN	NAN	NAN	NAN	NAN	NAN	NAN	NAN
JW1927	-98	97	24	4.5	Cytoplasmic	GO:0005575	GO:0044464	NAN	NAN	NAN	NAN	NAN	NAN	NAN	NAN	NAN	NAN	NAN	NAN	NAN	NAN	NAN	NAN	NAN	NAN	NAN	NAN	NAN	NAN	GO:0044422	NAN	NAN	NAN	NAN	NAN	NAN	NAN	NAN	NAN	NAN	NAN	NAN	NAN	NAN	NAN	NAN	NAN	NAN	NAN
JW1928	4.9	35	36	9.7	Outer Membrane Lipoprotein	GO:0005575	GO:0044464	NAN	NAN	NAN	NAN	NAN	NAN	NAN	NAN	NAN	NAN	NAN	NAN	NAN	NAN	NAN	NAN	NAN	NAN	NAN	NAN	NAN	NAN	GO:0044422	NAN	NAN	NAN	NAN	NAN	NAN	NAN	NAN	NAN	NAN	NAN	NAN	NAN	NAN	NAN	NAN	NAN	NAN	NAN
JW1929	-91.1	58	11	6.1	Cytoplasmic	NAN	NAN	NAN	NAN	NAN	NAN	NAN	NAN	NAN	NAN	NAN	NAN	NAN	NAN	NAN	NAN	NAN	NAN	NAN	NAN	NAN	NAN	NAN	NAN	NAN	NAN	NAN	NAN	NAN	NAN	NAN	NAN	NAN	NAN	NAN	NAN	NAN	NAN	NAN	NAN	NAN	NAN	NAN	NAN
JW1930	-13.3	108	27	5.3	Cytoplasmic	NAN	NAN	NAN	NAN	NAN	NAN	NAN	NAN	NAN	NAN	NAN	NAN	NAN	NAN	NAN	NAN	NAN	NAN	NAN	NAN	NAN	NAN	NAN	NAN	NAN	NAN	NAN	NAN	NAN	NAN	NAN	NAN	NAN	NAN	NAN	NAN	NAN	NAN	NAN	NAN	NAN	NAN	NAN	NAN
JW1933	118	31	5	8.2	Integral Membrane Protein	NAN	NAN	NAN	NAN	NAN	NAN	NAN	NAN	NAN	NAN	NAN	NAN	NAN	NAN	NAN	NAN	NAN	NAN	NAN	NAN	NAN	NAN	NAN	NAN	NAN	NAN	NAN	NAN	NAN	NAN	NAN	NAN	NAN	NAN	NAN	NAN	NAN	NAN	NAN	NAN	NAN	NAN	NAN	NAN
JW1935	-16.7	32	32	9.8	Cytoplasmic	NAN	NAN	NAN	NAN	NAN	NAN	NAN	NAN	NAN	NAN	NAN	NAN	NAN	NAN	NAN	NAN	NAN	NAN	NAN	NAN	NAN	NAN	NAN	NAN	NAN	NAN	NAN	NAN	NAN	NAN	NAN	NAN	NAN	NAN	NAN	NAN	NAN	NAN	NAN	NAN	NAN	NAN	NAN	NAN
JW1938	-69.3	70	15	5.5	Cytoplasmic	NAN	NAN	NAN	NAN	NAN	NAN	NAN	NAN	NAN	NAN	NAN	NAN	NAN	NAN	NAN	NAN	NAN	NAN	NAN	NAN	NAN	NAN	NAN	NAN	NAN	NAN	NAN	NAN	NAN	NAN	NAN	NAN	NAN	NAN	NAN	NAN	NAN	NAN	NAN	NAN	NAN	NAN	NAN	NAN
JW1941	245.1	4	23	8.9	Integral Membrane Protein	GO:0005575	GO:0044464	NAN	NAN	NAN	GO:0016020	GO:0005886	NAN	NAN	NAN	NAN	NAN	NAN	NAN	NAN	NAN	NAN	NAN	NAN	NAN	NAN	NAN	NAN	NAN	NAN	NAN	NAN	NAN	NAN	NAN	NAN	NAN	NAN	NAN	NAN	NAN	NAN	NAN	NAN	NAN	NAN	NAN	NAN	NAN
JW1944	-212.3	43	9	8.8	Cytoplasmic	NAN	NAN	NAN	NAN	NAN	NAN	NAN	NAN	NAN	NAN	NAN	NAN	NAN	NAN	NAN	NAN	NAN	NAN	NAN	NAN	NAN	NAN	NAN	NAN	NAN	NAN	NAN	NAN	NAN	NAN	NAN	NAN	NAN	NAN	NAN	NAN	NAN	NAN	NAN	NAN	NAN	NAN	NAN	NAN
JW1945	-62.6	117	14	6.4	Cytoplasmic	NAN	NAN	NAN	NAN	NAN	NAN	NAN	NAN	NAN	NAN	NAN	NAN	NAN	NAN	NAN	NAN	NAN	NAN	NAN	NAN	NAN	NAN	NAN	NAN	NAN	NAN	NAN	NAN	NAN	NAN	NAN	NAN	NAN	NAN	NAN	NAN	NAN	NAN	NAN	NAN	NAN	NAN	NAN	NAN
JW1946	13.7	43	8	10	Integral Membrane Protein	GO:0005575	GO:0044464	NAN	NAN	NAN	GO:0016020	GO:0005886	NAN	NAN	NAN	NAN	NAN	NAN	NAN	NAN	NAN	NAN	NAN	NAN	NAN	NAN	NAN	NAN	NAN	NAN	NAN	NAN	NAN	NAN	NAN	NAN	NAN	NAN	NAN	NAN	NAN	NAN	NAN	NAN	NAN	NAN	NAN	NAN	NAN
JW1950	-63.4	79	12	6.2	Cytoplasmic	GO:0005575	GO:0044464	GO:0044424	GO:0044444	GO:0005829	NAN	NAN	NAN	NAN	NAN	NAN	NAN	NAN	NAN	NAN	NAN	NAN	NAN	NAN	NAN	NAN	NAN	NAN	NAN	NAN	NAN	NAN	NAN	NAN	NAN	NAN	NAN	NAN	NAN	NAN	NAN	NAN	NAN	NAN	NAN	NAN	NAN	NAN	NAN
JW1951	-23.1	13	26	7.9	Membrane Anchored	GO:0005575	GO:0044464	NAN	NAN	NAN	GO:0016020	GO:0005886	NAN	NAN	NAN	NAN	NAN	NAN	NAN	NAN	NAN	NAN	NAN	NAN	NAN	NAN	NAN	NAN	NAN	NAN	NAN	NAN	NAN	NAN	NAN	NAN	NAN	NAN	NAN	NAN	NAN	NAN	NAN	NAN	NAN	NAN	NAN	NAN	NAN
JW1953	-44.9	78	23	9.8	Periplasmic	NAN	NAN	NAN	NAN	NAN	NAN	NAN	NAN	NAN	NAN	NAN	NAN	NAN	NAN	NAN	NAN	NAN	NAN	NAN	NAN	NAN	NAN	NAN	NAN	NAN	NAN	NAN	NAN	NAN	NAN	NAN	NAN	NAN	NAN	NAN	NAN	NAN	NAN	NAN	NAN	NAN	NAN	NAN	NAN
JW1954	-96.5	7	19	9.7	Periplasmic	GO:0005575	GO:0044464	NAN	NAN	NAN	NAN	NAN	NAN	NAN	NAN	NAN	NAN	NAN	NAN	NAN	NAN	NAN	GO:0042597	GO:0030288	NAN	NAN	NAN	NAN	NAN	NAN	NAN	NAN	NAN	NAN	NAN	NAN	NAN	NAN	NAN	NAN	NAN	NAN	NAN	NAN	NAN	NAN	NAN	NAN	NAN
JW1958	-37.6	87	19	4.9	Cytoplasmic	GO:0005575	GO:0044464	GO:0044424	GO:0044444	GO:0005829	NAN	NAN	NAN	NAN	NAN	NAN	NAN	NAN	NAN	NAN	NAN	NAN	NAN	NAN	NAN	NAN	NAN	NAN	NAN	NAN	NAN	NAN	NAN	NAN	NAN	NAN	NAN	NAN	NAN	NAN	NAN	NAN	NAN	NAN	NAN	NAN	NAN	NAN	NAN
JW1961	11.6	14	16	8.65	Cytoplasmic	NAN	NAN	NAN	NAN	NAN	NAN	NAN	NAN	NAN	NAN	NAN	NAN	NAN	NAN	NAN	NAN	NAN	NAN	NAN	NAN	NAN	NAN	NAN	NAN	NAN	NAN	NAN	NAN	NAN	NAN	NAN	NAN	NAN	NAN	NAN	NAN	NAN	NAN	NAN	NAN	NAN	NAN	NAN	NAN
JW1962	286.9	4	20	9.6	Integral Membrane Protein	GO:0005575	GO:0044464	NAN	NAN	NAN	GO:0016020	GO:0005886	GO:0044425	NAN	NAN	GO:0044459	GO:0031224	GO:0016021	GO:0031226	GO:0005887	NAN	NAN	NAN	NAN	NAN	NAN	NAN	NAN	NAN	NAN	NAN	NAN	NAN	NAN	NAN	NAN	NAN	NAN	NAN	NAN	NAN	NAN	NAN	NAN	NAN	NAN	NAN	NAN	NAN
JW1963	-142.7	37	30	6.3	Cytoplasmic	GO:0005575	GO:0044464	GO:0044424	GO:0044444	GO:0005829	NAN	NAN	NAN	NAN	NAN	NAN	NAN	NAN	NAN	NAN	NAN	NAN	NAN	NAN	NAN	NAN	NAN	NAN	NAN	NAN	NAN	NAN	NAN	NAN	NAN	NAN	NAN	NAN	NAN	NAN	NAN	NAN	NAN	NAN	NAN	NAN	NAN	NAN	NAN
JW1964	-61.4	66	18	5	Cytoplasmic	GO:0005575	GO:0044464	GO:0044424	GO:0044444	GO:0005829	NAN	NAN	NAN	NAN	NAN	NAN	NAN	NAN	NAN	NAN	NAN	NAN	NAN	NAN	NAN	NAN	NAN	NAN	NAN	NAN	NAN	NAN	NAN	NAN	NAN	NAN	NAN	NAN	NAN	NAN	NAN	NAN	NAN	NAN	NAN	NAN	NAN	NAN	NAN
JW1966	-62.7	21	23	5.92	Cytoplasmic	NAN	NAN	NAN	NAN	NAN	NAN	NAN	NAN	NAN	NAN	NAN	NAN	NAN	NAN	NAN	NAN	NAN	NAN	NAN	NAN	NAN	NAN	NAN	NAN	NAN	NAN	NAN	NAN	NAN	NAN	NAN	NAN	NAN	NAN	NAN	NAN	NAN	NAN	NAN	NAN	NAN	NAN	NAN	NAN
JW1968	-106.1	11	19	9.3	Periplasmic	NAN	NAN	NAN	NAN	NAN	NAN	NAN	NAN	NAN	NAN	NAN	NAN	NAN	NAN	NAN	NAN	NAN	NAN	NAN	NAN	NAN	NAN	NAN	NAN	NAN	NAN	NAN	NAN	NAN	NAN	NAN	NAN	NAN	NAN	NAN	NAN	NAN	NAN	NAN	NAN	NAN	NAN	NAN	NAN
JW1969	122.9	52	33	6	Cytoplasmic	NAN	NAN	NAN	NAN	NAN	NAN	NAN	NAN	NAN	NAN	NAN	NAN	NAN	NAN	NAN	NAN	NAN	NAN	NAN	NAN	NAN	NAN	NAN	NAN	NAN	NAN	NAN	NAN	NAN	NAN	NAN	NAN	NAN	NAN	NAN	NAN	NAN	NAN	NAN	NAN	NAN	NAN	NAN	NAN
JW1970	214.5	3	22	9.3	Integral Membrane Protein	GO:0005575	GO:0044464	NAN	NAN	NAN	GO:0016020	GO:0005886	NAN	NAN	NAN	NAN	NAN	NAN	NAN	NAN	NAN	NAN	NAN	NAN	NAN	NAN	NAN	NAN	NAN	NAN	NAN	NAN	NAN	NAN	NAN	NAN	NAN	NAN	NAN	NAN	NAN	NAN	NAN	NAN	NAN	NAN	NAN	NAN	NAN
JW1971	-24.4	62	5	6.1	Cytoplasmic	NAN	NAN	NAN	NAN	NAN	NAN	NAN	NAN	NAN	NAN	NAN	NAN	NAN	NAN	NAN	NAN	NAN	NAN	NAN	NAN	NAN	NAN	NAN	NAN	NAN	NAN	NAN	NAN	NAN	NAN	NAN	NAN	NAN	NAN	NAN	NAN	NAN	NAN	NAN	NAN	NAN	NAN	NAN	NAN
JW1982	-286.2	33	23	6.1	Outer Membrane B-barrel protein	GO:0005575	GO:0044464	NAN	NAN	NAN	GO:0016020	NAN	NAN	NAN	NAN	NAN	NAN	NAN	NAN	NAN	NAN	NAN	NAN	NAN	NAN	GO:0044462	GO:0019867	GO:0009279	NAN	NAN	NAN	NAN	NAN	NAN	NAN	NAN	NAN	NAN	NAN	NAN	NAN	NAN	NAN	NAN	NAN	NAN	NAN	NAN	NAN
JW1983	-17	10	16	6.3	Integral Membrane Protein	GO:0005575	GO:0044464	NAN	NAN	NAN	GO:0016020	GO:0005886	NAN	NAN	NAN	NAN	NAN	NAN	NAN	NAN	NAN	NAN	NAN	NAN	NAN	NAN	NAN	NAN	NAN	NAN	NAN	NAN	NAN	NAN	NAN	NAN	NAN	NAN	NAN	NAN	NAN	NAN	NAN	NAN	NAN	NAN	NAN	NAN	NAN
JW1984	-20	66	14	9.1	Cytoplasmic	NAN	NAN	NAN	NAN	NAN	NAN	NAN	NAN	NAN	NAN	NAN	NAN	NAN	NAN	NAN	NAN	NAN	NAN	NAN	NAN	NAN	NAN	NAN	NAN	NAN	NAN	NAN	NAN	NAN	NAN	NAN	NAN	NAN	NAN	NAN	NAN	NAN	NAN	NAN	NAN	NAN	NAN	NAN	NAN
JW1985	-30	23	50	10.75	Cytoplasmic	NAN	NAN	NAN	NAN	NAN	NAN	NAN	NAN	NAN	NAN	NAN	NAN	NAN	NAN	NAN	NAN	NAN	NAN	NAN	NAN	NAN	NAN	NAN	NAN	NAN	NAN	NAN	NAN	NAN	NAN	NAN	NAN	NAN	NAN	NAN	NAN	NAN	NAN	NAN	NAN	NAN	NAN	NAN	NAN
JW1986	-38.4	83	11	6.7	Cytoplasmic	NAN	NAN	NAN	NAN	NAN	NAN	NAN	NAN	NAN	NAN	NAN	NAN	NAN	NAN	NAN	NAN	NAN	NAN	NAN	NAN	NAN	NAN	NAN	NAN	NAN	NAN	NAN	NAN	NAN	NAN	NAN	NAN	NAN	NAN	NAN	NAN	NAN	NAN	NAN	NAN	NAN	NAN	NAN	NAN
JW1987	-24.8	92	9	8.6	Cytoplasmic	NAN	NAN	NAN	NAN	NAN	NAN	NAN	NAN	NAN	NAN	NAN	NAN	NAN	NAN	NAN	NAN	NAN	NAN	NAN	NAN	NAN	NAN	NAN	NAN	NAN	NAN	NAN	NAN	NAN	NAN	NAN	NAN	NAN	NAN	NAN	NAN	NAN	NAN	NAN	NAN	NAN	NAN	NAN	NAN
JW1989	-90.9	9	20	9.81	Cytoplasmic	GO:0005575	GO:0044464	GO:0044424	GO:0044444	GO:0005829	NAN	NAN	NAN	NAN	NAN	NAN	NAN	NAN	NAN	NAN	NAN	NAN	NAN	NAN	NAN	NAN	NAN	NAN	NAN	NAN	NAN	NAN	NAN	NAN	NAN	NAN	NAN	NAN	NAN	NAN	NAN	NAN	NAN	NAN	NAN	NAN	NAN	NAN	NAN
JW1990	99.4	33	7	10	Integral Membrane Protein	GO:0005575	GO:0044464	NAN	NAN	NAN	GO:0016020	GO:0005886	NAN	NAN	NAN	NAN	NAN	NAN	NAN	NAN	NAN	NAN	NAN	NAN	NAN	NAN	NAN	NAN	NAN	NAN	NAN	NAN	NAN	NAN	NAN	NAN	NAN	NAN	NAN	NAN	NAN	NAN	NAN	NAN	NAN	NAN	NAN	NAN	NAN
JW1991	-57	133	25	5.3	Cytoplasmic	NAN	NAN	NAN	NAN	NAN	NAN	NAN	NAN	NAN	NAN	NAN	NAN	NAN	NAN	NAN	NAN	NAN	NAN	NAN	NAN	NAN	NAN	NAN	NAN	NAN	NAN	NAN	NAN	NAN	NAN	NAN	NAN	NAN	NAN	NAN	NAN	NAN	NAN	NAN	NAN	NAN	NAN	NAN	NAN
JW1993	-190.6	11	54	5.86	Cytoplasmic	NAN	NAN	NAN	NAN	NAN	NAN	NAN	NAN	NAN	NAN	NAN	NAN	NAN	NAN	NAN	NAN	NAN	NAN	NAN	NAN	NAN	NAN	NAN	NAN	NAN	NAN	NAN	NAN	NAN	NAN	NAN	NAN	NAN	NAN	NAN	NAN	NAN	NAN	NAN	NAN	NAN	NAN	NAN	NAN
JW1998	-27.4	39	32	6	Periplasmic	GO:0005575	GO:0044464	GO:0044424	GO:0044444	GO:0005829	NAN	NAN	NAN	NAN	NAN	NAN	NAN	NAN	NAN	NAN	NAN	NAN	NAN	NAN	NAN	NAN	NAN	NAN	NAN	NAN	NAN	NAN	NAN	NAN	NAN	NAN	NAN	NAN	NAN	NAN	NAN	NAN	NAN	NAN	NAN	NAN	NAN	NAN	NAN
JW2001	-43.3	64	17	6.3	Cytoplasmic	GO:0005575	GO:0044464	GO:0044424	GO:0044444	GO:0005829	NAN	NAN	NAN	NAN	NAN	NAN	NAN	NAN	NAN	NAN	NAN	NAN	NAN	NAN	NAN	NAN	NAN	NAN	NAN	NAN	NAN	NAN	NAN	NAN	NAN	NAN	NAN	NAN	NAN	NAN	NAN	NAN	NAN	NAN	NAN	NAN	NAN	NAN	NAN
JW2002	-5.5	91	36	5.5	Cytoplasmic	GO:0005575	GO:0044464	GO:0044424	GO:0044444	GO:0005829	NAN	NAN	NAN	NAN	NAN	NAN	NAN	NAN	NAN	NAN	NAN	NAN	NAN	NAN	NAN	NAN	NAN	NAN	NAN	NAN	NAN	NAN	NAN	NAN	NAN	NAN	NAN	NAN	NAN	NAN	NAN	NAN	NAN	NAN	NAN	NAN	NAN	NAN	NAN
JW2004	-129.6	67	32	6.3	Cytoplasmic	NAN	NAN	NAN	NAN	NAN	NAN	NAN	NAN	NAN	NAN	NAN	NAN	NAN	NAN	NAN	NAN	NAN	NAN	NAN	NAN	NAN	NAN	NAN	NAN	NAN	NAN	NAN	NAN	NAN	NAN	NAN	NAN	NAN	NAN	NAN	NAN	NAN	NAN	NAN	NAN	NAN	NAN	NAN	NAN
JW2005	-14	11	24	6.41	Cytoplasmic	GO:0005575	GO:0044464	GO:0044424	GO:0044444	NAN	NAN	NAN	NAN	GO:0032991	NAN	NAN	NAN	NAN	NAN	NAN	GO:1902494	NAN	NAN	NAN	NAN	NAN	NAN	NAN	NAN	NAN	NAN	NAN	NAN	NAN	NAN	NAN	NAN	NAN	NAN	NAN	NAN	GO:0005622	GO:1990234	NAN	NAN	NAN	NAN	NAN	NAN
JW2006	15.4	44	29	5.8	Cytoplasmic	GO:0005575	GO:0044464	GO:0044424	GO:0044444	GO:0005829	NAN	NAN	NAN	NAN	NAN	NAN	NAN	NAN	NAN	NAN	NAN	NAN	NAN	NAN	NAN	NAN	NAN	NAN	NAN	NAN	NAN	NAN	NAN	NAN	NAN	NAN	NAN	NAN	NAN	NAN	NAN	GO:0005622	NAN	NAN	NAN	NAN	NAN	NAN	NAN
JW2008	-67.2	98	23	6.1	Cytoplasmic	GO:0005575	GO:0044464	GO:0044424	GO:0044444	GO:0005829	NAN	NAN	NAN	NAN	NAN	NAN	NAN	NAN	NAN	NAN	NAN	NAN	NAN	NAN	NAN	NAN	NAN	NAN	NAN	NAN	NAN	NAN	NAN	NAN	NAN	NAN	NAN	NAN	NAN	NAN	NAN	NAN	NAN	NAN	NAN	NAN	NAN	NAN	NAN
JW2010	-80.3	8	33	6.96	Cytoplasmic	NAN	NAN	NAN	NAN	NAN	NAN	NAN	NAN	NAN	NAN	NAN	NAN	NAN	NAN	NAN	NAN	NAN	NAN	NAN	NAN	NAN	NAN	NAN	NAN	NAN	NAN	NAN	NAN	NAN	NAN	NAN	NAN	NAN	NAN	NAN	NAN	NAN	NAN	NAN	NAN	NAN	NAN	NAN	NAN
JW2011	-93.5	90	39	5.4	Cytoplasmic	GO:0005575	GO:0044464	GO:0044424	GO:0044444	GO:0005829	NAN	NAN	NAN	NAN	NAN	NAN	NAN	NAN	NAN	NAN	NAN	NAN	NAN	NAN	NAN	NAN	NAN	NAN	NAN	NAN	NAN	NAN	NAN	NAN	NAN	NAN	NAN	NAN	NAN	NAN	NAN	NAN	NAN	NAN	NAN	NAN	NAN	NAN	NAN
JW2016	-22.5	55	10	7	Cytoplasmic	NAN	NAN	NAN	NAN	NAN	NAN	NAN	NAN	NAN	NAN	NAN	NAN	NAN	NAN	NAN	NAN	NAN	NAN	NAN	NAN	NAN	NAN	NAN	NAN	NAN	NAN	NAN	NAN	NAN	NAN	NAN	NAN	NAN	NAN	NAN	NAN	NAN	NAN	NAN	NAN	NAN	NAN	NAN	NAN
JW2017	-58.8	32	17	9.4	Cytoplasmic	NAN	NAN	NAN	NAN	NAN	NAN	NAN	NAN	NAN	NAN	NAN	NAN	NAN	NAN	NAN	NAN	NAN	NAN	NAN	NAN	NAN	NAN	NAN	NAN	NAN	NAN	NAN	NAN	NAN	NAN	NAN	NAN	NAN	NAN	NAN	NAN	NAN	NAN	NAN	NAN	NAN	NAN	NAN	NAN
JW2019	-65	15	14	6.56	Cytoplasmic	NAN	NAN	NAN	NAN	NAN	NAN	NAN	NAN	NAN	NAN	NAN	NAN	NAN	NAN	NAN	NAN	NAN	NAN	NAN	NAN	NAN	NAN	NAN	NAN	NAN	NAN	NAN	NAN	NAN	NAN	NAN	NAN	NAN	NAN	NAN	NAN	NAN	NAN	NAN	NAN	NAN	NAN	NAN	NAN
JW2021	-200	6	19	7.45	Cytoplasmic	GO:0005575	GO:0044464	GO:0044424	GO:0044444	GO:0005829	NAN	NAN	NAN	NAN	NAN	NAN	NAN	NAN	NAN	NAN	NAN	NAN	NAN	NAN	NAN	NAN	NAN	NAN	NAN	NAN	NAN	NAN	NAN	NAN	NAN	NAN	NAN	NAN	NAN	NAN	NAN	NAN	NAN	NAN	NAN	NAN	NAN	NAN	NAN
JW2024	-56.5	64	10	6.4	Cytoplasmic	GO:0005575	GO:0044464	GO:0044424	GO:0044444	GO:0005829	NAN	NAN	NAN	NAN	NAN	NAN	NAN	NAN	NAN	NAN	NAN	NAN	NAN	NAN	NAN	NAN	NAN	NAN	NAN	NAN	NAN	NAN	NAN	NAN	NAN	NAN	NAN	NAN	NAN	NAN	NAN	NAN	NAN	NAN	NAN	NAN	NAN	NAN	NAN
JW2026	-162	23	25	5.96	Cytoplasmic	GO:0005575	GO:0044464	GO:0044424	GO:0044444	GO:0005829	NAN	NAN	NAN	NAN	NAN	NAN	NAN	NAN	NAN	NAN	NAN	NAN	NAN	NAN	NAN	NAN	NAN	NAN	NAN	NAN	NAN	NAN	NAN	NAN	NAN	NAN	NAN	NAN	NAN	NAN	NAN	NAN	NAN	NAN	NAN	NAN	NAN	NAN	NAN
JW2027	-27.4	58	15	6.6	Cytoplasmic	GO:0005575	GO:0044464	GO:0044424	GO:0044444	GO:0005829	NAN	NAN	NAN	NAN	NAN	NAN	NAN	NAN	NAN	NAN	NAN	NAN	NAN	NAN	NAN	NAN	NAN	NAN	NAN	NAN	NAN	NAN	NAN	NAN	NAN	NAN	NAN	NAN	NAN	NAN	NAN	NAN	NAN	NAN	NAN	NAN	NAN	NAN	NAN
JW2029	-43.7	22	17	9.64	Cytoplasmic	NAN	NAN	NAN	NAN	NAN	NAN	NAN	NAN	NAN	NAN	NAN	NAN	NAN	NAN	NAN	NAN	NAN	NAN	NAN	NAN	NAN	NAN	NAN	NAN	NAN	NAN	NAN	NAN	NAN	NAN	NAN	NAN	NAN	NAN	NAN	NAN	NAN	NAN	NAN	NAN	NAN	NAN	NAN	NAN
JW2030	-7.7	4	63	7.16	Cytoplasmic	NAN	NAN	NAN	NAN	NAN	NAN	NAN	NAN	NAN	NAN	NAN	NAN	NAN	NAN	NAN	NAN	NAN	NAN	NAN	NAN	NAN	NAN	NAN	NAN	NAN	NAN	NAN	NAN	NAN	NAN	NAN	NAN	NAN	NAN	NAN	NAN	NAN	NAN	NAN	NAN	NAN	NAN	NAN	NAN
JW2034	-82.7	48	32	5.5	Cytoplasmic	NAN	NAN	NAN	NAN	NAN	NAN	NAN	NAN	NAN	NAN	NAN	NAN	NAN	NAN	NAN	NAN	NAN	NAN	NAN	NAN	NAN	NAN	NAN	NAN	NAN	NAN	NAN	NAN	NAN	NAN	NAN	NAN	NAN	NAN	NAN	NAN	NAN	NAN	NAN	NAN	NAN	NAN	NAN	NAN
JW2035	-34.9	10	14	8.98	Cytoplasmic	NAN	NAN	NAN	NAN	NAN	NAN	NAN	NAN	NAN	NAN	NAN	NAN	NAN	NAN	NAN	NAN	NAN	NAN	NAN	NAN	NAN	NAN	NAN	NAN	NAN	NAN	NAN	NAN	NAN	NAN	NAN	NAN	NAN	NAN	NAN	NAN	NAN	NAN	NAN	NAN	NAN	NAN	NAN	NAN
JW2038	-113.9	4	43	6.26	Cytoplasmic	NAN	NAN	NAN	NAN	NAN	NAN	NAN	NAN	NAN	NAN	NAN	NAN	NAN	NAN	NAN	NAN	NAN	NAN	NAN	NAN	NAN	NAN	NAN	NAN	NAN	NAN	NAN	NAN	NAN	NAN	NAN	NAN	NAN	NAN	NAN	NAN	NAN	NAN	NAN	NAN	NAN	NAN	NAN	NAN
JW2039	36.3	19	49	9.96	Cytoplasmic	NAN	NAN	NAN	NAN	NAN	NAN	NAN	NAN	NAN	NAN	NAN	NAN	NAN	NAN	NAN	NAN	NAN	NAN	NAN	NAN	NAN	NAN	NAN	NAN	NAN	NAN	NAN	NAN	NAN	NAN	NAN	NAN	NAN	NAN	NAN	NAN	NAN	NAN	NAN	NAN	NAN	NAN	NAN	NAN
JW2040	-46.5	11	28	9.9	Cytoplasmic	NAN	NAN	NAN	NAN	NAN	NAN	NAN	NAN	NAN	NAN	NAN	NAN	NAN	NAN	NAN	NAN	NAN	NAN	NAN	NAN	NAN	NAN	NAN	NAN	NAN	NAN	NAN	NAN	NAN	NAN	NAN	NAN	NAN	NAN	NAN	NAN	NAN	NAN	NAN	NAN	NAN	NAN	NAN	NAN
JW2042	-77.5	9	40	8.87	Cytoplasmic	NAN	NAN	NAN	NAN	NAN	NAN	NAN	NAN	NAN	NAN	NAN	NAN	NAN	NAN	NAN	NAN	NAN	NAN	NAN	NAN	NAN	NAN	NAN	NAN	NAN	NAN	NAN	NAN	NAN	NAN	NAN	NAN	NAN	NAN	NAN	NAN	NAN	NAN	NAN	NAN	NAN	NAN	NAN	NAN
JW2044	-141.9	30	15	9.8	Cytoplasmic	NAN	NAN	NAN	NAN	NAN	NAN	NAN	NAN	NAN	NAN	NAN	NAN	NAN	NAN	NAN	NAN	NAN	NAN	NAN	NAN	NAN	NAN	NAN	NAN	NAN	NAN	NAN	NAN	NAN	NAN	NAN	NAN	NAN	NAN	NAN	NAN	NAN	NAN	NAN	NAN	NAN	NAN	NAN	NAN
JW2045	-97	20	30	7.3	Integral Membrane Protein	GO:0005575	GO:0044464	NAN	NAN	NAN	GO:0016020	GO:0005886	GO:0044425	NAN	NAN	GO:0044459	GO:0031224	GO:0016021	GO:0031226	GO:0005887	NAN	NAN	NAN	NAN	NAN	NAN	NAN	NAN	NAN	NAN	NAN	NAN	NAN	NAN	NAN	NAN	NAN	NAN	NAN	NAN	NAN	NAN	NAN	NAN	NAN	NAN	NAN	NAN	NAN
JW2046	-42.4	25	28	7.99	Cytoplasmic	NAN	NAN	NAN	NAN	NAN	NAN	NAN	NAN	NAN	NAN	NAN	NAN	NAN	NAN	NAN	NAN	NAN	NAN	NAN	NAN	NAN	NAN	NAN	NAN	NAN	NAN	NAN	NAN	NAN	NAN	NAN	NAN	NAN	NAN	NAN	NAN	NAN	NAN	NAN	NAN	NAN	NAN	NAN	NAN
JW2047	-82	44	12	7.4	Outer Membrane Lipoprotein	NAN	NAN	NAN	NAN	NAN	NAN	NAN	NAN	NAN	NAN	NAN	NAN	NAN	NAN	NAN	NAN	NAN	NAN	NAN	NAN	NAN	NAN	NAN	NAN	NAN	NAN	NAN	NAN	NAN	NAN	NAN	NAN	NAN	NAN	NAN	NAN	NAN	NAN	NAN	NAN	NAN	NAN	NAN	NAN
JW2049	-260.5	70	11	5.7	Membrane Anchored	GO:0005575	GO:0044464	NAN	NAN	NAN	GO:0016020	GO:0005886	NAN	NAN	NAN	NAN	NAN	NAN	NAN	NAN	NAN	NAN	NAN	NAN	NAN	NAN	NAN	NAN	NAN	NAN	NAN	NAN	NAN	NAN	NAN	NAN	NAN	NAN	NAN	NAN	NAN	NAN	NAN	NAN	NAN	NAN	NAN	NAN	NAN
JW2050	-31.2	91	38	6.6	Cytoplasmic	GO:0005575	GO:0044464	GO:0044424	GO:0044444	GO:0005829	NAN	NAN	NAN	NAN	GO:0005737	NAN	NAN	NAN	NAN	NAN	NAN	NAN	NAN	NAN	NAN	NAN	NAN	NAN	NAN	NAN	NAN	NAN	NAN	NAN	NAN	NAN	NAN	NAN	NAN	NAN	NAN	NAN	NAN	NAN	NAN	NAN	NAN	NAN	NAN
JW2051	-55	66	26	7.3	Cytoplasmic	GO:0005575	GO:0044464	GO:0044424	GO:0044444	GO:0005829	NAN	NAN	NAN	NAN	NAN	NAN	NAN	NAN	NAN	NAN	NAN	NAN	NAN	NAN	NAN	NAN	NAN	NAN	NAN	NAN	NAN	NAN	NAN	NAN	NAN	NAN	NAN	NAN	NAN	NAN	NAN	NAN	NAN	NAN	NAN	NAN	NAN	NAN	NAN
JW2053	-10.2	20	19	8.45	Cytoplasmic	GO:0005575	GO:0044464	GO:0044424	NAN	NAN	NAN	NAN	NAN	NAN	GO:0005737	NAN	NAN	NAN	NAN	NAN	NAN	NAN	NAN	NAN	NAN	NAN	NAN	NAN	NAN	NAN	NAN	NAN	NAN	NAN	NAN	NAN	NAN	NAN	NAN	NAN	NAN	NAN	NAN	NAN	NAN	NAN	NAN	NAN	NAN
JW2054	-53	8	38	5.54	Cytoplasmic	NAN	NAN	NAN	NAN	NAN	NAN	NAN	NAN	NAN	NAN	NAN	NAN	NAN	NAN	NAN	NAN	NAN	NAN	NAN	NAN	NAN	NAN	NAN	NAN	NAN	NAN	NAN	NAN	NAN	NAN	NAN	NAN	NAN	NAN	NAN	NAN	NAN	NAN	NAN	NAN	NAN	NAN	NAN	NAN
JW2056	-53.1	79	23	6.6	Periplasmic	NAN	NAN	NAN	NAN	NAN	NAN	NAN	NAN	NAN	NAN	NAN	NAN	NAN	NAN	NAN	NAN	NAN	NAN	NAN	NAN	NAN	NAN	NAN	NAN	NAN	NAN	NAN	NAN	NAN	NAN	NAN	NAN	NAN	NAN	NAN	NAN	NAN	NAN	NAN	NAN	NAN	NAN	NAN	NAN
JW2057	31.9	66	28	4.8	Cytoplasmic	NAN	NAN	NAN	NAN	NAN	NAN	NAN	NAN	NAN	NAN	NAN	NAN	NAN	NAN	NAN	NAN	NAN	NAN	NAN	NAN	NAN	NAN	NAN	NAN	NAN	NAN	NAN	NAN	NAN	NAN	NAN	NAN	NAN	NAN	NAN	NAN	NAN	NAN	NAN	NAN	NAN	NAN	NAN	NAN
JW2058	-18.2	53	22	6.5	Cytoplasmic	NAN	NAN	NAN	NAN	NAN	NAN	NAN	NAN	NAN	NAN	NAN	NAN	NAN	NAN	NAN	NAN	NAN	NAN	NAN	NAN	NAN	NAN	NAN	NAN	NAN	NAN	NAN	NAN	NAN	NAN	NAN	NAN	NAN	NAN	NAN	NAN	NAN	NAN	NAN	NAN	NAN	NAN	NAN	NAN
JW2063	-97	31	27	8.2	Integral Membrane Protein	GO:0005575	GO:0044464	NAN	NAN	NAN	GO:0016020	GO:0005886	GO:0044425	NAN	NAN	NAN	GO:0031224	GO:0016021	NAN	NAN	NAN	NAN	NAN	NAN	NAN	NAN	NAN	NAN	NAN	NAN	NAN	NAN	NAN	NAN	NAN	NAN	NAN	NAN	NAN	NAN	NAN	GO:0005622	NAN	NAN	NAN	NAN	NAN	NAN	NAN
JW2064	-67.5	74	15	6.4	Cytoplasmic	GO:0005575	GO:0044464	GO:0044424	GO:0044444	GO:0005829	NAN	NAN	NAN	NAN	NAN	NAN	NAN	NAN	NAN	NAN	NAN	NAN	NAN	NAN	NAN	NAN	NAN	NAN	NAN	NAN	NAN	NAN	NAN	NAN	NAN	NAN	NAN	NAN	NAN	NAN	NAN	NAN	NAN	NAN	NAN	NAN	NAN	NAN	NAN
JW2066	-185.7	75	43	6.2	Cytoplasmic	GO:0005575	GO:0044464	GO:0044424	GO:0044444	GO:0005829	NAN	NAN	NAN	NAN	NAN	NAN	NAN	NAN	NAN	NAN	NAN	NAN	NAN	NAN	NAN	NAN	NAN	NAN	NAN	NAN	NAN	NAN	NAN	NAN	NAN	NAN	NAN	NAN	NAN	NAN	NAN	NAN	NAN	NAN	NAN	NAN	NAN	NAN	NAN
JW2070	8.9	76	19	5	Cytoplasmic	NAN	NAN	NAN	NAN	NAN	NAN	NAN	NAN	NAN	NAN	NAN	NAN	NAN	NAN	NAN	NAN	NAN	NAN	NAN	NAN	NAN	NAN	NAN	NAN	NAN	NAN	NAN	NAN	NAN	NAN	NAN	NAN	NAN	NAN	NAN	NAN	NAN	NAN	NAN	NAN	NAN	NAN	NAN	NAN
JW2074	-27.8	91	54	9.9	Cytoplasmic	NAN	NAN	NAN	NAN	NAN	NAN	NAN	NAN	NAN	NAN	NAN	NAN	NAN	NAN	NAN	NAN	NAN	NAN	NAN	NAN	NAN	NAN	NAN	NAN	NAN	NAN	NAN	NAN	NAN	NAN	NAN	NAN	NAN	NAN	NAN	NAN	NAN	NAN	NAN	NAN	NAN	NAN	NAN	NAN
JW2075	48.1	54	35	6.5	Cytoplasmic	GO:0005575	GO:0044464	GO:0044424	GO:0044444	GO:0005829	NAN	NAN	NAN	NAN	NAN	NAN	NAN	NAN	NAN	NAN	NAN	NAN	NAN	NAN	NAN	NAN	NAN	NAN	NAN	NAN	NAN	NAN	NAN	NAN	NAN	NAN	NAN	NAN	NAN	NAN	NAN	NAN	NAN	NAN	NAN	NAN	NAN	NAN	NAN
JW2078	-5.9	72	16	6.8	Cytoplasmic	GO:0005575	GO:0044464	GO:0044424	GO:0044444	GO:0005829	NAN	NAN	NAN	NAN	NAN	NAN	NAN	NAN	NAN	NAN	NAN	NAN	NAN	NAN	NAN	NAN	NAN	NAN	NAN	NAN	NAN	NAN	NAN	NAN	NAN	NAN	NAN	NAN	NAN	NAN	NAN	NAN	NAN	NAN	NAN	NAN	NAN	NAN	NAN
JW2081	-2.6	14	26	7.45	Cytoplasmic	GO:0005575	GO:0044464	GO:0044424	GO:0044444	GO:0005829	NAN	NAN	NAN	NAN	NAN	NAN	NAN	NAN	NAN	NAN	NAN	NAN	NAN	NAN	NAN	NAN	NAN	NAN	NAN	NAN	NAN	NAN	NAN	NAN	NAN	NAN	NAN	NAN	NAN	NAN	NAN	NAN	NAN	NAN	NAN	NAN	NAN	NAN	NAN
JW2082	-50.7	7	21	5.92	Cytoplasmic	NAN	NAN	NAN	NAN	NAN	NAN	NAN	NAN	NAN	NAN	NAN	NAN	NAN	NAN	NAN	NAN	NAN	NAN	NAN	NAN	NAN	NAN	NAN	NAN	NAN	NAN	NAN	NAN	NAN	NAN	NAN	NAN	NAN	NAN	NAN	NAN	NAN	NAN	NAN	NAN	NAN	NAN	NAN	NAN
JW2086	10.3	30	72	5.9	Cytoplasmic	NAN	NAN	NAN	NAN	NAN	NAN	NAN	NAN	NAN	NAN	NAN	NAN	NAN	NAN	NAN	NAN	NAN	NAN	NAN	NAN	NAN	NAN	NAN	NAN	NAN	NAN	NAN	NAN	NAN	NAN	NAN	NAN	NAN	NAN	NAN	NAN	NAN	NAN	NAN	NAN	NAN	NAN	NAN	NAN
JW2088	-75.8	25	56	7.01	Cytoplasmic	NAN	NAN	NAN	NAN	NAN	NAN	NAN	NAN	NAN	NAN	NAN	NAN	NAN	NAN	NAN	NAN	NAN	NAN	NAN	NAN	NAN	NAN	NAN	NAN	NAN	NAN	NAN	NAN	NAN	NAN	NAN	NAN	NAN	NAN	NAN	NAN	NAN	NAN	NAN	NAN	NAN	NAN	NAN	NAN
JW2090	-9.9	14	48	6.44	Cytoplasmic	GO:0005575	GO:0044464	GO:0044424	GO:0044444	GO:0005829	NAN	NAN	NAN	NAN	NAN	NAN	NAN	NAN	NAN	NAN	NAN	NAN	NAN	NAN	NAN	NAN	NAN	NAN	NAN	NAN	NAN	NAN	NAN	NAN	NAN	NAN	NAN	NAN	NAN	NAN	NAN	NAN	NAN	NAN	NAN	NAN	NAN	NAN	NAN
JW2091	58.3	55	25	6.2	Cytoplasmic	GO:0005575	GO:0044464	GO:0044424	GO:0044444	GO:0005829	NAN	NAN	NAN	NAN	NAN	NAN	NAN	NAN	NAN	NAN	NAN	NAN	NAN	NAN	NAN	NAN	NAN	NAN	NAN	NAN	NAN	NAN	NAN	NAN	NAN	NAN	NAN	NAN	NAN	NAN	NAN	NAN	NAN	NAN	NAN	NAN	NAN	NAN	NAN
JW2092	-26.3	101	6	9.6	Cytoplasmic	NAN	NAN	NAN	NAN	NAN	NAN	NAN	NAN	NAN	NAN	NAN	NAN	NAN	NAN	NAN	NAN	NAN	NAN	NAN	NAN	NAN	NAN	NAN	NAN	NAN	NAN	NAN	NAN	NAN	NAN	NAN	NAN	NAN	NAN	NAN	NAN	NAN	NAN	NAN	NAN	NAN	NAN	NAN	NAN
JW2095	-1.51E-14	49	20	7.8	Periplasmic	GO:0005575	GO:0044464	NAN	NAN	NAN	NAN	NAN	NAN	NAN	NAN	NAN	NAN	NAN	NAN	NAN	NAN	NAN	NAN	NAN	NAN	NAN	NAN	NAN	NAN	NAN	NAN	NAN	NAN	NAN	NAN	NAN	NAN	NAN	NAN	NAN	NAN	NAN	NAN	NAN	NAN	NAN	NAN	NAN	GO:0042995
JW2096	-407.5	6	21	6.1	Outer Membrane B-barrel protein	GO:0005575	GO:0044464	NAN	NAN	NAN	GO:0016020	NAN	NAN	NAN	NAN	NAN	NAN	NAN	NAN	NAN	NAN	NAN	NAN	NAN	NAN	GO:0044462	GO:0019867	GO:0009279	NAN	NAN	NAN	NAN	NAN	NAN	NAN	NAN	NAN	NAN	NAN	NAN	NAN	NAN	NAN	NAN	NAN	NAN	NAN	NAN	NAN
JW2097	-32.5	44	15	10.3	Periplasmic	NAN	NAN	NAN	NAN	NAN	NAN	NAN	NAN	NAN	NAN	NAN	NAN	NAN	NAN	NAN	NAN	NAN	NAN	NAN	NAN	NAN	NAN	NAN	NAN	NAN	NAN	NAN	NAN	NAN	NAN	NAN	NAN	NAN	NAN	NAN	NAN	NAN	NAN	NAN	NAN	NAN	NAN	NAN	NAN
JW2098	8.7	96	5	6.4	Periplasmic	GO:0005575	GO:0044464	NAN	NAN	NAN	NAN	NAN	NAN	NAN	NAN	NAN	NAN	NAN	NAN	NAN	NAN	NAN	NAN	NAN	NAN	NAN	NAN	NAN	NAN	NAN	NAN	NAN	NAN	NAN	NAN	NAN	NAN	NAN	NAN	NAN	NAN	NAN	NAN	NAN	NAN	NAN	NAN	NAN	GO:0042995
JW2099	-5	49	7	9.8	Periplasmic	NAN	NAN	NAN	NAN	NAN	NAN	NAN	NAN	NAN	NAN	NAN	NAN	NAN	NAN	NAN	NAN	NAN	NAN	NAN	NAN	NAN	NAN	NAN	NAN	NAN	NAN	NAN	NAN	NAN	NAN	NAN	NAN	NAN	NAN	NAN	NAN	NAN	NAN	NAN	NAN	NAN	NAN	NAN	NAN
JW2100	-0.9	85	75	6.3	Cytoplasmic	GO:0005575	GO:0044464	GO:0044424	GO:0044444	GO:0005829	NAN	NAN	NAN	NAN	NAN	NAN	NAN	NAN	NAN	NAN	NAN	NAN	NAN	NAN	NAN	NAN	NAN	NAN	NAN	NAN	NAN	NAN	NAN	NAN	NAN	NAN	NAN	NAN	NAN	NAN	NAN	NAN	NAN	NAN	NAN	NAN	NAN	NAN	NAN
JW2101	-205.1	50	148	5.9	Cytoplasmic	GO:0005575	GO:0044464	GO:0044424	GO:0044444	GO:0005829	GO:0016020	NAN	NAN	NAN	NAN	NAN	NAN	NAN	NAN	NAN	NAN	NAN	NAN	NAN	NAN	NAN	NAN	NAN	NAN	NAN	NAN	NAN	NAN	NAN	NAN	NAN	NAN	NAN	NAN	NAN	NAN	NAN	NAN	NAN	NAN	NAN	NAN	NAN	NAN
JW2102	-83.9	33	18	7	Cytoplasmic	NAN	NAN	NAN	NAN	NAN	NAN	NAN	NAN	NAN	NAN	NAN	NAN	NAN	NAN	NAN	NAN	NAN	NAN	NAN	NAN	NAN	NAN	NAN	NAN	NAN	NAN	NAN	NAN	NAN	NAN	NAN	NAN	NAN	NAN	NAN	NAN	NAN	NAN	NAN	NAN	NAN	NAN	NAN	NAN
JW2105	-399	17	5	6.44	Cytoplasmic	NAN	NAN	NAN	NAN	NAN	NAN	NAN	NAN	NAN	NAN	NAN	NAN	NAN	NAN	NAN	NAN	NAN	NAN	NAN	NAN	NAN	NAN	NAN	NAN	NAN	NAN	NAN	NAN	NAN	NAN	NAN	NAN	NAN	NAN	NAN	NAN	NAN	NAN	NAN	NAN	NAN	NAN	NAN	NAN
JW2106	-50.9	92	14	5.7	Cytoplasmic	NAN	NAN	NAN	NAN	NAN	NAN	NAN	NAN	NAN	NAN	NAN	NAN	NAN	NAN	NAN	NAN	NAN	NAN	NAN	NAN	NAN	NAN	NAN	NAN	NAN	NAN	NAN	NAN	NAN	NAN	NAN	NAN	NAN	NAN	NAN	NAN	NAN	NAN	NAN	NAN	NAN	NAN	NAN	NAN
JW2108	-80.6	10	9	5.82	Cytoplasmic	GO:0005575	GO:0044464	GO:0044424	GO:0044444	GO:0005829	NAN	NAN	NAN	NAN	NAN	NAN	NAN	NAN	NAN	NAN	NAN	NAN	NAN	NAN	NAN	NAN	NAN	NAN	NAN	NAN	NAN	NAN	NAN	NAN	NAN	NAN	NAN	NAN	NAN	NAN	NAN	NAN	NAN	NAN	NAN	NAN	NAN	NAN	NAN
JW2110	-88	12	41	6.24	Cytoplasmic	GO:0005575	GO:0044464	GO:0044424	GO:0044444	GO:0005829	NAN	NAN	NAN	NAN	NAN	NAN	NAN	NAN	NAN	NAN	NAN	NAN	NAN	NAN	NAN	NAN	NAN	NAN	NAN	NAN	NAN	NAN	NAN	NAN	NAN	NAN	NAN	NAN	NAN	NAN	NAN	NAN	NAN	NAN	NAN	NAN	NAN	NAN	NAN
JW2112	-51	66	20	9.8	Cytoplasmic	NAN	NAN	NAN	NAN	NAN	NAN	NAN	NAN	NAN	NAN	NAN	NAN	NAN	NAN	NAN	NAN	NAN	NAN	NAN	NAN	NAN	NAN	NAN	NAN	NAN	NAN	NAN	NAN	NAN	NAN	NAN	NAN	NAN	NAN	NAN	NAN	NAN	NAN	NAN	NAN	NAN	NAN	NAN	NAN
JW2115	-84.8	115	16	9.2	Cytoplasmic	NAN	NAN	NAN	NAN	NAN	NAN	NAN	NAN	NAN	NAN	NAN	NAN	NAN	NAN	NAN	NAN	NAN	NAN	NAN	NAN	NAN	NAN	NAN	NAN	NAN	NAN	NAN	NAN	NAN	NAN	NAN	NAN	NAN	NAN	NAN	NAN	NAN	NAN	NAN	NAN	NAN	NAN	NAN	NAN
JW2116	241.9	15	26	10.7	Integral Membrane Protein	GO:0005575	GO:0044464	NAN	NAN	NAN	GO:0016020	GO:0005886	GO:0044425	GO:0032991	NAN	GO:0044459	NAN	NAN	NAN	NAN	GO:1902494	GO:0043234	NAN	NAN	GO:0098796	NAN	NAN	NAN	GO:0098797	NAN	NAN	NAN	NAN	NAN	GO:1904949	GO:1990351	GO:1902495	GO:0098533	NAN	GO:0043190	NAN	NAN	NAN	NAN	NAN	NAN	NAN	NAN	NAN
JW2117	-36.8	9	18	6.49	Cytoplasmic	GO:0005575	GO:0044464	NAN	NAN	NAN	NAN	NAN	GO:0044425	GO:0032991	NAN	GO:0044459	NAN	NAN	NAN	NAN	GO:1902494	GO:0043234	NAN	NAN	GO:0098796	NAN	NAN	NAN	GO:0098797	NAN	NAN	NAN	NAN	NAN	GO:1904949	GO:1990351	GO:1902495	GO:0098533	NAN	GO:0043190	NAN	NAN	NAN	NAN	NAN	NAN	NAN	NAN	NAN
JW2119	-20.1	72	25	7.4	Periplasmic	GO:0005575	GO:0044464	NAN	NAN	NAN	GO:0016020	GO:0005886	GO:0044425	GO:0032991	NAN	GO:0044459	NAN	NAN	NAN	NAN	GO:1902494	GO:0043234	GO:0042597	GO:0030288	GO:0098796	NAN	NAN	NAN	GO:0098797	NAN	NAN	NAN	NAN	NAN	GO:1904949	GO:1990351	GO:1902495	GO:0098533	NAN	GO:0043190	NAN	NAN	NAN	NAN	NAN	NAN	NAN	NAN	NAN
JW2120	-198.9	31	57	6.3	Periplasmic	GO:0005575	GO:0044464	NAN	NAN	NAN	GO:0016020	GO:0005886	NAN	NAN	NAN	NAN	NAN	NAN	NAN	NAN	NAN	NAN	GO:0042597	GO:0030288	NAN	NAN	NAN	NAN	NAN	NAN	NAN	NAN	NAN	NAN	NAN	NAN	NAN	NAN	NAN	NAN	NAN	NAN	NAN	NAN	NAN	NAN	NAN	NAN	NAN
JW2121	-254.2	79	55	6.5	Cytoplasmic	GO:0005575	GO:0044464	GO:0044424	NAN	NAN	GO:0016020	GO:0005886	GO:0044425	NAN	NAN	GO:0044459	NAN	NAN	NAN	NAN	NAN	NAN	NAN	NAN	NAN	NAN	NAN	NAN	NAN	NAN	NAN	NAN	NAN	NAN	NAN	NAN	NAN	NAN	NAN	NAN	NAN	NAN	NAN	NAN	NAN	NAN	NAN	NAN	NAN
JW2124	75	66	17	11	Integral Membrane Protein	GO:0005575	GO:0044464	NAN	NAN	NAN	GO:0016020	GO:0005886	NAN	NAN	NAN	NAN	NAN	NAN	NAN	NAN	NAN	NAN	NAN	NAN	NAN	NAN	NAN	NAN	NAN	NAN	NAN	NAN	NAN	NAN	NAN	NAN	NAN	NAN	NAN	NAN	NAN	NAN	NAN	NAN	NAN	NAN	NAN	NAN	NAN
JW2125	20.1	62	40	5.9	Cytoplasmic	NAN	NAN	NAN	NAN	NAN	NAN	NAN	NAN	NAN	NAN	NAN	NAN	NAN	NAN	NAN	NAN	NAN	NAN	NAN	NAN	NAN	NAN	NAN	NAN	NAN	NAN	NAN	NAN	NAN	NAN	NAN	NAN	NAN	NAN	NAN	NAN	NAN	NAN	NAN	NAN	NAN	NAN	NAN	NAN
JW2128	-51.7	10	35	6.93	Cytoplasmic	GO:0005575	GO:0044464	GO:0044424	GO:0044444	GO:0005829	NAN	NAN	NAN	NAN	NAN	NAN	NAN	NAN	NAN	NAN	NAN	NAN	NAN	NAN	NAN	NAN	NAN	NAN	NAN	NAN	NAN	NAN	NAN	NAN	NAN	NAN	NAN	NAN	NAN	NAN	NAN	NAN	NAN	NAN	NAN	NAN	NAN	NAN	NAN
JW2129	148.5	16	16	9.6	Integral Membrane Protein	GO:0005575	GO:0044464	NAN	NAN	NAN	GO:0016020	GO:0005886	NAN	NAN	NAN	NAN	NAN	NAN	NAN	NAN	NAN	NAN	NAN	NAN	NAN	NAN	NAN	NAN	NAN	NAN	NAN	NAN	NAN	NAN	NAN	NAN	NAN	NAN	NAN	NAN	NAN	NAN	NAN	NAN	NAN	NAN	NAN	NAN	NAN
JW2131	0.3	42	62	6.1	Cytoplasmic	GO:0005575	GO:0044464	GO:0044424	GO:0044444	GO:0005829	NAN	NAN	NAN	NAN	NAN	NAN	NAN	NAN	NAN	NAN	NAN	NAN	NAN	NAN	NAN	NAN	NAN	NAN	NAN	NAN	NAN	NAN	NAN	NAN	NAN	NAN	NAN	NAN	NAN	NAN	NAN	NAN	NAN	NAN	NAN	NAN	NAN	NAN	NAN
JW2132	3.4	11	37	9.8	Periplasmic	GO:0005575	NAN	NAN	NAN	NAN	NAN	NAN	GO:0044425	NAN	NAN	NAN	GO:0031224	GO:0016021	NAN	NAN	NAN	NAN	NAN	NAN	NAN	NAN	NAN	NAN	NAN	NAN	NAN	NAN	NAN	NAN	NAN	NAN	NAN	NAN	NAN	NAN	NAN	NAN	NAN	NAN	NAN	NAN	NAN	NAN	NAN
JW2133	-36.7	23	104	5.81	Cytoplasmic	GO:0005575	GO:0044464	GO:0044424	NAN	NAN	NAN	NAN	NAN	NAN	GO:0005737	NAN	NAN	NAN	NAN	NAN	NAN	NAN	NAN	NAN	NAN	NAN	NAN	NAN	NAN	NAN	NAN	NAN	NAN	NAN	NAN	NAN	NAN	NAN	NAN	NAN	NAN	NAN	NAN	NAN	NAN	NAN	NAN	NAN	NAN
JW2134	-45.6	65	53	5.8	Cytoplasmic	GO:0005575	GO:0044464	GO:0044424	NAN	NAN	NAN	NAN	NAN	NAN	GO:0005737	NAN	NAN	NAN	NAN	NAN	NAN	NAN	NAN	NAN	NAN	NAN	NAN	NAN	NAN	NAN	NAN	NAN	NAN	NAN	NAN	NAN	NAN	NAN	NAN	NAN	NAN	NAN	NAN	NAN	NAN	NAN	NAN	NAN	NAN
JW2136	-78.3	15	49	8.03	Cytoplasmic	GO:0005575	GO:0044464	NAN	NAN	NAN	GO:0016020	GO:0005886	NAN	NAN	NAN	NAN	NAN	NAN	NAN	NAN	NAN	NAN	NAN	NAN	NAN	NAN	NAN	NAN	NAN	NAN	NAN	NAN	NAN	NAN	NAN	NAN	NAN	NAN	NAN	NAN	NAN	NAN	NAN	NAN	NAN	NAN	NAN	NAN	NAN
JW2137	-90.8	75	63	6.7	Periplasmic	GO:0005575	GO:0044464	NAN	NAN	NAN	NAN	NAN	NAN	NAN	NAN	NAN	NAN	NAN	NAN	NAN	NAN	NAN	GO:0042597	GO:0030288	NAN	NAN	NAN	NAN	NAN	NAN	NAN	NAN	NAN	NAN	NAN	NAN	NAN	NAN	NAN	NAN	NAN	NAN	NAN	NAN	NAN	NAN	NAN	NAN	NAN
JW2138	10.2	10	76	6.84	Cytoplasmic	NAN	NAN	NAN	NAN	NAN	NAN	NAN	NAN	NAN	NAN	NAN	NAN	NAN	NAN	NAN	NAN	NAN	NAN	NAN	NAN	NAN	NAN	NAN	NAN	NAN	NAN	NAN	NAN	NAN	NAN	NAN	NAN	NAN	NAN	NAN	NAN	NAN	NAN	NAN	NAN	NAN	NAN	NAN	NAN
JW2140	-26.9	50	27	7.8	Cytoplasmic	GO:0005575	GO:0044464	GO:0044424	GO:0044444	GO:0005829	NAN	NAN	NAN	GO:0032991	GO:0005737	NAN	NAN	NAN	NAN	NAN	NAN	GO:0043234	NAN	NAN	NAN	NAN	NAN	NAN	NAN	NAN	NAN	NAN	NAN	NAN	NAN	NAN	NAN	NAN	NAN	NAN	NAN	NAN	NAN	NAN	NAN	NAN	NAN	NAN	NAN
JW2142	-397.6	47	28	5.3	Outer Membrane B-barrel protein	GO:0005575	GO:0044464	NAN	NAN	NAN	GO:0016020	NAN	NAN	NAN	NAN	NAN	NAN	NAN	NAN	NAN	NAN	NAN	NAN	NAN	NAN	GO:0044462	GO:0019867	GO:0009279	NAN	NAN	NAN	NAN	NAN	NAN	NAN	NAN	NAN	NAN	NAN	NAN	NAN	NAN	NAN	NAN	NAN	NAN	NAN	NAN	NAN
JW2144	5	15	21	6.67	Cytoplasmic	NAN	NAN	NAN	NAN	NAN	NAN	NAN	NAN	NAN	NAN	NAN	NAN	NAN	NAN	NAN	NAN	NAN	NAN	NAN	NAN	NAN	NAN	NAN	NAN	NAN	NAN	NAN	NAN	NAN	NAN	NAN	NAN	NAN	NAN	NAN	NAN	NAN	NAN	NAN	NAN	NAN	NAN	NAN	NAN
JW2146	-58	14	28	6	Periplasmic	NAN	NAN	NAN	NAN	NAN	NAN	NAN	NAN	NAN	NAN	NAN	NAN	NAN	NAN	NAN	NAN	NAN	NAN	NAN	NAN	NAN	NAN	NAN	NAN	NAN	NAN	NAN	NAN	NAN	NAN	NAN	NAN	NAN	NAN	NAN	NAN	NAN	NAN	NAN	NAN	NAN	NAN	NAN	NAN
JW2147	-5.7	9	53	6.03	Cytoplasmic	NAN	NAN	NAN	NAN	NAN	NAN	NAN	NAN	NAN	NAN	NAN	NAN	NAN	NAN	NAN	NAN	NAN	NAN	NAN	NAN	NAN	NAN	NAN	NAN	NAN	NAN	NAN	NAN	NAN	NAN	NAN	NAN	NAN	NAN	NAN	NAN	NAN	NAN	NAN	NAN	NAN	NAN	NAN	NAN
JW2149	37.9	62	23	5.2	Cytoplasmic	GO:0005575	GO:0044464	GO:0044424	GO:0044444	GO:0005829	NAN	NAN	NAN	NAN	NAN	NAN	NAN	NAN	NAN	NAN	NAN	NAN	NAN	NAN	NAN	NAN	NAN	NAN	NAN	NAN	NAN	NAN	NAN	NAN	NAN	NAN	NAN	NAN	NAN	NAN	NAN	NAN	NAN	NAN	NAN	NAN	NAN	NAN	NAN
JW2150	-18.4	24	27	8.3	Cytoplasmic	NAN	NAN	NAN	NAN	NAN	NAN	NAN	NAN	NAN	NAN	NAN	NAN	NAN	NAN	NAN	NAN	NAN	NAN	NAN	NAN	NAN	NAN	NAN	NAN	NAN	NAN	NAN	NAN	NAN	NAN	NAN	NAN	NAN	NAN	NAN	NAN	NAN	NAN	NAN	NAN	NAN	NAN	NAN	NAN
JW2152	60.6	98	14	6.2	Cytoplasmic	NAN	NAN	NAN	NAN	NAN	NAN	NAN	NAN	NAN	NAN	NAN	NAN	NAN	NAN	NAN	NAN	NAN	NAN	NAN	NAN	NAN	NAN	NAN	NAN	NAN	NAN	NAN	NAN	NAN	NAN	NAN	NAN	NAN	NAN	NAN	NAN	NAN	NAN	NAN	NAN	NAN	NAN	NAN	NAN
JW2153	18.1	22	100	5.29	Cytoplasmic	NAN	NAN	NAN	NAN	NAN	NAN	NAN	NAN	NAN	NAN	NAN	NAN	NAN	NAN	NAN	NAN	NAN	NAN	NAN	NAN	NAN	NAN	NAN	NAN	NAN	NAN	NAN	NAN	NAN	NAN	NAN	NAN	NAN	NAN	NAN	NAN	NAN	NAN	NAN	NAN	NAN	NAN	NAN	NAN
JW2154	329.1	7	100	9.2	Integral Membrane Protein	GO:0005575	GO:0044464	NAN	NAN	NAN	GO:0016020	GO:0005886	GO:0044425	NAN	NAN	GO:0044459	GO:0031224	GO:0016021	GO:0031226	GO:0005887	NAN	NAN	NAN	NAN	NAN	NAN	NAN	NAN	NAN	NAN	NAN	NAN	NAN	NAN	NAN	NAN	NAN	NAN	NAN	NAN	NAN	NAN	NAN	NAN	NAN	NAN	NAN	NAN	NAN
JW2155	18.6	79	77	6.3	Cytoplasmic	NAN	NAN	NAN	NAN	NAN	NAN	NAN	NAN	NAN	NAN	NAN	NAN	NAN	NAN	NAN	NAN	NAN	NAN	NAN	NAN	NAN	NAN	NAN	NAN	NAN	NAN	NAN	NAN	NAN	NAN	NAN	NAN	NAN	NAN	NAN	NAN	NAN	NAN	NAN	NAN	NAN	NAN	NAN	NAN
JW2156	-10.8	91	107	5	Cytoplasmic	GO:0005575	GO:0044464	NAN	NAN	NAN	NAN	NAN	GO:0044425	NAN	NAN	GO:0044459	NAN	NAN	NAN	NAN	NAN	NAN	NAN	NAN	NAN	NAN	NAN	NAN	NAN	NAN	NAN	NAN	NAN	NAN	NAN	NAN	NAN	NAN	NAN	NAN	NAN	NAN	NAN	NAN	NAN	NAN	NAN	NAN	NAN
JW2160	-55.8	31	43	6.1	Cytoplasmic	NAN	NAN	NAN	NAN	NAN	NAN	NAN	NAN	NAN	NAN	NAN	NAN	NAN	NAN	NAN	NAN	NAN	NAN	NAN	NAN	NAN	NAN	NAN	NAN	NAN	NAN	NAN	NAN	NAN	NAN	NAN	NAN	NAN	NAN	NAN	NAN	NAN	NAN	NAN	NAN	NAN	NAN	NAN	NAN
JW2161	-75.1	61	18	6.6	Cytoplasmic	NAN	NAN	NAN	NAN	NAN	NAN	NAN	NAN	NAN	NAN	NAN	NAN	NAN	NAN	NAN	NAN	NAN	NAN	NAN	NAN	NAN	NAN	NAN	NAN	NAN	NAN	NAN	NAN	NAN	NAN	NAN	NAN	NAN	NAN	NAN	NAN	NAN	NAN	NAN	NAN	NAN	NAN	NAN	NAN
JW2162	162.4	36	4	10.5	Integral Membrane Protein	GO:0005575	GO:0044464	NAN	NAN	NAN	GO:0016020	GO:0005886	NAN	NAN	NAN	NAN	NAN	NAN	NAN	NAN	NAN	NAN	NAN	NAN	NAN	NAN	NAN	NAN	NAN	NAN	NAN	NAN	NAN	NAN	NAN	NAN	NAN	NAN	NAN	NAN	NAN	NAN	NAN	NAN	NAN	NAN	NAN	NAN	NAN
JW2163	-86.7	37	29	10.6	Outer Membrane Lipoprotein	GO:0005575	GO:0044464	NAN	NAN	NAN	GO:0016020	NAN	NAN	NAN	NAN	NAN	NAN	NAN	NAN	NAN	NAN	NAN	NAN	NAN	NAN	GO:0044462	GO:0019867	GO:0009279	NAN	NAN	NAN	NAN	NAN	NAN	NAN	NAN	NAN	NAN	NAN	NAN	NAN	NAN	NAN	NAN	NAN	NAN	NAN	NAN	NAN
JW2164	54.4	77	6	6.4	Membrane Anchored	GO:0005575	GO:0044464	NAN	NAN	NAN	GO:0016020	GO:0005886	NAN	NAN	NAN	NAN	NAN	NAN	NAN	NAN	NAN	NAN	NAN	NAN	NAN	NAN	NAN	NAN	NAN	NAN	NAN	NAN	NAN	NAN	NAN	NAN	NAN	NAN	NAN	NAN	NAN	NAN	NAN	NAN	NAN	NAN	NAN	NAN	NAN
JW2165	-261.8	20	15	9.3	Periplasmic	GO:0005575	GO:0044464	NAN	NAN	NAN	NAN	NAN	GO:0044425	GO:0032991	NAN	GO:0044459	NAN	NAN	NAN	NAN	GO:1902494	GO:0043234	GO:0042597	GO:0030288	GO:0098796	NAN	NAN	NAN	GO:0098797	NAN	NAN	NAN	NAN	NAN	GO:1904949	GO:1990351	GO:1902495	GO:0098533	NAN	GO:0043190	NAN	NAN	NAN	NAN	NAN	NAN	NAN	NAN	NAN
JW2169	-10.9	91	16	6.4	Cytoplasmic	NAN	NAN	NAN	NAN	NAN	NAN	NAN	NAN	NAN	NAN	NAN	NAN	NAN	NAN	NAN	NAN	NAN	NAN	NAN	NAN	NAN	NAN	NAN	NAN	NAN	NAN	NAN	NAN	NAN	NAN	NAN	NAN	NAN	NAN	NAN	NAN	NAN	NAN	NAN	NAN	NAN	NAN	NAN	NAN
JW2171	-83.8	85	22	6.3	Cytoplasmic	GO:0005575	GO:0044464	GO:0044424	GO:0044444	GO:0005829	NAN	NAN	NAN	NAN	NAN	NAN	NAN	NAN	NAN	NAN	NAN	NAN	NAN	NAN	NAN	NAN	NAN	NAN	NAN	NAN	NAN	NAN	NAN	NAN	NAN	NAN	NAN	NAN	NAN	NAN	NAN	NAN	NAN	NAN	NAN	NAN	NAN	NAN	NAN
JW2172	-162.9	26	73	7.71	Cytoplasmic	NAN	NAN	NAN	NAN	NAN	NAN	NAN	NAN	NAN	NAN	NAN	NAN	NAN	NAN	NAN	NAN	NAN	NAN	NAN	NAN	NAN	NAN	NAN	NAN	NAN	NAN	NAN	NAN	NAN	NAN	NAN	NAN	NAN	NAN	NAN	NAN	NAN	NAN	NAN	NAN	NAN	NAN	NAN	NAN
JW2173	-44	86	57	10.3	Cytoplasmic	GO:0005575	GO:0044464	GO:0044424	GO:0044444	GO:0005829	NAN	NAN	NAN	GO:0032991	NAN	NAN	NAN	NAN	NAN	NAN	NAN	NAN	NAN	NAN	NAN	NAN	NAN	NAN	NAN	GO:0044422	GO:0044445	GO:0044446	GO:1990904	GO:0030529	NAN	NAN	NAN	NAN	GO:0044391	NAN	NAN	NAN	NAN	GO:0022625	GO:0015934	NAN	NAN	NAN	NAN
JW2174	-122.1	76	159	5.1	Cytoplasmic	GO:0005575	GO:0044464	GO:0044424	NAN	NAN	NAN	NAN	NAN	NAN	NAN	NAN	NAN	NAN	NAN	NAN	NAN	NAN	NAN	NAN	NAN	NAN	NAN	NAN	NAN	NAN	NAN	NAN	NAN	NAN	NAN	NAN	NAN	NAN	NAN	NAN	NAN	NAN	NAN	NAN	NAN	GO:0043226	NAN	GO:0043229	NAN
JW2175	-13.8	84	10	7.5	Cytoplasmic	GO:0005575	GO:0044464	GO:0044424	GO:0044444	GO:0005829	NAN	NAN	NAN	NAN	NAN	NAN	NAN	NAN	NAN	NAN	NAN	NAN	NAN	NAN	NAN	NAN	NAN	NAN	NAN	NAN	NAN	NAN	NAN	NAN	NAN	NAN	NAN	NAN	NAN	NAN	NAN	NAN	NAN	NAN	NAN	NAN	NAN	NAN	NAN
JW2176	-71.4	2	61	9.7	Integral Membrane Protein	GO:0005575	GO:0044464	NAN	NAN	NAN	GO:0016020	GO:0005886	NAN	NAN	NAN	NAN	NAN	NAN	NAN	NAN	NAN	NAN	NAN	NAN	NAN	NAN	NAN	NAN	NAN	NAN	NAN	NAN	NAN	NAN	NAN	NAN	NAN	NAN	NAN	NAN	NAN	NAN	NAN	NAN	NAN	NAN	NAN	NAN	NAN
JW2181	-3	78	27	5.5	Cytoplasmic	NAN	NAN	NAN	NAN	NAN	NAN	NAN	NAN	NAN	NAN	NAN	NAN	NAN	NAN	NAN	NAN	NAN	NAN	NAN	NAN	NAN	NAN	NAN	NAN	NAN	NAN	NAN	NAN	NAN	NAN	NAN	NAN	NAN	NAN	NAN	NAN	NAN	NAN	NAN	NAN	NAN	NAN	NAN	NAN
JW2182	-59.1	41	66	8.2	Integral Membrane Protein	GO:0005575	GO:0044464	NAN	NAN	NAN	GO:0016020	GO:0005886	GO:0044425	NAN	NAN	GO:0044459	GO:0031224	NAN	GO:0031226	NAN	NAN	NAN	NAN	NAN	NAN	NAN	NAN	NAN	NAN	NAN	NAN	NAN	NAN	NAN	NAN	NAN	NAN	NAN	NAN	NAN	NAN	NAN	NAN	NAN	NAN	NAN	NAN	NAN	NAN
JW2183	-34.8	69	18	7.3	Membrane Anchored	GO:0005575	GO:0044464	NAN	NAN	NAN	NAN	NAN	GO:0044425	NAN	NAN	GO:0044459	GO:0031224	NAN	GO:0031226	NAN	NAN	NAN	NAN	NAN	NAN	NAN	NAN	NAN	NAN	NAN	NAN	NAN	NAN	NAN	NAN	NAN	NAN	NAN	NAN	NAN	NAN	NAN	NAN	NAN	NAN	NAN	NAN	NAN	NAN
JW2185	-43.8	66	24	7.9	Periplasmic	GO:0005575	GO:0044464	NAN	NAN	NAN	NAN	NAN	GO:0044425	NAN	NAN	GO:0044459	GO:0031224	NAN	GO:0031226	NAN	NAN	NAN	NAN	NAN	NAN	NAN	NAN	NAN	NAN	NAN	NAN	NAN	NAN	NAN	NAN	NAN	NAN	NAN	NAN	NAN	NAN	NAN	NAN	NAN	NAN	NAN	NAN	NAN	NAN
JW2186	36.1	67	12	12	Membrane Anchored	GO:0005575	GO:0044464	NAN	NAN	NAN	NAN	NAN	GO:0044425	NAN	NAN	GO:0044459	GO:0031224	GO:0016021	GO:0031226	GO:0005887	NAN	NAN	NAN	NAN	NAN	NAN	NAN	NAN	NAN	NAN	NAN	NAN	NAN	NAN	NAN	NAN	NAN	NAN	NAN	NAN	NAN	NAN	NAN	NAN	NAN	NAN	NAN	NAN	NAN
JW2188	249.5	4	18	9.2	Integral Membrane Protein	GO:0005575	GO:0044464	NAN	NAN	NAN	GO:0016020	GO:0005886	GO:0044425	GO:0032991	NAN	GO:0044459	GO:0031224	GO:0016021	GO:0031226	GO:0005887	GO:1902494	GO:0043234	NAN	NAN	GO:0098796	NAN	NAN	NAN	GO:0098797	NAN	NAN	NAN	NAN	NAN	GO:1904949	GO:1990351	GO:1902495	GO:0098533	NAN	GO:0043190	NAN	NAN	NAN	NAN	NAN	NAN	NAN	NAN	NAN
JW2190	-124.6	14	51	8.7	Periplasmic with N-terminal Membrane Anchor	GO:0005575	NAN	NAN	NAN	NAN	NAN	NAN	GO:0044425	NAN	NAN	NAN	GO:0031224	GO:0016021	NAN	NAN	NAN	NAN	NAN	NAN	NAN	NAN	NAN	NAN	NAN	NAN	NAN	NAN	NAN	NAN	NAN	NAN	NAN	NAN	NAN	NAN	NAN	NAN	NAN	NAN	NAN	NAN	NAN	NAN	NAN
JW2192	113.8	6	29	8.5	Integral Membrane Protein	GO:0005575	GO:0044464	NAN	NAN	NAN	GO:0016020	GO:0005886	NAN	NAN	NAN	NAN	NAN	NAN	NAN	NAN	NAN	NAN	NAN	NAN	NAN	NAN	NAN	NAN	NAN	NAN	NAN	NAN	NAN	NAN	NAN	NAN	NAN	NAN	NAN	NAN	NAN	NAN	NAN	NAN	NAN	NAN	NAN	NAN	NAN
JW2193	-35.7	20	29	7.9	Periplasmic	GO:0005575	GO:0044464	NAN	NAN	NAN	GO:0016020	GO:0005886	NAN	NAN	NAN	NAN	NAN	NAN	NAN	NAN	NAN	NAN	NAN	NAN	NAN	NAN	NAN	NAN	NAN	NAN	NAN	NAN	NAN	NAN	NAN	NAN	NAN	NAN	NAN	NAN	NAN	NAN	NAN	NAN	NAN	NAN	NAN	NAN	NAN
JW2195	-5.7	108	38	5	Cytoplasmic	GO:0005575	GO:0044464	GO:0044424	NAN	NAN	NAN	NAN	NAN	NAN	GO:0005737	NAN	NAN	NAN	NAN	NAN	NAN	NAN	NAN	NAN	NAN	NAN	NAN	NAN	NAN	NAN	NAN	NAN	NAN	NAN	NAN	NAN	NAN	NAN	NAN	NAN	NAN	NAN	NAN	NAN	NAN	NAN	NAN	NAN	NAN
JW2196	-42.2	12	24	7.68	Cytoplasmic	GO:0005575	GO:0044464	GO:0044424	NAN	NAN	NAN	NAN	NAN	NAN	GO:0005737	NAN	NAN	NAN	NAN	NAN	NAN	NAN	NAN	NAN	NAN	NAN	NAN	NAN	NAN	NAN	NAN	NAN	NAN	NAN	NAN	NAN	NAN	NAN	NAN	NAN	NAN	NAN	NAN	NAN	NAN	NAN	NAN	NAN	NAN
JW2197	-41.7	85	29	8.2	Periplasmic	GO:0005575	GO:0044464	NAN	NAN	NAN	NAN	NAN	NAN	NAN	NAN	NAN	NAN	NAN	NAN	NAN	NAN	NAN	GO:0042597	GO:0030288	NAN	NAN	NAN	NAN	NAN	NAN	NAN	NAN	NAN	NAN	NAN	NAN	NAN	NAN	NAN	NAN	NAN	NAN	NAN	NAN	NAN	NAN	NAN	NAN	NAN
JW2198	-139.9	18	59	7.6	Periplasmic	GO:0005575	GO:0044464	GO:0044424	GO:0044444	GO:0005829	NAN	NAN	GO:0044425	NAN	NAN	GO:0044459	NAN	NAN	NAN	NAN	NAN	NAN	NAN	NAN	NAN	NAN	NAN	NAN	NAN	NAN	NAN	NAN	NAN	NAN	NAN	NAN	NAN	NAN	NAN	NAN	NAN	NAN	NAN	NAN	NAN	NAN	NAN	NAN	NAN
JW2199	106	18	19	7.6	Integral Membrane Protein	NAN	NAN	NAN	NAN	NAN	NAN	NAN	NAN	NAN	NAN	NAN	NAN	NAN	NAN	NAN	NAN	NAN	NAN	NAN	NAN	NAN	NAN	NAN	NAN	NAN	NAN	NAN	NAN	NAN	NAN	NAN	NAN	NAN	NAN	NAN	NAN	NAN	NAN	NAN	NAN	NAN	NAN	NAN	NAN
JW2200	-61.8	18	14	8.19	Cytoplasmic	NAN	NAN	NAN	NAN	NAN	NAN	NAN	NAN	NAN	NAN	NAN	NAN	NAN	NAN	NAN	NAN	NAN	NAN	NAN	NAN	NAN	NAN	NAN	NAN	NAN	NAN	NAN	NAN	NAN	NAN	NAN	NAN	NAN	NAN	NAN	NAN	NAN	NAN	NAN	NAN	NAN	NAN	NAN	NAN
JW2201	-123.7	32	118	8.7	Cytoplasmic	NAN	NAN	NAN	NAN	NAN	NAN	NAN	NAN	NAN	NAN	NAN	NAN	NAN	NAN	NAN	NAN	NAN	NAN	NAN	NAN	NAN	NAN	NAN	NAN	NAN	NAN	NAN	NAN	NAN	NAN	NAN	NAN	NAN	NAN	NAN	NAN	NAN	NAN	NAN	NAN	NAN	NAN	NAN	NAN
JW2203	-195.7	7	105	4.9	Outer Membrane B-barrel protein	GO:0005575	GO:0044464	NAN	NAN	NAN	GO:0016020	NAN	GO:0044425	NAN	NAN	NAN	GO:0031224	GO:0016021	NAN	NAN	NAN	NAN	NAN	NAN	NAN	GO:0044462	GO:0019867	GO:0009279	NAN	NAN	NAN	NAN	NAN	NAN	NAN	NAN	NAN	NAN	NAN	NAN	NAN	NAN	NAN	NAN	NAN	NAN	NAN	NAN	NAN
JW2204	-208.7	24	12	5.1	Membrane Anchored	GO:0005575	GO:0044464	NAN	NAN	NAN	GO:0016020	GO:0005886	GO:0044425	NAN	NAN	GO:0044459	GO:0031224	GO:0016021	GO:0031226	GO:0005887	NAN	NAN	NAN	NAN	NAN	NAN	NAN	NAN	NAN	NAN	NAN	NAN	NAN	NAN	NAN	NAN	NAN	NAN	NAN	NAN	NAN	GO:0005622	NAN	NAN	NAN	NAN	NAN	NAN	NAN
JW2205	4.6	90	46	8.8	Cytoplasmic	GO:0005575	GO:0044464	GO:0044424	GO:0044444	GO:0005829	NAN	NAN	NAN	NAN	NAN	NAN	NAN	NAN	NAN	NAN	NAN	NAN	NAN	NAN	NAN	NAN	NAN	NAN	NAN	NAN	NAN	NAN	NAN	NAN	NAN	NAN	NAN	NAN	NAN	NAN	NAN	NAN	NAN	NAN	NAN	NAN	NAN	NAN	NAN
JW2213	-20.3	27	5	6.3	Integral Membrane Protein	GO:0005575	GO:0044464	NAN	NAN	NAN	GO:0016020	GO:0005886	GO:0044425	NAN	NAN	NAN	GO:0031224	GO:0016021	NAN	NAN	NAN	NAN	NAN	NAN	NAN	NAN	NAN	NAN	NAN	NAN	NAN	NAN	NAN	NAN	NAN	NAN	NAN	NAN	NAN	NAN	NAN	GO:0005622	NAN	NAN	NAN	NAN	NAN	NAN	NAN
JW2214	-77.5	39	35	6.5	Cytoplasmic	NAN	NAN	NAN	NAN	NAN	NAN	NAN	NAN	NAN	NAN	NAN	NAN	NAN	NAN	NAN	NAN	NAN	NAN	NAN	NAN	NAN	NAN	NAN	NAN	NAN	NAN	NAN	NAN	NAN	NAN	NAN	NAN	NAN	NAN	NAN	NAN	NAN	NAN	NAN	NAN	NAN	NAN	NAN	NAN
JW2215	34.2	54	23	6.1	Cytoplasmic	NAN	NAN	NAN	NAN	NAN	NAN	NAN	NAN	NAN	NAN	NAN	NAN	NAN	NAN	NAN	NAN	NAN	NAN	NAN	NAN	NAN	NAN	NAN	NAN	NAN	NAN	NAN	NAN	NAN	NAN	NAN	NAN	NAN	NAN	NAN	NAN	NAN	NAN	NAN	NAN	NAN	NAN	NAN	NAN
JW2216	37.2	26	23	6.51	Cytoplasmic	NAN	NAN	NAN	NAN	NAN	NAN	NAN	NAN	NAN	NAN	NAN	NAN	NAN	NAN	NAN	NAN	NAN	NAN	NAN	NAN	NAN	NAN	NAN	NAN	NAN	NAN	NAN	NAN	NAN	NAN	NAN	NAN	NAN	NAN	NAN	NAN	NAN	NAN	NAN	NAN	NAN	NAN	NAN	NAN
JW2218	105.6	9	74	7.56	Cytoplasmic	NAN	NAN	NAN	NAN	NAN	NAN	NAN	NAN	NAN	NAN	NAN	NAN	NAN	NAN	NAN	NAN	NAN	NAN	NAN	NAN	NAN	NAN	NAN	NAN	NAN	NAN	NAN	NAN	NAN	NAN	NAN	NAN	NAN	NAN	NAN	NAN	NAN	NAN	NAN	NAN	NAN	NAN	NAN	NAN
JW2219	-83.3	108	9	5.7	Periplasmic	NAN	NAN	NAN	NAN	NAN	NAN	NAN	NAN	NAN	NAN	NAN	NAN	NAN	NAN	NAN	NAN	NAN	NAN	NAN	NAN	NAN	NAN	NAN	NAN	NAN	NAN	NAN	NAN	NAN	NAN	NAN	NAN	NAN	NAN	NAN	NAN	NAN	NAN	NAN	NAN	NAN	NAN	NAN	NAN
JW2220	-176.7	9	49	8.3	Periplasmic	NAN	NAN	NAN	NAN	NAN	NAN	NAN	NAN	NAN	NAN	NAN	NAN	NAN	NAN	NAN	NAN	NAN	NAN	NAN	NAN	NAN	NAN	NAN	NAN	NAN	NAN	NAN	NAN	NAN	NAN	NAN	NAN	NAN	NAN	NAN	NAN	NAN	NAN	NAN	NAN	NAN	NAN	NAN	NAN
JW2221	-55.2	82	42	6.5	Periplasmic	NAN	NAN	NAN	NAN	NAN	NAN	NAN	NAN	NAN	NAN	NAN	NAN	NAN	NAN	NAN	NAN	NAN	NAN	NAN	NAN	NAN	NAN	NAN	NAN	NAN	NAN	NAN	NAN	NAN	NAN	NAN	NAN	NAN	NAN	NAN	NAN	NAN	NAN	NAN	NAN	NAN	NAN	NAN	NAN
JW2223	-69.8	26	32	8.8	Periplasmic	NAN	NAN	NAN	NAN	NAN	NAN	NAN	NAN	NAN	NAN	NAN	NAN	NAN	NAN	NAN	NAN	NAN	NAN	NAN	NAN	NAN	NAN	NAN	NAN	NAN	NAN	NAN	NAN	NAN	NAN	NAN	NAN	NAN	NAN	NAN	NAN	NAN	NAN	NAN	NAN	NAN	NAN	NAN	NAN
JW2224	-119.3	90	7	5.8	Periplasmic	GO:0005575	GO:0044464	GO:0044424	GO:0044444	GO:0005829	NAN	NAN	NAN	NAN	NAN	NAN	NAN	NAN	NAN	NAN	NAN	NAN	NAN	NAN	NAN	NAN	NAN	NAN	NAN	NAN	NAN	NAN	NAN	NAN	NAN	NAN	NAN	NAN	NAN	NAN	NAN	NAN	NAN	NAN	NAN	NAN	NAN	NAN	NAN
JW2225	-209.9	49	32	5	Cytoplasmic	GO:0005575	GO:0044464	GO:0044424	GO:0044444	GO:0005829	GO:0016020	NAN	NAN	GO:0032991	GO:0005737	NAN	NAN	NAN	NAN	NAN	NAN	GO:0043234	NAN	NAN	NAN	NAN	NAN	NAN	NAN	NAN	NAN	NAN	NAN	NAN	NAN	NAN	NAN	NAN	NAN	NAN	NAN	NAN	NAN	NAN	NAN	NAN	NAN	NAN	NAN
JW2226	-54.2	79	42	6.7	Cytoplasmic	GO:0005575	GO:0044464	GO:0044424	GO:0044444	GO:0005829	NAN	NAN	NAN	NAN	NAN	NAN	NAN	NAN	NAN	NAN	NAN	NAN	NAN	NAN	NAN	NAN	NAN	NAN	NAN	NAN	NAN	NAN	NAN	NAN	NAN	NAN	NAN	NAN	NAN	NAN	NAN	NAN	NAN	NAN	NAN	NAN	NAN	NAN	NAN
JW2227	-400.4	52	16	3.9	Periplasmic	NAN	NAN	NAN	NAN	NAN	NAN	NAN	NAN	NAN	NAN	NAN	NAN	NAN	NAN	NAN	NAN	NAN	NAN	NAN	NAN	NAN	NAN	NAN	NAN	NAN	NAN	NAN	NAN	NAN	NAN	NAN	NAN	NAN	NAN	NAN	NAN	NAN	NAN	NAN	NAN	NAN	NAN	NAN	NAN
JW2228	-256.7	63	24	6.1	Cytoplasmic	GO:0005575	GO:0044464	GO:0044424	GO:0044444	GO:0005829	NAN	NAN	NAN	GO:0032991	NAN	NAN	NAN	NAN	NAN	NAN	GO:1902494	NAN	NAN	NAN	NAN	NAN	NAN	NAN	NAN	NAN	GO:0044445	NAN	NAN	NAN	NAN	NAN	NAN	NAN	NAN	NAN	GO:1990204	NAN	NAN	NAN	NAN	NAN	NAN	NAN	NAN
JW2229	-103.5	46	81	4.8	Cytoplasmic	GO:0005575	GO:0044464	GO:0044424	GO:0044444	GO:0005829	NAN	NAN	NAN	GO:0032991	GO:0005737	NAN	NAN	NAN	NAN	NAN	GO:1902494	NAN	NAN	NAN	NAN	NAN	NAN	NAN	NAN	NAN	GO:0044445	NAN	NAN	NAN	NAN	NAN	NAN	NAN	NAN	NAN	GO:1990204	NAN	NAN	NAN	NAN	NAN	NAN	NAN	NAN
JW2230	6.4	32	22	6.5	Cytoplasmic	GO:0005575	GO:0044464	GO:0044424	NAN	NAN	NAN	NAN	NAN	NAN	GO:0005737	NAN	NAN	NAN	NAN	NAN	NAN	NAN	NAN	NAN	NAN	NAN	NAN	NAN	NAN	NAN	NAN	NAN	NAN	NAN	NAN	NAN	NAN	NAN	NAN	NAN	NAN	NAN	NAN	NAN	NAN	NAN	NAN	NAN	NAN
JW2231	-102.5	24	20	9.61	Cytoplasmic	NAN	NAN	NAN	NAN	NAN	NAN	NAN	NAN	NAN	NAN	NAN	NAN	NAN	NAN	NAN	NAN	NAN	NAN	NAN	NAN	NAN	NAN	NAN	NAN	NAN	NAN	NAN	NAN	NAN	NAN	NAN	NAN	NAN	NAN	NAN	NAN	NAN	NAN	NAN	NAN	NAN	NAN	NAN	NAN
JW2232	29	57	8	8.2	Cytoplasmic	NAN	NAN	NAN	NAN	NAN	NAN	NAN	NAN	NAN	NAN	NAN	NAN	NAN	NAN	NAN	NAN	NAN	NAN	NAN	NAN	NAN	NAN	NAN	NAN	NAN	NAN	NAN	NAN	NAN	NAN	NAN	NAN	NAN	NAN	NAN	NAN	NAN	NAN	NAN	NAN	NAN	NAN	NAN	NAN
JW2233	-197.9	39	155	5.9	Periplasmic	GO:0005575	GO:0044464	NAN	NAN	NAN	NAN	NAN	NAN	NAN	NAN	NAN	NAN	NAN	NAN	NAN	NAN	NAN	GO:0042597	NAN	NAN	NAN	NAN	NAN	NAN	NAN	NAN	NAN	NAN	NAN	NAN	NAN	NAN	NAN	NAN	NAN	NAN	NAN	NAN	NAN	NAN	NAN	NAN	NAN	NAN
JW2235	-72.6	6	158	6.61	Cytoplasmic	GO:0005575	GO:0044464	GO:0044424	GO:0044444	GO:0005829	NAN	NAN	NAN	GO:0032991	NAN	NAN	NAN	NAN	NAN	NAN	GO:1902494	NAN	NAN	NAN	NAN	NAN	NAN	NAN	NAN	NAN	NAN	NAN	NAN	NAN	NAN	NAN	NAN	NAN	NAN	NAN	GO:1990204	NAN	NAN	NAN	NAN	NAN	NAN	NAN	NAN
JW2236	25.9	25	77	6.4	Membrane Associated	GO:0005575	GO:0044464	GO:0044424	GO:0044444	GO:0005829	NAN	NAN	NAN	GO:0032991	NAN	NAN	NAN	NAN	NAN	NAN	GO:1902494	NAN	NAN	NAN	NAN	NAN	NAN	NAN	NAN	NAN	NAN	NAN	NAN	NAN	NAN	NAN	NAN	NAN	NAN	NAN	GO:1990204	NAN	NAN	NAN	NAN	NAN	NAN	NAN	NAN
JW2237	-84.8	14	182	8.34	Cytoplasmic	GO:0005575	GO:0044464	GO:0044424	GO:0044444	NAN	GO:0016020	GO:0005886	NAN	GO:0032991	NAN	NAN	NAN	NAN	NAN	NAN	GO:1902494	NAN	NAN	NAN	NAN	NAN	NAN	NAN	NAN	NAN	NAN	NAN	NAN	NAN	NAN	NAN	NAN	NAN	NAN	NAN	GO:1990204	NAN	NAN	NAN	NAN	NAN	NAN	NAN	NAN
JW2238	-102.5	48	19	5.7	Cytoplasmic	NAN	NAN	NAN	NAN	NAN	NAN	NAN	NAN	NAN	NAN	NAN	NAN	NAN	NAN	NAN	NAN	NAN	NAN	NAN	NAN	NAN	NAN	NAN	NAN	NAN	NAN	NAN	NAN	NAN	NAN	NAN	NAN	NAN	NAN	NAN	NAN	NAN	NAN	NAN	NAN	NAN	NAN	NAN	NAN
JW2239	-12.5	7	42	6.36	Cytoplasmic	GO:0005575	GO:0044464	GO:0044424	NAN	NAN	NAN	NAN	NAN	NAN	GO:0005737	NAN	NAN	NAN	NAN	NAN	NAN	NAN	NAN	NAN	NAN	NAN	NAN	NAN	NAN	NAN	NAN	NAN	NAN	NAN	NAN	NAN	NAN	NAN	NAN	NAN	NAN	NAN	NAN	NAN	NAN	NAN	NAN	NAN	NAN
JW2241	-84.1	6	110	6.19	Cytoplasmic	NAN	NAN	NAN	NAN	NAN	NAN	NAN	NAN	NAN	NAN	NAN	NAN	NAN	NAN	NAN	NAN	NAN	NAN	NAN	NAN	NAN	NAN	NAN	NAN	NAN	NAN	NAN	NAN	NAN	NAN	NAN	NAN	NAN	NAN	NAN	NAN	NAN	NAN	NAN	NAN	NAN	NAN	NAN	NAN
JW2242	-14.8	38	45	7.8	Cytoplasmic	GO:0005575	NAN	NAN	NAN	NAN	NAN	NAN	NAN	GO:0032991	NAN	NAN	NAN	NAN	NAN	NAN	NAN	NAN	NAN	NAN	NAN	NAN	NAN	NAN	NAN	NAN	NAN	NAN	NAN	NAN	NAN	NAN	NAN	NAN	NAN	NAN	NAN	NAN	NAN	NAN	NAN	NAN	NAN	NAN	NAN
JW2243	-21.9	52	63	6	Cytoplasmic	NAN	NAN	NAN	NAN	NAN	NAN	NAN	NAN	NAN	NAN	NAN	NAN	NAN	NAN	NAN	NAN	NAN	NAN	NAN	NAN	NAN	NAN	NAN	NAN	NAN	NAN	NAN	NAN	NAN	NAN	NAN	NAN	NAN	NAN	NAN	NAN	NAN	NAN	NAN	NAN	NAN	NAN	NAN	NAN
JW2245	-55.1	72	27	6	Cytoplasmic	NAN	NAN	NAN	NAN	NAN	NAN	NAN	NAN	NAN	NAN	NAN	NAN	NAN	NAN	NAN	NAN	NAN	NAN	NAN	NAN	NAN	NAN	NAN	NAN	NAN	NAN	NAN	NAN	NAN	NAN	NAN	NAN	NAN	NAN	NAN	NAN	NAN	NAN	NAN	NAN	NAN	NAN	NAN	NAN
JW2246	-44.6	50	351	9.6	Membrane Anchored	NAN	NAN	NAN	NAN	NAN	NAN	NAN	NAN	NAN	NAN	NAN	NAN	NAN	NAN	NAN	NAN	NAN	NAN	NAN	NAN	NAN	NAN	NAN	NAN	NAN	NAN	NAN	NAN	NAN	NAN	NAN	NAN	NAN	NAN	NAN	NAN	NAN	NAN	NAN	NAN	NAN	NAN	NAN	NAN
JW2248	23.5	14	26	7.7	Integral Membrane Protein	GO:0005575	GO:0044464	NAN	NAN	NAN	GO:0016020	GO:0005886	NAN	NAN	NAN	NAN	NAN	NAN	NAN	NAN	NAN	NAN	NAN	NAN	NAN	NAN	NAN	NAN	NAN	NAN	NAN	NAN	NAN	NAN	NAN	NAN	NAN	NAN	NAN	NAN	NAN	NAN	NAN	NAN	NAN	NAN	NAN	NAN	NAN
JW2249	-121	3	26	6.68	Cytoplasmic	NAN	NAN	NAN	NAN	NAN	NAN	NAN	NAN	NAN	NAN	NAN	NAN	NAN	NAN	NAN	NAN	NAN	NAN	NAN	NAN	NAN	NAN	NAN	NAN	NAN	NAN	NAN	NAN	NAN	NAN	NAN	NAN	NAN	NAN	NAN	NAN	NAN	NAN	NAN	NAN	NAN	NAN	NAN	NAN
JW2250	-82.9	11	54	7.86	Cytoplasmic	NAN	NAN	NAN	NAN	NAN	NAN	NAN	NAN	NAN	NAN	NAN	NAN	NAN	NAN	NAN	NAN	NAN	NAN	NAN	NAN	NAN	NAN	NAN	NAN	NAN	NAN	NAN	NAN	NAN	NAN	NAN	NAN	NAN	NAN	NAN	NAN	NAN	NAN	NAN	NAN	NAN	NAN	NAN	NAN
JW2252	131.9	77	5	10.4	Integral Membrane Protein	GO:0005575	GO:0044464	NAN	NAN	NAN	GO:0016020	GO:0005886	GO:0044425	NAN	NAN	GO:0044459	GO:0031224	GO:0016021	GO:0031226	GO:0005887	NAN	NAN	NAN	NAN	NAN	NAN	NAN	NAN	NAN	NAN	NAN	NAN	NAN	NAN	NAN	NAN	NAN	NAN	NAN	NAN	NAN	NAN	NAN	NAN	NAN	NAN	NAN	NAN	NAN
JW2254	-23.2	91	26	8.6	Cytoplasmic	NAN	NAN	NAN	NAN	NAN	NAN	NAN	NAN	NAN	NAN	NAN	NAN	NAN	NAN	NAN	NAN	NAN	NAN	NAN	NAN	NAN	NAN	NAN	NAN	NAN	NAN	NAN	NAN	NAN	NAN	NAN	NAN	NAN	NAN	NAN	NAN	NAN	NAN	NAN	NAN	NAN	NAN	NAN	NAN
JW2255	-30.2	31	66	6.5	Cytoplasmic	NAN	NAN	NAN	NAN	NAN	NAN	NAN	NAN	NAN	NAN	NAN	NAN	NAN	NAN	NAN	NAN	NAN	NAN	NAN	NAN	NAN	NAN	NAN	NAN	NAN	NAN	NAN	NAN	NAN	NAN	NAN	NAN	NAN	NAN	NAN	NAN	NAN	NAN	NAN	NAN	NAN	NAN	NAN	NAN
JW2256	-37.4	41	97	5.2	Cytoplasmic	NAN	NAN	NAN	NAN	NAN	NAN	NAN	NAN	NAN	NAN	NAN	NAN	NAN	NAN	NAN	NAN	NAN	NAN	NAN	NAN	NAN	NAN	NAN	NAN	NAN	NAN	NAN	NAN	NAN	NAN	NAN	NAN	NAN	NAN	NAN	NAN	NAN	NAN	NAN	NAN	NAN	NAN	NAN	NAN
JW2257	-96.8	72	156	6.9	Cytoplasmic	GO:0005575	GO:0044464	GO:0044424	GO:0044444	GO:0005829	NAN	NAN	NAN	NAN	NAN	NAN	NAN	NAN	NAN	NAN	NAN	NAN	NAN	NAN	NAN	NAN	NAN	NAN	NAN	NAN	NAN	NAN	NAN	NAN	NAN	NAN	NAN	NAN	NAN	NAN	NAN	NAN	NAN	NAN	NAN	NAN	NAN	NAN	NAN
JW2260	-146.7	50	51	7.3	Cytoplasmic	NAN	NAN	NAN	NAN	NAN	NAN	NAN	NAN	NAN	NAN	NAN	NAN	NAN	NAN	NAN	NAN	NAN	NAN	NAN	NAN	NAN	NAN	NAN	NAN	NAN	NAN	NAN	NAN	NAN	NAN	NAN	NAN	NAN	NAN	NAN	NAN	NAN	NAN	NAN	NAN	NAN	NAN	NAN	NAN
JW2261	-52.5	100	10	7.4	Membrane Anchored	GO:0005575	GO:0044464	GO:0044424	GO:0044444	GO:0005829	NAN	NAN	NAN	NAN	NAN	NAN	NAN	NAN	NAN	NAN	NAN	NAN	NAN	NAN	NAN	NAN	NAN	NAN	NAN	NAN	NAN	NAN	NAN	NAN	NAN	NAN	NAN	NAN	NAN	NAN	NAN	NAN	NAN	NAN	NAN	NAN	NAN	NAN	NAN
JW2262	-33.4	106	14	5.5	Cytoplasmic	GO:0005575	GO:0044464	GO:0044424	NAN	NAN	NAN	NAN	NAN	GO:0032991	NAN	NAN	NAN	NAN	NAN	NAN	GO:1902494	NAN	NAN	NAN	NAN	NAN	NAN	NAN	NAN	NAN	NAN	NAN	NAN	NAN	NAN	NAN	NAN	NAN	NAN	NAN	NAN	NAN	GO:1990234	NAN	NAN	NAN	NAN	NAN	NAN
JW2263	-18.6	29	37	6.25	Cytoplasmic	NAN	NAN	NAN	NAN	NAN	NAN	NAN	NAN	NAN	NAN	NAN	NAN	NAN	NAN	NAN	NAN	NAN	NAN	NAN	NAN	NAN	NAN	NAN	NAN	NAN	NAN	NAN	NAN	NAN	NAN	NAN	NAN	NAN	NAN	NAN	NAN	NAN	NAN	NAN	NAN	NAN	NAN	NAN	NAN
JW2265	-274.7	49	49	6.5	Membrane Lipoprotein	NAN	NAN	NAN	NAN	NAN	NAN	NAN	NAN	NAN	NAN	NAN	NAN	NAN	NAN	NAN	NAN	NAN	NAN	NAN	NAN	NAN	NAN	NAN	NAN	NAN	NAN	NAN	NAN	NAN	NAN	NAN	NAN	NAN	NAN	NAN	NAN	NAN	NAN	NAN	NAN	NAN	NAN	NAN	NAN
JW2268	-63.9	41	66	5.6	Cytoplasmic	NAN	NAN	NAN	NAN	NAN	NAN	NAN	NAN	NAN	NAN	NAN	NAN	NAN	NAN	NAN	NAN	NAN	NAN	NAN	NAN	NAN	NAN	NAN	NAN	NAN	NAN	NAN	NAN	NAN	NAN	NAN	NAN	NAN	NAN	NAN	NAN	NAN	NAN	NAN	NAN	NAN	NAN	NAN	NAN
JW2269	-25.9	85	4	4.5	Cytoplasmic	NAN	NAN	NAN	NAN	NAN	NAN	NAN	NAN	NAN	NAN	NAN	NAN	NAN	NAN	NAN	NAN	NAN	NAN	NAN	NAN	NAN	NAN	NAN	NAN	NAN	NAN	NAN	NAN	NAN	NAN	NAN	NAN	NAN	NAN	NAN	NAN	NAN	NAN	NAN	NAN	NAN	NAN	NAN	NAN
JW2270	-98.2	42	24	5.2	Cytoplasmic	NAN	NAN	NAN	NAN	NAN	NAN	NAN	NAN	NAN	NAN	NAN	NAN	NAN	NAN	NAN	NAN	NAN	NAN	NAN	NAN	NAN	NAN	NAN	NAN	NAN	NAN	NAN	NAN	NAN	NAN	NAN	NAN	NAN	NAN	NAN	NAN	NAN	NAN	NAN	NAN	NAN	NAN	NAN	NAN
JW2275	168	83	48	6.6	Integral Membrane Protein	GO:0005575	GO:0044464	NAN	NAN	NAN	GO:0016020	GO:0005886	GO:0044425	GO:0032991	NAN	GO:0044459	GO:0031224	GO:0016021	GO:0031226	GO:0005887	GO:1902494	GO:0043234	NAN	NAN	GO:0098796	NAN	NAN	NAN	GO:0098797	NAN	NAN	NAN	NAN	NAN	NAN	NAN	NAN	NAN	NAN	NAN	GO:1990204	NAN	NAN	NAN	NAN	NAN	NAN	NAN	NAN
JW2276	-58.9	72	19	6.7	Cytoplasmic	GO:0005575	GO:0044464	GO:0044424	NAN	NAN	GO:0016020	GO:0005886	GO:0044425	GO:0032991	GO:0005737	GO:0044459	NAN	NAN	NAN	NAN	GO:1902494	GO:0043234	NAN	NAN	GO:0098796	NAN	NAN	NAN	GO:0098797	NAN	NAN	NAN	NAN	NAN	NAN	NAN	NAN	NAN	NAN	NAN	GO:1990204	NAN	NAN	NAN	NAN	NAN	NAN	NAN	NAN
JW2278	-289.8	18	48	6.09	Cytoplasmic	GO:0005575	GO:0044464	GO:0044424	NAN	NAN	GO:0016020	GO:0005886	GO:0044425	GO:0032991	GO:0005737	GO:0044459	NAN	NAN	NAN	NAN	GO:1902494	GO:0043234	NAN	NAN	GO:0098796	NAN	NAN	NAN	GO:0098797	NAN	NAN	NAN	NAN	NAN	NAN	NAN	NAN	NAN	NAN	NAN	GO:1990204	NAN	NAN	NAN	NAN	NAN	NAN	NAN	NAN
JW2279	-141.7	12	59	7.16	Cytoplasmic	GO:0005575	GO:0044464	GO:0044424	NAN	NAN	GO:0016020	GO:0005886	GO:0044425	GO:0032991	GO:0005737	GO:0044459	NAN	NAN	NAN	NAN	GO:1902494	GO:0043234	NAN	NAN	GO:0098796	NAN	NAN	NAN	GO:0098797	NAN	NAN	NAN	NAN	NAN	NAN	NAN	NAN	NAN	NAN	NAN	GO:1990204	NAN	NAN	NAN	NAN	NAN	NAN	NAN	NAN
JW2280	-65	31	71	6.1	Cytoplasmic	GO:0005575	GO:0044464	GO:0044424	NAN	NAN	GO:0016020	GO:0005886	GO:0044425	GO:0032991	GO:0005737	GO:0044459	NAN	NAN	NAN	NAN	GO:1902494	GO:0043234	NAN	NAN	GO:0098796	NAN	NAN	NAN	GO:0098797	NAN	NAN	NAN	NAN	NAN	NAN	NAN	NAN	NAN	NAN	NAN	GO:1990204	NAN	NAN	NAN	NAN	NAN	NAN	NAN	NAN
JW2283	83.1	49	10	10.6	Integral Membrane Protein	GO:0005575	GO:0044464	NAN	NAN	NAN	GO:0016020	GO:0005886	GO:0044425	GO:0032991	NAN	GO:0044459	GO:0031224	GO:0016021	GO:0031226	GO:0005887	GO:1902494	GO:0043234	NAN	NAN	GO:0098796	NAN	NAN	NAN	GO:0098797	NAN	NAN	NAN	NAN	NAN	NAN	NAN	NAN	NAN	NAN	NAN	GO:1990204	NAN	NAN	NAN	NAN	NAN	NAN	NAN	NAN
JW2284	-3.3	12	68	6.02	Cytoplasmic	NAN	NAN	NAN	NAN	NAN	NAN	NAN	NAN	NAN	NAN	NAN	NAN	NAN	NAN	NAN	NAN	NAN	NAN	NAN	NAN	NAN	NAN	NAN	NAN	NAN	NAN	NAN	NAN	NAN	NAN	NAN	NAN	NAN	NAN	NAN	NAN	NAN	NAN	NAN	NAN	NAN	NAN	NAN	NAN
JW2287	-66.1	21	33	6.4	Cytoplasmic	NAN	NAN	NAN	NAN	NAN	NAN	NAN	NAN	NAN	NAN	NAN	NAN	NAN	NAN	NAN	NAN	NAN	NAN	NAN	NAN	NAN	NAN	NAN	NAN	NAN	NAN	NAN	NAN	NAN	NAN	NAN	NAN	NAN	NAN	NAN	NAN	NAN	NAN	NAN	NAN	NAN	NAN	NAN	NAN
JW2288	-43	68	40	6.3	Cytoplasmic	NAN	NAN	NAN	NAN	NAN	NAN	NAN	NAN	NAN	NAN	NAN	NAN	NAN	NAN	NAN	NAN	NAN	NAN	NAN	NAN	NAN	NAN	NAN	NAN	NAN	NAN	NAN	NAN	NAN	NAN	NAN	NAN	NAN	NAN	NAN	NAN	NAN	NAN	NAN	NAN	NAN	NAN	NAN	NAN
JW2291	-94.9	39	7	7	Cytoplasmic	GO:0005575	GO:0044464	GO:0044424	GO:0044444	GO:0005829	NAN	NAN	NAN	NAN	NAN	NAN	NAN	NAN	NAN	NAN	NAN	NAN	NAN	NAN	NAN	NAN	NAN	NAN	NAN	NAN	NAN	NAN	NAN	NAN	NAN	NAN	NAN	NAN	NAN	NAN	NAN	NAN	NAN	NAN	NAN	NAN	NAN	NAN	NAN
JW2292	-5.5	39	15	10.6	Integral Membrane Protein	GO:0005575	GO:0044464	NAN	NAN	NAN	GO:0016020	GO:0005886	NAN	NAN	NAN	NAN	NAN	NAN	NAN	NAN	NAN	NAN	NAN	NAN	NAN	NAN	NAN	NAN	NAN	NAN	NAN	NAN	NAN	NAN	NAN	NAN	NAN	NAN	NAN	NAN	NAN	NAN	NAN	NAN	NAN	NAN	NAN	NAN	NAN
JW2293	-18.8	113	43	6.3	Cytoplasmic	GO:0005575	GO:0044464	GO:0044424	GO:0044444	GO:0005829	GO:0016020	NAN	NAN	NAN	NAN	NAN	NAN	NAN	NAN	NAN	NAN	NAN	NAN	NAN	NAN	NAN	NAN	NAN	NAN	NAN	NAN	NAN	NAN	NAN	NAN	NAN	NAN	NAN	NAN	NAN	NAN	NAN	NAN	NAN	NAN	NAN	NAN	NAN	NAN
JW2294	-57.4	54	96	5.6	Cytoplasmic	GO:0005575	GO:0044464	GO:0044424	GO:0044444	GO:0005829	NAN	NAN	NAN	NAN	NAN	NAN	NAN	NAN	NAN	NAN	NAN	NAN	NAN	NAN	NAN	NAN	NAN	NAN	NAN	NAN	NAN	NAN	NAN	NAN	NAN	NAN	NAN	NAN	NAN	NAN	NAN	NAN	NAN	NAN	NAN	NAN	NAN	NAN	NAN
JW2296	-76.9	19	73	4.96	Cytoplasmic	GO:0005575	GO:0044464	GO:0044424	GO:0044444	GO:0005829	NAN	NAN	NAN	NAN	NAN	NAN	NAN	NAN	NAN	NAN	NAN	NAN	NAN	NAN	NAN	NAN	NAN	NAN	NAN	NAN	NAN	NAN	NAN	NAN	NAN	NAN	NAN	NAN	NAN	NAN	NAN	NAN	NAN	NAN	NAN	NAN	NAN	NAN	NAN
JW2300	-51.1	90	34	8.2	Cytoplasmic	GO:0005575	GO:0044464	GO:0044424	GO:0044444	GO:0005829	NAN	NAN	NAN	NAN	NAN	NAN	NAN	NAN	NAN	NAN	NAN	NAN	NAN	NAN	NAN	NAN	NAN	NAN	NAN	NAN	NAN	NAN	NAN	NAN	NAN	NAN	NAN	NAN	NAN	NAN	NAN	NAN	NAN	NAN	NAN	NAN	NAN	NAN	NAN
JW2301	-17.9	17	61	7.65	Cytoplasmic	NAN	NAN	NAN	NAN	NAN	NAN	NAN	NAN	NAN	NAN	NAN	NAN	NAN	NAN	NAN	NAN	NAN	NAN	NAN	NAN	NAN	NAN	NAN	NAN	NAN	NAN	NAN	NAN	NAN	NAN	NAN	NAN	NAN	NAN	NAN	NAN	NAN	NAN	NAN	NAN	NAN	NAN	NAN	NAN
JW2302	-68.5	42	35	6.2	Cytoplasmic	NAN	NAN	NAN	NAN	NAN	NAN	NAN	NAN	NAN	NAN	NAN	NAN	NAN	NAN	NAN	NAN	NAN	NAN	NAN	NAN	NAN	NAN	NAN	NAN	NAN	NAN	NAN	NAN	NAN	NAN	NAN	NAN	NAN	NAN	NAN	NAN	NAN	NAN	NAN	NAN	NAN	NAN	NAN	NAN
JW2303	-62.5	67	22	8.9	Cytoplasmic	NAN	NAN	NAN	NAN	NAN	NAN	NAN	NAN	NAN	NAN	NAN	NAN	NAN	NAN	NAN	NAN	NAN	NAN	NAN	NAN	NAN	NAN	NAN	NAN	NAN	NAN	NAN	NAN	NAN	NAN	NAN	NAN	NAN	NAN	NAN	NAN	NAN	NAN	NAN	NAN	NAN	NAN	NAN	NAN
JW2305	182.2	8	4	9.7	Integral Membrane Protein	GO:0005575	GO:0044464	NAN	NAN	NAN	GO:0016020	GO:0005886	NAN	NAN	NAN	NAN	NAN	NAN	NAN	NAN	NAN	NAN	NAN	NAN	NAN	NAN	NAN	NAN	NAN	NAN	NAN	NAN	NAN	NAN	NAN	NAN	NAN	NAN	NAN	NAN	NAN	NAN	NAN	NAN	NAN	NAN	NAN	NAN	NAN
JW2308	46.1	22	13	7.38	Cytoplasmic	NAN	NAN	NAN	NAN	NAN	NAN	NAN	NAN	NAN	NAN	NAN	NAN	NAN	NAN	NAN	NAN	NAN	NAN	NAN	NAN	NAN	NAN	NAN	NAN	NAN	NAN	NAN	NAN	NAN	NAN	NAN	NAN	NAN	NAN	NAN	NAN	NAN	NAN	NAN	NAN	NAN	NAN	NAN	NAN
JW2309	-122.5	16	76	5.73	Cytoplasmic	GO:0005575	GO:0044464	GO:0044424	GO:0044444	GO:0005829	NAN	NAN	NAN	NAN	GO:0005737	NAN	NAN	NAN	NAN	NAN	NAN	NAN	NAN	NAN	NAN	NAN	NAN	NAN	NAN	NAN	NAN	NAN	NAN	NAN	NAN	NAN	NAN	NAN	NAN	NAN	NAN	NAN	NAN	NAN	NAN	NAN	NAN	NAN	NAN
JW2312	1.6	85	37	6	Cytoplasmic	GO:0005575	GO:0044464	GO:0044424	NAN	NAN	NAN	NAN	NAN	NAN	GO:0005737	NAN	NAN	NAN	NAN	NAN	NAN	NAN	NAN	NAN	NAN	NAN	NAN	NAN	NAN	NAN	NAN	NAN	NAN	NAN	NAN	NAN	NAN	NAN	NAN	NAN	NAN	NAN	NAN	NAN	NAN	NAN	NAN	NAN	NAN
JW2313	-39.1	62	108	8	Cytoplasmic	GO:0005575	GO:0044464	GO:0044424	GO:0044444	GO:0005829	NAN	NAN	NAN	GO:0032991	NAN	NAN	NAN	NAN	NAN	NAN	GO:1902494	NAN	NAN	NAN	NAN	NAN	NAN	NAN	NAN	NAN	NAN	NAN	NAN	NAN	NAN	NAN	NAN	NAN	NAN	NAN	NAN	NAN	GO:1990234	NAN	NAN	NAN	NAN	NAN	NAN
JW2315	-84.8	38	104	9	Cytoplasmic	NAN	NAN	NAN	NAN	NAN	NAN	NAN	NAN	NAN	NAN	NAN	NAN	NAN	NAN	NAN	NAN	NAN	NAN	NAN	NAN	NAN	NAN	NAN	NAN	NAN	NAN	NAN	NAN	NAN	NAN	NAN	NAN	NAN	NAN	NAN	NAN	NAN	NAN	NAN	NAN	NAN	NAN	NAN	NAN
JW2316	20.7	102	89	4.4	Cytoplasmic	GO:0005575	GO:0044464	GO:0044424	GO:0044444	GO:0005829	NAN	NAN	NAN	NAN	NAN	NAN	NAN	NAN	NAN	NAN	NAN	NAN	NAN	NAN	NAN	NAN	NAN	NAN	NAN	NAN	NAN	NAN	NAN	NAN	NAN	NAN	NAN	NAN	NAN	NAN	NAN	NAN	NAN	NAN	NAN	NAN	NAN	NAN	NAN
JW2317	-13.8	15	18	6.83	Cytoplasmic	GO:0005575	GO:0044464	GO:0044424	GO:0044444	GO:0005829	NAN	NAN	NAN	NAN	NAN	NAN	NAN	NAN	NAN	NAN	NAN	NAN	NAN	NAN	NAN	NAN	NAN	NAN	NAN	NAN	NAN	NAN	NAN	NAN	NAN	NAN	NAN	NAN	NAN	NAN	NAN	NAN	NAN	NAN	NAN	NAN	NAN	NAN	NAN
JW2318	-101.8	62	8	10.1	Membrane Anchored	NAN	NAN	NAN	NAN	NAN	NAN	NAN	NAN	NAN	NAN	NAN	NAN	NAN	NAN	NAN	NAN	NAN	NAN	NAN	NAN	NAN	NAN	NAN	NAN	NAN	NAN	NAN	NAN	NAN	NAN	NAN	NAN	NAN	NAN	NAN	NAN	NAN	NAN	NAN	NAN	NAN	NAN	NAN	NAN
JW2320	3.2	13	73	5.89	Cytoplasmic	GO:0005575	GO:0044464	GO:0044424	GO:0044444	GO:0005829	NAN	NAN	NAN	NAN	NAN	NAN	NAN	NAN	NAN	NAN	NAN	NAN	NAN	NAN	NAN	NAN	NAN	NAN	NAN	NAN	NAN	NAN	NAN	NAN	NAN	NAN	NAN	NAN	NAN	NAN	NAN	NAN	NAN	NAN	NAN	NAN	NAN	NAN	NAN
JW2325	-72.6	17	62	8.4	Periplasmic	NAN	NAN	NAN	NAN	NAN	NAN	NAN	NAN	NAN	NAN	NAN	NAN	NAN	NAN	NAN	NAN	NAN	NAN	NAN	NAN	NAN	NAN	NAN	NAN	NAN	NAN	NAN	NAN	NAN	NAN	NAN	NAN	NAN	NAN	NAN	NAN	NAN	NAN	NAN	NAN	NAN	NAN	NAN	NAN
JW2326	-96.4	58	39	6.5	Cytoplasmic	GO:0005575	GO:0044464	GO:0044424	GO:0044444	GO:0005829	NAN	NAN	NAN	NAN	NAN	NAN	NAN	NAN	NAN	NAN	NAN	NAN	NAN	NAN	NAN	NAN	NAN	NAN	NAN	NAN	NAN	NAN	NAN	NAN	NAN	NAN	NAN	NAN	NAN	NAN	NAN	NAN	NAN	NAN	NAN	NAN	NAN	NAN	NAN
JW2328	-88.2	48	6	8.7	Cytoplasmic	NAN	NAN	NAN	NAN	NAN	NAN	NAN	NAN	NAN	NAN	NAN	NAN	NAN	NAN	NAN	NAN	NAN	NAN	NAN	NAN	NAN	NAN	NAN	NAN	NAN	NAN	NAN	NAN	NAN	NAN	NAN	NAN	NAN	NAN	NAN	NAN	NAN	NAN	NAN	NAN	NAN	NAN	NAN	NAN
JW2329	-34.1	42	28	6.1	Periplasmic	GO:0005575	GO:0044464	GO:0044424	GO:0044444	GO:0005829	NAN	NAN	NAN	NAN	NAN	NAN	NAN	NAN	NAN	NAN	NAN	NAN	NAN	NAN	NAN	NAN	NAN	NAN	NAN	NAN	NAN	NAN	NAN	NAN	NAN	NAN	NAN	NAN	NAN	NAN	NAN	NAN	NAN	NAN	NAN	NAN	NAN	NAN	NAN
JW2331	-42.6	96	13	5.6	Periplasmic	GO:0005575	GO:0044464	NAN	NAN	NAN	NAN	NAN	NAN	NAN	NAN	NAN	NAN	NAN	NAN	NAN	NAN	NAN	NAN	NAN	NAN	NAN	NAN	NAN	NAN	NAN	NAN	NAN	NAN	NAN	NAN	NAN	NAN	NAN	NAN	NAN	NAN	NAN	NAN	NAN	NAN	NAN	NAN	NAN	GO:0042995
JW2332	9.9	50	22	7.1	Periplasmic	GO:0005575	GO:0044464	NAN	NAN	NAN	NAN	NAN	NAN	NAN	NAN	NAN	NAN	NAN	NAN	NAN	NAN	NAN	NAN	NAN	NAN	NAN	NAN	NAN	NAN	NAN	NAN	NAN	NAN	NAN	NAN	NAN	NAN	NAN	NAN	NAN	NAN	NAN	NAN	NAN	NAN	NAN	NAN	NAN	GO:0042995
JW2333	-71.1	78	10	10.1	Periplasmic	NAN	NAN	NAN	NAN	NAN	NAN	NAN	NAN	NAN	NAN	NAN	NAN	NAN	NAN	NAN	NAN	NAN	NAN	NAN	NAN	NAN	NAN	NAN	NAN	NAN	NAN	NAN	NAN	NAN	NAN	NAN	NAN	NAN	NAN	NAN	NAN	NAN	NAN	NAN	NAN	NAN	NAN	NAN	NAN
JW2334	-106.5	79	116	5.2	Cytoplasmic	NAN	NAN	NAN	NAN	NAN	NAN	NAN	NAN	NAN	NAN	NAN	NAN	NAN	NAN	NAN	NAN	NAN	NAN	NAN	NAN	NAN	NAN	NAN	NAN	NAN	NAN	NAN	NAN	NAN	NAN	NAN	NAN	NAN	NAN	NAN	NAN	NAN	NAN	NAN	NAN	NAN	NAN	NAN	NAN
JW2335	-364.7	48	35	4.8	Periplasmic	NAN	NAN	NAN	NAN	NAN	NAN	NAN	NAN	NAN	NAN	NAN	NAN	NAN	NAN	NAN	NAN	NAN	NAN	NAN	NAN	NAN	NAN	NAN	NAN	NAN	NAN	NAN	NAN	NAN	NAN	NAN	NAN	NAN	NAN	NAN	NAN	NAN	NAN	NAN	NAN	NAN	NAN	NAN	NAN
JW2336	-31.2	98	18	6.8	Periplasmic	GO:0005575	GO:0044464	NAN	NAN	NAN	NAN	NAN	NAN	NAN	NAN	NAN	NAN	NAN	NAN	NAN	NAN	NAN	NAN	NAN	NAN	NAN	NAN	NAN	NAN	NAN	NAN	NAN	NAN	NAN	NAN	NAN	NAN	NAN	NAN	NAN	NAN	NAN	NAN	NAN	NAN	NAN	NAN	NAN	GO:0042995
JW2337	32.2	79	22	5.3	Cytoplasmic	GO:0005575	GO:0044464	GO:0044424	NAN	NAN	NAN	NAN	NAN	NAN	GO:0005737	NAN	NAN	NAN	NAN	NAN	NAN	NAN	NAN	NAN	NAN	NAN	NAN	NAN	NAN	NAN	NAN	NAN	NAN	NAN	NAN	NAN	NAN	NAN	NAN	NAN	NAN	NAN	NAN	NAN	NAN	NAN	NAN	NAN	NAN
JW2338	-35.6	16	36	9.14	Cytoplasmic	NAN	NAN	NAN	NAN	NAN	NAN	NAN	NAN	NAN	NAN	NAN	NAN	NAN	NAN	NAN	NAN	NAN	NAN	NAN	NAN	NAN	NAN	NAN	NAN	NAN	NAN	NAN	NAN	NAN	NAN	NAN	NAN	NAN	NAN	NAN	NAN	NAN	NAN	NAN	NAN	NAN	NAN	NAN	NAN
JW2339	17.2	9	33	8.97	Cytoplasmic	GO:0005575	GO:0044464	GO:0044424	GO:0044444	GO:0005829	NAN	NAN	NAN	NAN	GO:0005737	NAN	NAN	NAN	NAN	NAN	NAN	NAN	NAN	NAN	NAN	NAN	NAN	NAN	NAN	NAN	NAN	NAN	NAN	NAN	NAN	NAN	NAN	NAN	NAN	NAN	NAN	NAN	NAN	NAN	NAN	NAN	NAN	NAN	NAN
JW2340	-8.8	88	18	5	Cytoplasmic	GO:0005575	GO:0044464	GO:0044424	GO:0044444	GO:0005829	NAN	NAN	NAN	NAN	NAN	NAN	NAN	NAN	NAN	NAN	NAN	NAN	NAN	NAN	NAN	NAN	NAN	NAN	NAN	NAN	NAN	NAN	NAN	NAN	NAN	NAN	NAN	NAN	NAN	NAN	NAN	NAN	NAN	NAN	NAN	NAN	NAN	NAN	NAN
JW2341	-134.2	1	96	5.9	Outer Membrane B-barrel protein	GO:0005575	GO:0044464	NAN	NAN	NAN	GO:0016020	NAN	NAN	NAN	NAN	NAN	NAN	NAN	NAN	NAN	NAN	NAN	NAN	NAN	NAN	GO:0044462	GO:0019867	GO:0009279	NAN	NAN	NAN	NAN	NAN	NAN	NAN	NAN	NAN	NAN	NAN	NAN	NAN	NAN	NAN	NAN	NAN	NAN	NAN	NAN	NAN
JW2342	-262	81	31	5.3	Cytoplasmic	NAN	NAN	NAN	NAN	NAN	NAN	NAN	NAN	NAN	NAN	NAN	NAN	NAN	NAN	NAN	NAN	NAN	NAN	NAN	NAN	NAN	NAN	NAN	NAN	NAN	NAN	NAN	NAN	NAN	NAN	NAN	NAN	NAN	NAN	NAN	NAN	NAN	NAN	NAN	NAN	NAN	NAN	NAN	NAN
JW2343	-73	20	38	5.8	Outer Membrane Lipoprotein	GO:0005575	GO:0044464	GO:0044424	GO:0044444	GO:0005829	GO:0016020	NAN	NAN	NAN	NAN	NAN	NAN	NAN	NAN	NAN	NAN	NAN	NAN	NAN	NAN	GO:0044462	GO:0019867	GO:0009279	NAN	NAN	NAN	NAN	NAN	NAN	NAN	NAN	NAN	NAN	NAN	NAN	NAN	NAN	NAN	NAN	NAN	NAN	NAN	NAN	NAN
JW2344	52.6	38	21	6	Integral Membrane Protein	GO:0005575	GO:0044464	NAN	NAN	NAN	GO:0016020	GO:0005886	GO:0044425	NAN	NAN	GO:0044459	GO:0031224	GO:0016021	GO:0031226	GO:0005887	NAN	NAN	NAN	NAN	NAN	NAN	NAN	NAN	NAN	NAN	NAN	NAN	NAN	NAN	NAN	NAN	NAN	NAN	NAN	NAN	NAN	NAN	NAN	NAN	NAN	NAN	NAN	NAN	NAN
JW2345	-149	59	30	10	Cytoplasmic	NAN	NAN	NAN	NAN	NAN	NAN	NAN	NAN	NAN	NAN	NAN	NAN	NAN	NAN	NAN	NAN	NAN	NAN	NAN	NAN	NAN	NAN	NAN	NAN	NAN	NAN	NAN	NAN	NAN	NAN	NAN	NAN	NAN	NAN	NAN	NAN	NAN	NAN	NAN	NAN	NAN	NAN	NAN	NAN
JW2350	-84.3	91	7	4.8	Cytoplasmic	NAN	NAN	NAN	NAN	NAN	NAN	NAN	NAN	NAN	NAN	NAN	NAN	NAN	NAN	NAN	NAN	NAN	NAN	NAN	NAN	NAN	NAN	NAN	NAN	NAN	NAN	NAN	NAN	NAN	NAN	NAN	NAN	NAN	NAN	NAN	NAN	NAN	NAN	NAN	NAN	NAN	NAN	NAN	NAN
JW2352	-45.1	67	30	6.3	Cytoplasmic	NAN	NAN	NAN	NAN	NAN	NAN	NAN	NAN	NAN	NAN	NAN	NAN	NAN	NAN	NAN	NAN	NAN	NAN	NAN	NAN	NAN	NAN	NAN	NAN	NAN	NAN	NAN	NAN	NAN	NAN	NAN	NAN	NAN	NAN	NAN	NAN	NAN	NAN	NAN	NAN	NAN	NAN	NAN	NAN
JW2355	-84.6	37	19	8.1	Cytoplasmic	NAN	NAN	NAN	NAN	NAN	NAN	NAN	NAN	NAN	NAN	NAN	NAN	NAN	NAN	NAN	NAN	NAN	NAN	NAN	NAN	NAN	NAN	NAN	NAN	NAN	NAN	NAN	NAN	NAN	NAN	NAN	NAN	NAN	NAN	NAN	NAN	NAN	NAN	NAN	NAN	NAN	NAN	NAN	NAN
JW2356	-66.8	82	21	10.4	Cytoplasmic	NAN	NAN	NAN	NAN	NAN	NAN	NAN	NAN	NAN	NAN	NAN	NAN	NAN	NAN	NAN	NAN	NAN	NAN	NAN	NAN	NAN	NAN	NAN	NAN	NAN	NAN	NAN	NAN	NAN	NAN	NAN	NAN	NAN	NAN	NAN	NAN	NAN	NAN	NAN	NAN	NAN	NAN	NAN	NAN
JW2357	-56.1	103	11	5.6	Cytoplasmic	NAN	NAN	NAN	NAN	NAN	NAN	NAN	NAN	NAN	NAN	NAN	NAN	NAN	NAN	NAN	NAN	NAN	NAN	NAN	NAN	NAN	NAN	NAN	NAN	NAN	NAN	NAN	NAN	NAN	NAN	NAN	NAN	NAN	NAN	NAN	NAN	NAN	NAN	NAN	NAN	NAN	NAN	NAN	NAN
JW2358	-7.9	8	40	6.35	Cytoplasmic	NAN	NAN	NAN	NAN	NAN	NAN	NAN	NAN	NAN	NAN	NAN	NAN	NAN	NAN	NAN	NAN	NAN	NAN	NAN	NAN	NAN	NAN	NAN	NAN	NAN	NAN	NAN	NAN	NAN	NAN	NAN	NAN	NAN	NAN	NAN	NAN	NAN	NAN	NAN	NAN	NAN	NAN	NAN	NAN
JW2359	-33.2	96	30	6.2	Cytoplasmic	NAN	NAN	NAN	NAN	NAN	NAN	NAN	NAN	NAN	NAN	NAN	NAN	NAN	NAN	NAN	NAN	NAN	NAN	NAN	NAN	NAN	NAN	NAN	NAN	NAN	NAN	NAN	NAN	NAN	NAN	NAN	NAN	NAN	NAN	NAN	NAN	NAN	NAN	NAN	NAN	NAN	NAN	NAN	NAN
JW2361	-78.4	8	69	7.14	Cytoplasmic	NAN	NAN	NAN	NAN	NAN	NAN	NAN	NAN	NAN	NAN	NAN	NAN	NAN	NAN	NAN	NAN	NAN	NAN	NAN	NAN	NAN	NAN	NAN	NAN	NAN	NAN	NAN	NAN	NAN	NAN	NAN	NAN	NAN	NAN	NAN	NAN	NAN	NAN	NAN	NAN	NAN	NAN	NAN	NAN
JW2362	499.3	12	9	8.2	Integral Membrane Protein	GO:0005575	GO:0044464	NAN	NAN	NAN	GO:0016020	GO:0005886	GO:0044425	NAN	NAN	GO:0044459	GO:0031224	GO:0016021	GO:0031226	GO:0005887	NAN	NAN	NAN	NAN	NAN	NAN	NAN	NAN	NAN	NAN	NAN	NAN	NAN	NAN	NAN	NAN	NAN	NAN	NAN	NAN	NAN	NAN	NAN	NAN	NAN	NAN	NAN	NAN	NAN
JW2363	-38.6	67	20	6.1	Cytoplasmic	GO:0005575	GO:0044464	GO:0044424	GO:0044444	GO:0005829	NAN	NAN	NAN	NAN	GO:0005737	NAN	NAN	NAN	NAN	NAN	NAN	NAN	NAN	NAN	NAN	NAN	NAN	NAN	NAN	NAN	NAN	NAN	NAN	NAN	NAN	NAN	NAN	NAN	NAN	NAN	NAN	NAN	NAN	NAN	NAN	NAN	NAN	NAN	NAN
JW2365	-91.7	39	21	8.7	Periplasmic	NAN	NAN	NAN	NAN	NAN	NAN	NAN	NAN	NAN	NAN	NAN	NAN	NAN	NAN	NAN	NAN	NAN	NAN	NAN	NAN	NAN	NAN	NAN	NAN	NAN	NAN	NAN	NAN	NAN	NAN	NAN	NAN	NAN	NAN	NAN	NAN	NAN	NAN	NAN	NAN	NAN	NAN	NAN	NAN
JW2366	-19.1	108	15	8	Cytoplasmic	GO:0005575	GO:0044464	GO:0044424	GO:0044444	GO:0005829	NAN	NAN	NAN	NAN	NAN	NAN	NAN	NAN	NAN	NAN	NAN	NAN	NAN	NAN	NAN	NAN	NAN	NAN	NAN	NAN	NAN	NAN	NAN	NAN	NAN	NAN	NAN	NAN	NAN	NAN	NAN	NAN	NAN	NAN	NAN	NAN	NAN	NAN	NAN
JW2368	-44.1	37	20	6.2	Cytoplasmic	NAN	NAN	NAN	NAN	NAN	NAN	NAN	NAN	NAN	NAN	NAN	NAN	NAN	NAN	NAN	NAN	NAN	NAN	NAN	NAN	NAN	NAN	NAN	NAN	NAN	NAN	NAN	NAN	NAN	NAN	NAN	NAN	NAN	NAN	NAN	NAN	NAN	NAN	NAN	NAN	NAN	NAN	NAN	NAN
JW2370	-17	22	107	6.13	Cytoplasmic	NAN	NAN	NAN	NAN	NAN	NAN	NAN	NAN	NAN	NAN	NAN	NAN	NAN	NAN	NAN	NAN	NAN	NAN	NAN	NAN	NAN	NAN	NAN	NAN	NAN	NAN	NAN	NAN	NAN	NAN	NAN	NAN	NAN	NAN	NAN	NAN	NAN	NAN	NAN	NAN	NAN	NAN	NAN	NAN
JW2371	-100.5	82	37	5.9	Cytoplasmic	NAN	NAN	NAN	NAN	NAN	NAN	NAN	NAN	NAN	NAN	NAN	NAN	NAN	NAN	NAN	NAN	NAN	NAN	NAN	NAN	NAN	NAN	NAN	NAN	NAN	NAN	NAN	NAN	NAN	NAN	NAN	NAN	NAN	NAN	NAN	NAN	NAN	NAN	NAN	NAN	NAN	NAN	NAN	NAN
JW2372	-68.7	50	55	6.8	Periplasmic	NAN	NAN	NAN	NAN	NAN	NAN	NAN	NAN	NAN	NAN	NAN	NAN	NAN	NAN	NAN	NAN	NAN	NAN	NAN	NAN	NAN	NAN	NAN	NAN	NAN	NAN	NAN	NAN	NAN	NAN	NAN	NAN	NAN	NAN	NAN	NAN	NAN	NAN	NAN	NAN	NAN	NAN	NAN	NAN
JW2373	-1.3	23	12	9.7	Outer Membrane Lipoprotein	NAN	NAN	NAN	NAN	NAN	NAN	NAN	NAN	NAN	NAN	NAN	NAN	NAN	NAN	NAN	NAN	NAN	NAN	NAN	NAN	NAN	NAN	NAN	NAN	NAN	NAN	NAN	NAN	NAN	NAN	NAN	NAN	NAN	NAN	NAN	NAN	NAN	NAN	NAN	NAN	NAN	NAN	NAN	NAN
JW2374	110	59	7	8.8	Integral Membrane Protein	NAN	NAN	NAN	NAN	NAN	NAN	NAN	NAN	NAN	NAN	NAN	NAN	NAN	NAN	NAN	NAN	NAN	NAN	NAN	NAN	NAN	NAN	NAN	NAN	NAN	NAN	NAN	NAN	NAN	NAN	NAN	NAN	NAN	NAN	NAN	NAN	NAN	NAN	NAN	NAN	NAN	NAN	NAN	NAN
JW2375	-81.1	9	64	10.4	Membrane Anchored	GO:0005575	GO:0044464	NAN	NAN	NAN	GO:0016020	GO:0005886	NAN	NAN	NAN	NAN	NAN	NAN	NAN	NAN	NAN	NAN	NAN	NAN	NAN	NAN	NAN	NAN	NAN	NAN	NAN	NAN	NAN	NAN	NAN	NAN	NAN	NAN	NAN	NAN	NAN	NAN	NAN	NAN	NAN	NAN	NAN	NAN	NAN
JW2376	-77.1	77	29	8.2	Cytoplasmic	NAN	NAN	NAN	NAN	NAN	NAN	NAN	NAN	NAN	NAN	NAN	NAN	NAN	NAN	NAN	NAN	NAN	NAN	NAN	NAN	NAN	NAN	NAN	NAN	NAN	NAN	NAN	NAN	NAN	NAN	NAN	NAN	NAN	NAN	NAN	NAN	NAN	NAN	NAN	NAN	NAN	NAN	NAN	NAN
JW2378	-43.9	77	47	6.2	Cytoplasmic	NAN	NAN	NAN	NAN	NAN	NAN	NAN	NAN	NAN	NAN	NAN	NAN	NAN	NAN	NAN	NAN	NAN	NAN	NAN	NAN	NAN	NAN	NAN	NAN	NAN	NAN	NAN	NAN	NAN	NAN	NAN	NAN	NAN	NAN	NAN	NAN	NAN	NAN	NAN	NAN	NAN	NAN	NAN	NAN
JW2379	-15.2	18	33	9.76	Cytoplasmic	GO:0005575	GO:0044464	GO:0044424	GO:0044444	GO:0005829	NAN	NAN	NAN	NAN	NAN	NAN	NAN	NAN	NAN	NAN	NAN	NAN	NAN	NAN	NAN	NAN	NAN	NAN	NAN	NAN	NAN	NAN	NAN	NAN	NAN	NAN	NAN	NAN	NAN	NAN	NAN	NAN	NAN	NAN	NAN	NAN	NAN	NAN	NAN
JW2380	-123.1	39	44	5.3	Cytoplasmic	NAN	NAN	NAN	NAN	NAN	NAN	NAN	NAN	NAN	NAN	NAN	NAN	NAN	NAN	NAN	NAN	NAN	NAN	NAN	NAN	NAN	NAN	NAN	NAN	NAN	NAN	NAN	NAN	NAN	NAN	NAN	NAN	NAN	NAN	NAN	NAN	NAN	NAN	NAN	NAN	NAN	NAN	NAN	NAN
JW2381	-4.8	93	19	5.8	Cytoplasmic	NAN	NAN	NAN	NAN	NAN	NAN	NAN	NAN	NAN	NAN	NAN	NAN	NAN	NAN	NAN	NAN	NAN	NAN	NAN	NAN	NAN	NAN	NAN	NAN	NAN	NAN	NAN	NAN	NAN	NAN	NAN	NAN	NAN	NAN	NAN	NAN	NAN	NAN	NAN	NAN	NAN	NAN	NAN	NAN
JW2382	-39	33	34	5.9	Cytoplasmic	NAN	NAN	NAN	NAN	NAN	NAN	NAN	NAN	NAN	NAN	NAN	NAN	NAN	NAN	NAN	NAN	NAN	NAN	NAN	NAN	NAN	NAN	NAN	NAN	NAN	NAN	NAN	NAN	NAN	NAN	NAN	NAN	NAN	NAN	NAN	NAN	NAN	NAN	NAN	NAN	NAN	NAN	NAN	NAN
JW2385	49.3	80	31	6.6	Cytoplasmic	GO:0005575	GO:0044464	GO:0044424	GO:0044444	GO:0005829	NAN	NAN	NAN	NAN	NAN	NAN	NAN	NAN	NAN	NAN	NAN	NAN	NAN	NAN	NAN	NAN	NAN	NAN	NAN	NAN	NAN	NAN	NAN	NAN	NAN	NAN	NAN	NAN	NAN	NAN	NAN	NAN	NAN	NAN	NAN	NAN	NAN	NAN	NAN
JW2387	-155.8	14	31	10.7	Periplasmic	NAN	NAN	NAN	NAN	NAN	NAN	NAN	NAN	NAN	NAN	NAN	NAN	NAN	NAN	NAN	NAN	NAN	NAN	NAN	NAN	NAN	NAN	NAN	NAN	NAN	NAN	NAN	NAN	NAN	NAN	NAN	NAN	NAN	NAN	NAN	NAN	NAN	NAN	NAN	NAN	NAN	NAN	NAN	NAN
JW2393	-60.6	10	23	10.21	Cytoplasmic	NAN	NAN	NAN	NAN	NAN	NAN	NAN	NAN	NAN	NAN	NAN	NAN	NAN	NAN	NAN	NAN	NAN	NAN	NAN	NAN	NAN	NAN	NAN	NAN	NAN	NAN	NAN	NAN	NAN	NAN	NAN	NAN	NAN	NAN	NAN	NAN	NAN	NAN	NAN	NAN	NAN	NAN	NAN	NAN
JW2394	-64.7	15	17	8.61	Cytoplasmic	NAN	NAN	NAN	NAN	NAN	NAN	NAN	NAN	NAN	NAN	NAN	NAN	NAN	NAN	NAN	NAN	NAN	NAN	NAN	NAN	NAN	NAN	NAN	NAN	NAN	NAN	NAN	NAN	NAN	NAN	NAN	NAN	NAN	NAN	NAN	NAN	NAN	NAN	NAN	NAN	NAN	NAN	NAN	NAN
JW2395	-248.5	87	43	5.9	Cytoplasmic	GO:0005575	GO:0044464	GO:0044424	GO:0044444	GO:0005829	NAN	NAN	NAN	NAN	NAN	NAN	NAN	NAN	NAN	NAN	NAN	NAN	NAN	NAN	NAN	NAN	NAN	NAN	NAN	NAN	NAN	NAN	NAN	NAN	NAN	NAN	NAN	NAN	NAN	NAN	NAN	NAN	NAN	NAN	NAN	NAN	NAN	NAN	NAN
JW2396	-3.7	35	17	9.5	Cytoplasmic	NAN	NAN	NAN	NAN	NAN	NAN	NAN	NAN	NAN	NAN	NAN	NAN	NAN	NAN	NAN	NAN	NAN	NAN	NAN	NAN	NAN	NAN	NAN	NAN	NAN	NAN	NAN	NAN	NAN	NAN	NAN	NAN	NAN	NAN	NAN	NAN	NAN	NAN	NAN	NAN	NAN	NAN	NAN	NAN
JW2398	67.4	6	14	6.76	Cytoplasmic	GO:0005575	GO:0044464	GO:0044424	NAN	NAN	NAN	NAN	NAN	NAN	GO:0005737	NAN	NAN	NAN	NAN	NAN	NAN	NAN	NAN	NAN	NAN	NAN	NAN	NAN	NAN	NAN	NAN	NAN	NAN	NAN	NAN	NAN	NAN	NAN	NAN	NAN	NAN	NAN	NAN	NAN	NAN	NAN	NAN	NAN	NAN
JW2399	-134.9	6	61	6.5	Outer Membrane B-barrel protein	NAN	NAN	NAN	NAN	NAN	NAN	NAN	NAN	NAN	NAN	NAN	NAN	NAN	NAN	NAN	NAN	NAN	NAN	NAN	NAN	NAN	NAN	NAN	NAN	NAN	NAN	NAN	NAN	NAN	NAN	NAN	NAN	NAN	NAN	NAN	NAN	NAN	NAN	NAN	NAN	NAN	NAN	NAN	NAN
JW2400	-16.5	12	68	7.35	Cytoplasmic	GO:0005575	GO:0044464	GO:0044424	GO:0044444	GO:0005829	NAN	NAN	NAN	NAN	NAN	NAN	NAN	NAN	NAN	NAN	NAN	NAN	NAN	NAN	NAN	NAN	NAN	NAN	NAN	NAN	NAN	NAN	NAN	NAN	NAN	NAN	NAN	NAN	NAN	NAN	NAN	NAN	NAN	NAN	NAN	NAN	NAN	NAN	NAN
JW2403	-91.7	59	5	5.6	Cytoplasmic	GO:0005575	GO:0044464	GO:0044424	GO:0044444	GO:0005829	NAN	NAN	NAN	NAN	NAN	NAN	NAN	NAN	NAN	NAN	NAN	NAN	NAN	NAN	NAN	NAN	NAN	NAN	NAN	NAN	NAN	NAN	NAN	NAN	NAN	NAN	NAN	NAN	NAN	NAN	NAN	NAN	NAN	NAN	NAN	NAN	NAN	NAN	NAN
JW2404	-198.9	96	13	6.1	Periplasmic	GO:0005575	GO:0044464	NAN	NAN	NAN	GO:0016020	GO:0005886	GO:0044425	NAN	NAN	GO:0044459	GO:0031224	GO:0016021	GO:0031226	GO:0005887	NAN	NAN	NAN	NAN	NAN	NAN	NAN	NAN	NAN	NAN	NAN	NAN	NAN	NAN	NAN	NAN	NAN	NAN	NAN	NAN	NAN	NAN	NAN	NAN	NAN	NAN	GO:0032153	NAN	NAN
JW2406	138.8	20	7	10.1	Integral Membrane Protein	GO:0005575	GO:0044464	NAN	NAN	NAN	GO:0016020	GO:0005886	GO:0044425	NAN	NAN	GO:0044459	GO:0031224	GO:0016021	GO:0031226	GO:0005887	NAN	NAN	NAN	NAN	NAN	NAN	NAN	NAN	NAN	NAN	NAN	NAN	NAN	NAN	NAN	NAN	NAN	NAN	NAN	NAN	NAN	NAN	NAN	NAN	NAN	NAN	NAN	NAN	NAN
JW2407	-25.3	77	64	6.9	Cytoplasmic	GO:0005575	GO:0044464	GO:0044424	GO:0044444	GO:0005829	NAN	NAN	NAN	GO:0032991	GO:0005737	NAN	NAN	NAN	NAN	NAN	GO:1902494	NAN	NAN	NAN	NAN	NAN	NAN	NAN	NAN	NAN	NAN	NAN	NAN	NAN	NAN	NAN	NAN	NAN	NAN	NAN	NAN	NAN	NAN	NAN	NAN	NAN	NAN	NAN	NAN
JW2408	-14.1	88	21	7.5	Cytoplasmic	GO:0005575	GO:0044464	GO:0044424	GO:0044444	GO:0005829	NAN	NAN	NAN	GO:0032991	NAN	NAN	NAN	NAN	NAN	NAN	NAN	GO:0043234	NAN	NAN	NAN	NAN	NAN	NAN	NAN	NAN	NAN	NAN	NAN	NAN	NAN	NAN	NAN	NAN	NAN	NAN	NAN	NAN	NAN	NAN	NAN	NAN	NAN	NAN	NAN
JW2409	-69.2	90	32	4.7	Cytoplasmic	GO:0005575	GO:0044464	GO:0044424	GO:0044444	GO:0005829	NAN	NAN	NAN	GO:0032991	NAN	NAN	NAN	NAN	NAN	NAN	NAN	GO:0043234	NAN	NAN	NAN	NAN	NAN	NAN	NAN	NAN	NAN	NAN	NAN	NAN	NAN	NAN	NAN	NAN	NAN	NAN	NAN	NAN	NAN	NAN	NAN	NAN	NAN	NAN	NAN
JW2410	9.6	114	25	5.4	Cytoplasmic	GO:0005575	GO:0044464	GO:0044424	GO:0044444	GO:0005829	GO:0016020	NAN	GO:0044425	NAN	NAN	GO:0044459	NAN	NAN	NAN	NAN	NAN	NAN	NAN	NAN	NAN	NAN	NAN	NAN	NAN	NAN	NAN	NAN	NAN	NAN	NAN	NAN	NAN	NAN	NAN	NAN	NAN	NAN	NAN	NAN	NAN	NAN	NAN	NAN	NAN
JW2411	25.4	11	97	6.01	Cytoplasmic	GO:0005575	GO:0044464	GO:0044424	GO:0044444	GO:0005829	NAN	NAN	NAN	NAN	NAN	NAN	NAN	NAN	NAN	NAN	NAN	NAN	NAN	NAN	NAN	NAN	NAN	NAN	NAN	NAN	NAN	NAN	NAN	NAN	NAN	NAN	NAN	NAN	NAN	NAN	NAN	NAN	NAN	NAN	NAN	NAN	NAN	NAN	NAN
JW2412	-18.6	77	18	9.1	Periplasmic	NAN	NAN	NAN	NAN	NAN	NAN	NAN	NAN	NAN	NAN	NAN	NAN	NAN	NAN	NAN	NAN	NAN	NAN	NAN	NAN	NAN	NAN	NAN	NAN	NAN	NAN	NAN	NAN	NAN	NAN	NAN	NAN	NAN	NAN	NAN	NAN	NAN	NAN	NAN	NAN	NAN	NAN	NAN	NAN
JW2413	-132.9	30	25	5.55	Cytoplasmic	NAN	NAN	NAN	NAN	NAN	NAN	NAN	NAN	NAN	NAN	NAN	NAN	NAN	NAN	NAN	NAN	NAN	NAN	NAN	NAN	NAN	NAN	NAN	NAN	NAN	NAN	NAN	NAN	NAN	NAN	NAN	NAN	NAN	NAN	NAN	NAN	NAN	NAN	NAN	NAN	NAN	NAN	NAN	NAN
JW2414	-72.6	52	6	6.3	Cytoplasmic	GO:0005575	GO:0044464	GO:0044424	NAN	NAN	NAN	NAN	NAN	NAN	GO:0005737	NAN	NAN	NAN	NAN	NAN	NAN	NAN	NAN	NAN	NAN	NAN	NAN	NAN	NAN	NAN	NAN	NAN	NAN	NAN	NAN	NAN	NAN	NAN	NAN	NAN	NAN	NAN	NAN	NAN	NAN	NAN	NAN	NAN	NAN
JW2415	-99.7	14	100	8.23	Cytoplasmic	NAN	NAN	NAN	NAN	NAN	NAN	NAN	NAN	NAN	NAN	NAN	NAN	NAN	NAN	NAN	NAN	NAN	NAN	NAN	NAN	NAN	NAN	NAN	NAN	NAN	NAN	NAN	NAN	NAN	NAN	NAN	NAN	NAN	NAN	NAN	NAN	NAN	NAN	NAN	NAN	NAN	NAN	NAN	NAN
JW2416	183.7	52	17	6.7	Integral Membrane Protein	GO:0005575	GO:0044464	NAN	NAN	NAN	GO:0016020	GO:0005886	NAN	NAN	NAN	NAN	NAN	NAN	NAN	NAN	NAN	NAN	NAN	NAN	NAN	NAN	NAN	NAN	NAN	NAN	NAN	NAN	NAN	NAN	NAN	NAN	NAN	NAN	NAN	NAN	NAN	NAN	NAN	NAN	NAN	NAN	NAN	NAN	NAN
JW2417	231.5	118	49	8.6	Integral Membrane Protein	GO:0005575	GO:0044464	NAN	NAN	NAN	GO:0016020	GO:0005886	NAN	NAN	NAN	NAN	NAN	NAN	NAN	NAN	NAN	NAN	NAN	NAN	NAN	NAN	NAN	NAN	NAN	NAN	NAN	NAN	NAN	NAN	NAN	NAN	NAN	NAN	NAN	NAN	NAN	NAN	NAN	NAN	NAN	NAN	NAN	NAN	NAN
JW2418	-139.2	62	44	9	Periplasmic	GO:0005575	GO:0044464	NAN	NAN	NAN	NAN	NAN	NAN	NAN	NAN	NAN	NAN	NAN	NAN	NAN	NAN	NAN	GO:0042597	GO:0030288	NAN	NAN	NAN	NAN	NAN	NAN	NAN	NAN	NAN	NAN	NAN	NAN	NAN	NAN	NAN	NAN	NAN	NAN	NAN	NAN	NAN	NAN	NAN	NAN	NAN
JW2420	-29.6	25	21	9.3	Cytoplasmic	NAN	NAN	NAN	NAN	NAN	NAN	NAN	NAN	NAN	NAN	NAN	NAN	NAN	NAN	NAN	NAN	NAN	NAN	NAN	NAN	NAN	NAN	NAN	NAN	NAN	NAN	NAN	NAN	NAN	NAN	NAN	NAN	NAN	NAN	NAN	NAN	NAN	NAN	NAN	NAN	NAN	NAN	NAN	NAN
JW2421	39.9	63	68	6.6	Cytoplasmic	NAN	NAN	NAN	NAN	NAN	NAN	NAN	NAN	NAN	NAN	NAN	NAN	NAN	NAN	NAN	NAN	NAN	NAN	NAN	NAN	NAN	NAN	NAN	NAN	NAN	NAN	NAN	NAN	NAN	NAN	NAN	NAN	NAN	NAN	NAN	NAN	NAN	NAN	NAN	NAN	NAN	NAN	NAN	NAN
JW2424	-96.4	20	32	5.89	Cytoplasmic	GO:0005575	GO:0044464	GO:0044424	GO:0044444	GO:0005829	NAN	NAN	NAN	NAN	GO:0005737	NAN	NAN	NAN	NAN	NAN	NAN	NAN	NAN	NAN	NAN	NAN	NAN	NAN	NAN	NAN	NAN	NAN	NAN	NAN	NAN	NAN	NAN	NAN	NAN	NAN	NAN	NAN	NAN	NAN	NAN	NAN	NAN	NAN	NAN
JW2425	-67.1	59	50	6.7	Outer Membrane Lipoprotein	NAN	NAN	NAN	NAN	NAN	NAN	NAN	NAN	NAN	NAN	NAN	NAN	NAN	NAN	NAN	NAN	NAN	NAN	NAN	NAN	NAN	NAN	NAN	NAN	NAN	NAN	NAN	NAN	NAN	NAN	NAN	NAN	NAN	NAN	NAN	NAN	NAN	NAN	NAN	NAN	NAN	NAN	NAN	NAN
JW2426	93.7	41	16	10.2	Integral Membrane Protein	GO:0005575	GO:0044464	NAN	NAN	NAN	GO:0016020	GO:0005886	NAN	NAN	NAN	NAN	NAN	NAN	NAN	NAN	NAN	NAN	NAN	NAN	NAN	NAN	NAN	NAN	NAN	NAN	NAN	NAN	NAN	NAN	NAN	NAN	NAN	NAN	NAN	NAN	NAN	NAN	NAN	NAN	NAN	NAN	NAN	NAN	NAN
JW2427	-57.1	80	50	5.6	Cytoplasmic	GO:0005575	GO:0044464	GO:0044424	NAN	NAN	NAN	NAN	NAN	GO:0032991	NAN	NAN	NAN	NAN	NAN	NAN	GO:1902494	NAN	NAN	NAN	NAN	NAN	NAN	NAN	NAN	NAN	NAN	NAN	NAN	NAN	NAN	NAN	NAN	NAN	NAN	NAN	NAN	NAN	GO:1990234	NAN	NAN	NAN	NAN	NAN	NAN
JW2428	-92	37	100	10.7	Periplasmic	GO:0005575	GO:0044464	NAN	NAN	NAN	NAN	NAN	NAN	NAN	NAN	NAN	NAN	NAN	NAN	NAN	NAN	NAN	GO:0042597	GO:0030288	NAN	NAN	NAN	NAN	NAN	NAN	NAN	NAN	NAN	NAN	NAN	NAN	NAN	NAN	NAN	NAN	NAN	NAN	NAN	NAN	NAN	NAN	NAN	NAN	NAN
JW2429	-146.1	102	73	6.5	Cytoplasmic	GO:0005575	GO:0044464	GO:0044424	NAN	NAN	NAN	NAN	NAN	NAN	GO:0005737	NAN	NAN	NAN	NAN	NAN	NAN	NAN	NAN	NAN	NAN	NAN	NAN	NAN	NAN	NAN	NAN	NAN	NAN	NAN	NAN	NAN	NAN	NAN	NAN	NAN	NAN	NAN	NAN	NAN	NAN	NAN	NAN	NAN	NAN
JW2430	-121.8	5	41	6.82	Cytoplasmic	NAN	NAN	NAN	NAN	NAN	NAN	NAN	NAN	NAN	NAN	NAN	NAN	NAN	NAN	NAN	NAN	NAN	NAN	NAN	NAN	NAN	NAN	NAN	NAN	NAN	NAN	NAN	NAN	NAN	NAN	NAN	NAN	NAN	NAN	NAN	NAN	NAN	NAN	NAN	NAN	NAN	NAN	NAN	NAN
JW2431	-10.1	80	72	8.2	Cytoplasmic	GO:0005575	GO:0044464	GO:0044424	NAN	NAN	NAN	NAN	NAN	NAN	NAN	NAN	NAN	NAN	NAN	NAN	NAN	NAN	NAN	NAN	NAN	NAN	NAN	NAN	NAN	NAN	NAN	NAN	NAN	NAN	NAN	NAN	NAN	NAN	NAN	NAN	NAN	NAN	NAN	NAN	NAN	GO:0043226	NAN	GO:0043229	NAN
JW2432	41.8	20	15	5.75	Cytoplasmic	GO:0005575	GO:0044464	GO:0044424	NAN	NAN	NAN	NAN	NAN	NAN	NAN	NAN	NAN	NAN	NAN	NAN	NAN	NAN	NAN	NAN	NAN	NAN	NAN	NAN	NAN	NAN	NAN	NAN	NAN	NAN	NAN	NAN	NAN	NAN	NAN	NAN	NAN	NAN	NAN	NAN	NAN	GO:0043226	NAN	GO:0043229	NAN
JW2433	-29.7	17	102	7.39	Cytoplasmic	GO:0005575	GO:0044464	GO:0044424	NAN	NAN	NAN	NAN	NAN	GO:0032991	NAN	NAN	NAN	NAN	NAN	NAN	GO:1902494	NAN	NAN	NAN	NAN	NAN	NAN	NAN	NAN	NAN	NAN	NAN	NAN	NAN	NAN	NAN	NAN	NAN	NAN	NAN	NAN	NAN	NAN	NAN	NAN	NAN	NAN	NAN	NAN
JW2434	-31.5	13	61	4.95	Cytoplasmic	GO:0005575	GO:0044464	GO:0044424	GO:0044444	GO:0005829	NAN	NAN	NAN	GO:0032991	NAN	NAN	NAN	NAN	NAN	NAN	GO:1902494	NAN	NAN	NAN	NAN	NAN	NAN	NAN	NAN	NAN	NAN	NAN	NAN	NAN	NAN	NAN	NAN	NAN	NAN	NAN	NAN	NAN	NAN	NAN	NAN	NAN	NAN	NAN	NAN
JW2435	121.7	33	58	6	Cytoplasmic	NAN	NAN	NAN	NAN	NAN	NAN	NAN	NAN	NAN	NAN	NAN	NAN	NAN	NAN	NAN	NAN	NAN	NAN	NAN	NAN	NAN	NAN	NAN	NAN	NAN	NAN	NAN	NAN	NAN	NAN	NAN	NAN	NAN	NAN	NAN	NAN	NAN	NAN	NAN	NAN	NAN	NAN	NAN	NAN
JW2437	120.2	9	45	6.53	Cytoplasmic	NAN	NAN	NAN	NAN	NAN	NAN	NAN	NAN	NAN	NAN	NAN	NAN	NAN	NAN	NAN	NAN	NAN	NAN	NAN	NAN	NAN	NAN	NAN	NAN	NAN	NAN	NAN	NAN	NAN	NAN	NAN	NAN	NAN	NAN	NAN	NAN	NAN	NAN	NAN	NAN	NAN	NAN	NAN	NAN
JW2438	-18.4	81	85	5.9	Cytoplasmic	NAN	NAN	NAN	NAN	NAN	NAN	NAN	NAN	NAN	NAN	NAN	NAN	NAN	NAN	NAN	NAN	NAN	NAN	NAN	NAN	NAN	NAN	NAN	NAN	NAN	NAN	NAN	NAN	NAN	NAN	NAN	NAN	NAN	NAN	NAN	NAN	NAN	NAN	NAN	NAN	NAN	NAN	NAN	NAN
JW2439	79.8	76	96	6.8	Cytoplasmic	NAN	NAN	NAN	NAN	NAN	NAN	NAN	NAN	NAN	NAN	NAN	NAN	NAN	NAN	NAN	NAN	NAN	NAN	NAN	NAN	NAN	NAN	NAN	NAN	NAN	NAN	NAN	NAN	NAN	NAN	NAN	NAN	NAN	NAN	NAN	NAN	NAN	NAN	NAN	NAN	NAN	NAN	NAN	NAN
JW2440	27.7	57	24	6.7	Cytoplasmic	NAN	NAN	NAN	NAN	NAN	NAN	NAN	NAN	NAN	NAN	NAN	NAN	NAN	NAN	NAN	NAN	NAN	NAN	NAN	NAN	NAN	NAN	NAN	NAN	NAN	NAN	NAN	NAN	NAN	NAN	NAN	NAN	NAN	NAN	NAN	NAN	NAN	NAN	NAN	NAN	NAN	NAN	NAN	NAN
JW2441	39.3	89	18	7.8	Cytoplasmic	GO:0005575	GO:0044464	GO:0044424	NAN	NAN	NAN	NAN	NAN	NAN	NAN	NAN	NAN	NAN	NAN	NAN	NAN	NAN	NAN	NAN	NAN	NAN	NAN	NAN	NAN	NAN	NAN	NAN	NAN	NAN	NAN	NAN	NAN	NAN	NAN	NAN	NAN	NAN	NAN	NAN	NAN	GO:0043226	NAN	GO:0043229	NAN
JW2442	48.1	82	20	7.2	Cytoplasmic	NAN	NAN	NAN	NAN	NAN	NAN	NAN	NAN	NAN	NAN	NAN	NAN	NAN	NAN	NAN	NAN	NAN	NAN	NAN	NAN	NAN	NAN	NAN	NAN	NAN	NAN	NAN	NAN	NAN	NAN	NAN	NAN	NAN	NAN	NAN	NAN	NAN	NAN	NAN	NAN	NAN	NAN	NAN	NAN
JW2443	-78.3	106	16	6.6	Cytoplasmic	NAN	NAN	NAN	NAN	NAN	NAN	NAN	NAN	NAN	NAN	NAN	NAN	NAN	NAN	NAN	NAN	NAN	NAN	NAN	NAN	NAN	NAN	NAN	NAN	NAN	NAN	NAN	NAN	NAN	NAN	NAN	NAN	NAN	NAN	NAN	NAN	NAN	NAN	NAN	NAN	NAN	NAN	NAN	NAN
JW2444	-26.8	89	69	5.5	Cytoplasmic	NAN	NAN	NAN	NAN	NAN	NAN	NAN	NAN	NAN	NAN	NAN	NAN	NAN	NAN	NAN	NAN	NAN	NAN	NAN	NAN	NAN	NAN	NAN	NAN	NAN	NAN	NAN	NAN	NAN	NAN	NAN	NAN	NAN	NAN	NAN	NAN	NAN	NAN	NAN	NAN	NAN	NAN	NAN	NAN
JW2445	-64.7	90	44	6.1	Cytoplasmic	NAN	NAN	NAN	NAN	NAN	NAN	NAN	NAN	NAN	NAN	NAN	NAN	NAN	NAN	NAN	NAN	NAN	NAN	NAN	NAN	NAN	NAN	NAN	NAN	NAN	NAN	NAN	NAN	NAN	NAN	NAN	NAN	NAN	NAN	NAN	NAN	NAN	NAN	NAN	NAN	NAN	NAN	NAN	NAN
JW2446	36.3	93	24	6.6	Cytoplasmic	GO:0005575	GO:0044464	GO:0044424	NAN	NAN	NAN	NAN	NAN	NAN	NAN	NAN	NAN	NAN	NAN	NAN	NAN	NAN	NAN	NAN	NAN	NAN	NAN	NAN	NAN	NAN	NAN	NAN	NAN	NAN	NAN	NAN	NAN	NAN	NAN	NAN	NAN	NAN	NAN	NAN	NAN	GO:0043226	NAN	GO:0043229	NAN
JW2447	41.2	81	56	5.6	Cytoplasmic	GO:0005575	GO:0044464	GO:0044424	GO:0044444	GO:0005829	NAN	NAN	NAN	NAN	NAN	NAN	NAN	NAN	NAN	NAN	NAN	NAN	NAN	NAN	NAN	NAN	NAN	NAN	NAN	NAN	NAN	NAN	NAN	NAN	NAN	NAN	NAN	NAN	NAN	NAN	NAN	NAN	NAN	NAN	NAN	NAN	NAN	NAN	NAN
JW2448	-99.5	18	51	6.57	Cytoplasmic	GO:0005575	GO:0044464	GO:0044424	GO:0044444	GO:0005829	NAN	NAN	NAN	NAN	NAN	NAN	NAN	NAN	NAN	NAN	NAN	NAN	NAN	NAN	NAN	NAN	NAN	NAN	NAN	NAN	NAN	NAN	NAN	NAN	NAN	NAN	NAN	NAN	NAN	NAN	NAN	NAN	NAN	NAN	NAN	NAN	NAN	NAN	NAN
JW2449	-206.4	11	64	6.13	Cytoplasmic	GO:0005575	GO:0044464	GO:0044424	GO:0044444	GO:0005829	NAN	NAN	NAN	NAN	NAN	NAN	NAN	NAN	NAN	NAN	NAN	NAN	NAN	NAN	NAN	NAN	NAN	NAN	NAN	NAN	NAN	NAN	NAN	NAN	NAN	NAN	NAN	NAN	NAN	NAN	NAN	NAN	NAN	NAN	NAN	NAN	NAN	NAN	NAN
JW2450	-83.9	62	33	7.8	Periplasmic	NAN	NAN	NAN	NAN	NAN	NAN	NAN	NAN	NAN	NAN	NAN	NAN	NAN	NAN	NAN	NAN	NAN	NAN	NAN	NAN	NAN	NAN	NAN	NAN	NAN	NAN	NAN	NAN	NAN	NAN	NAN	NAN	NAN	NAN	NAN	NAN	NAN	NAN	NAN	NAN	NAN	NAN	NAN	NAN
JW2451	-64	73	25	5.5	Cytoplasmic	NAN	NAN	NAN	NAN	NAN	NAN	NAN	NAN	NAN	NAN	NAN	NAN	NAN	NAN	NAN	NAN	NAN	NAN	NAN	NAN	NAN	NAN	NAN	NAN	NAN	NAN	NAN	NAN	NAN	NAN	NAN	NAN	NAN	NAN	NAN	NAN	NAN	NAN	NAN	NAN	NAN	NAN	NAN	NAN
JW2452	-148.2	21	62	6.58	Cytoplasmic	GO:0005575	GO:0044464	GO:0044424	NAN	NAN	NAN	NAN	NAN	NAN	GO:0005737	NAN	NAN	NAN	NAN	NAN	NAN	NAN	NAN	NAN	NAN	NAN	NAN	NAN	NAN	NAN	NAN	NAN	NAN	NAN	NAN	NAN	NAN	NAN	NAN	NAN	NAN	NAN	NAN	NAN	NAN	NAN	NAN	NAN	NAN
JW2453	-86.2	7	23	6.6	Integral Membrane Protein	GO:0005575	GO:0044464	NAN	NAN	NAN	GO:0016020	GO:0005886	GO:0044425	NAN	NAN	NAN	GO:0031224	GO:0016021	NAN	NAN	NAN	NAN	NAN	NAN	NAN	NAN	NAN	NAN	NAN	NAN	NAN	NAN	NAN	NAN	NAN	NAN	NAN	NAN	NAN	NAN	NAN	GO:0005622	NAN	NAN	NAN	NAN	NAN	NAN	NAN
JW2455	-39.9	87	42	7.8	Cytoplasmic	GO:0005575	GO:0044464	GO:0044424	GO:0044444	GO:0005829	NAN	NAN	NAN	NAN	NAN	NAN	NAN	NAN	NAN	NAN	NAN	NAN	NAN	NAN	NAN	NAN	NAN	NAN	NAN	NAN	NAN	NAN	NAN	NAN	NAN	NAN	NAN	NAN	NAN	NAN	NAN	NAN	NAN	NAN	NAN	NAN	NAN	NAN	NAN
JW2456	-24.7	20	55	5.85	Cytoplasmic	GO:0005575	GO:0044464	GO:0044424	GO:0044444	GO:0005829	NAN	NAN	NAN	NAN	NAN	NAN	NAN	NAN	NAN	NAN	NAN	NAN	NAN	NAN	NAN	NAN	NAN	NAN	NAN	NAN	NAN	NAN	NAN	NAN	NAN	NAN	NAN	NAN	NAN	NAN	NAN	NAN	NAN	NAN	NAN	NAN	NAN	NAN	NAN
JW2457	-45.5	71	19	9.5	Membrane Anchored	NAN	NAN	NAN	NAN	NAN	NAN	NAN	NAN	NAN	NAN	NAN	NAN	NAN	NAN	NAN	NAN	NAN	NAN	NAN	NAN	NAN	NAN	NAN	NAN	NAN	NAN	NAN	NAN	NAN	NAN	NAN	NAN	NAN	NAN	NAN	NAN	NAN	NAN	NAN	NAN	NAN	NAN	NAN	NAN
JW2459	-149.6	6	25	7.67	Cytoplasmic	NAN	NAN	NAN	NAN	NAN	NAN	NAN	NAN	NAN	NAN	NAN	NAN	NAN	NAN	NAN	NAN	NAN	NAN	NAN	NAN	NAN	NAN	NAN	NAN	NAN	NAN	NAN	NAN	NAN	NAN	NAN	NAN	NAN	NAN	NAN	NAN	NAN	NAN	NAN	NAN	NAN	NAN	NAN	NAN
JW2461	-87.6	50	16	5.8	Cytoplasmic	GO:0005575	GO:0044464	GO:0044424	GO:0044444	GO:0005829	GO:0016020	NAN	NAN	NAN	NAN	NAN	NAN	NAN	NAN	NAN	NAN	NAN	NAN	NAN	NAN	NAN	NAN	NAN	NAN	NAN	NAN	NAN	NAN	NAN	NAN	NAN	NAN	NAN	NAN	NAN	NAN	NAN	NAN	NAN	NAN	NAN	NAN	NAN	NAN
JW2462	-91.2	87	100	6.5	Outer Membrane Lipoprotein	GO:0005575	GO:0044464	NAN	NAN	NAN	NAN	NAN	GO:0044425	GO:0032991	NAN	NAN	NAN	NAN	NAN	NAN	NAN	GO:0043234	NAN	NAN	GO:0098796	GO:0044462	NAN	NAN	NAN	NAN	NAN	NAN	NAN	NAN	NAN	NAN	NAN	NAN	NAN	NAN	NAN	NAN	NAN	NAN	NAN	NAN	NAN	NAN	NAN
JW2464	-3.2	127	12	6.2	Cytoplasmic	GO:0005575	GO:0044464	GO:0044424	GO:0044444	GO:0005829	NAN	NAN	NAN	NAN	NAN	NAN	NAN	NAN	NAN	NAN	NAN	NAN	NAN	NAN	NAN	NAN	NAN	NAN	NAN	NAN	NAN	NAN	NAN	NAN	NAN	NAN	NAN	NAN	NAN	NAN	NAN	NAN	NAN	NAN	NAN	NAN	NAN	NAN	NAN
JW2466	-23.9	75	20	6.8	Cytoplasmic	GO:0005575	NAN	NAN	NAN	NAN	GO:0016020	NAN	NAN	NAN	NAN	NAN	NAN	NAN	NAN	NAN	NAN	NAN	NAN	NAN	NAN	NAN	NAN	NAN	NAN	NAN	NAN	NAN	NAN	NAN	NAN	NAN	NAN	NAN	NAN	NAN	NAN	NAN	NAN	NAN	NAN	NAN	NAN	NAN	NAN
JW2473	-35.8	17	11	8.01	Cytoplasmic	NAN	NAN	NAN	NAN	NAN	NAN	NAN	NAN	NAN	NAN	NAN	NAN	NAN	NAN	NAN	NAN	NAN	NAN	NAN	NAN	NAN	NAN	NAN	NAN	NAN	NAN	NAN	NAN	NAN	NAN	NAN	NAN	NAN	NAN	NAN	NAN	NAN	NAN	NAN	NAN	NAN	NAN	NAN	NAN
JW2475	21.6	79	5	5.9	Cytoplasmic	NAN	NAN	NAN	NAN	NAN	NAN	NAN	NAN	NAN	NAN	NAN	NAN	NAN	NAN	NAN	NAN	NAN	NAN	NAN	NAN	NAN	NAN	NAN	NAN	NAN	NAN	NAN	NAN	NAN	NAN	NAN	NAN	NAN	NAN	NAN	NAN	NAN	NAN	NAN	NAN	NAN	NAN	NAN	NAN
JW2476	-126.1	7	47	6.13	Cytoplasmic	GO:0005575	GO:0044464	NAN	NAN	NAN	NAN	NAN	NAN	NAN	NAN	NAN	NAN	NAN	NAN	NAN	NAN	NAN	NAN	NAN	NAN	NAN	NAN	NAN	NAN	NAN	NAN	NAN	NAN	NAN	NAN	NAN	NAN	NAN	NAN	NAN	NAN	GO:0005622	NAN	NAN	NAN	NAN	NAN	NAN	NAN
JW2477	254.4	74	23	8.5	Integral Membrane Protein	GO:0005575	GO:0044464	NAN	NAN	NAN	GO:0016020	GO:0005886	GO:0044425	NAN	NAN	GO:0044459	GO:0031224	GO:0016021	GO:0031226	GO:0005887	NAN	NAN	NAN	NAN	NAN	NAN	NAN	NAN	NAN	NAN	NAN	NAN	NAN	NAN	NAN	NAN	NAN	NAN	NAN	NAN	NAN	NAN	NAN	NAN	NAN	NAN	NAN	NAN	NAN
JW2478	367.4	26	2	9.7	Integral Membrane Protein	GO:0005575	GO:0044464	NAN	NAN	NAN	GO:0016020	GO:0005886	NAN	NAN	NAN	NAN	NAN	NAN	NAN	NAN	NAN	NAN	NAN	NAN	NAN	NAN	NAN	NAN	NAN	NAN	NAN	NAN	NAN	NAN	NAN	NAN	NAN	NAN	NAN	NAN	NAN	NAN	NAN	NAN	NAN	NAN	NAN	NAN	NAN
JW2479	-186.6	11	33	8.7	Periplasmic	GO:0005575	GO:0044464	NAN	NAN	NAN	GO:0016020	NAN	NAN	NAN	NAN	NAN	NAN	NAN	NAN	NAN	NAN	NAN	GO:0042597	GO:0030288	NAN	NAN	NAN	NAN	NAN	NAN	NAN	NAN	NAN	NAN	NAN	NAN	NAN	NAN	NAN	NAN	NAN	NAN	NAN	NAN	NAN	NAN	NAN	NAN	NAN
JW2480	-42.9	100	42	7.9	Cytoplasmic	GO:0005575	GO:0044464	GO:0044424	GO:0044444	GO:0005829	NAN	NAN	NAN	NAN	NAN	NAN	NAN	NAN	NAN	NAN	NAN	NAN	NAN	NAN	NAN	NAN	NAN	NAN	NAN	NAN	NAN	NAN	NAN	NAN	NAN	NAN	NAN	NAN	NAN	NAN	NAN	NAN	NAN	NAN	NAN	NAN	NAN	NAN	NAN
JW2483	15.2	108	19	6.3	Cytoplasmic	GO:0005575	GO:0044464	GO:0044424	GO:0044444	GO:0005829	GO:0016020	NAN	NAN	NAN	NAN	NAN	NAN	NAN	NAN	NAN	NAN	NAN	NAN	NAN	NAN	NAN	NAN	NAN	NAN	NAN	NAN	NAN	NAN	NAN	NAN	NAN	NAN	NAN	NAN	NAN	NAN	NAN	NAN	NAN	NAN	NAN	NAN	NAN	NAN
JW2484	11.9	93	18	5.1	Cytoplasmic	GO:0005575	GO:0044464	GO:0044424	GO:0044444	GO:0005829	NAN	NAN	NAN	NAN	NAN	NAN	NAN	NAN	NAN	NAN	NAN	NAN	NAN	NAN	NAN	NAN	NAN	NAN	NAN	NAN	NAN	NAN	NAN	NAN	NAN	NAN	NAN	NAN	NAN	NAN	NAN	NAN	NAN	NAN	NAN	NAN	NAN	NAN	NAN
JW2485	-26.2	98	38	6.2	Cytoplasmic	GO:0005575	GO:0044464	GO:0044424	GO:0044444	GO:0005829	NAN	NAN	NAN	NAN	NAN	NAN	NAN	NAN	NAN	NAN	NAN	NAN	NAN	NAN	NAN	NAN	NAN	NAN	NAN	NAN	NAN	NAN	NAN	NAN	NAN	NAN	NAN	NAN	NAN	NAN	NAN	NAN	NAN	NAN	NAN	NAN	NAN	NAN	NAN
JW2486	-234.4	8	20	9.47	Cytoplasmic	GO:0005575	GO:0044464	GO:0044424	GO:0044444	GO:0005829	NAN	NAN	GO:0044425	GO:0032991	NAN	NAN	NAN	NAN	NAN	NAN	GO:1902494	NAN	NAN	NAN	NAN	GO:0044462	NAN	NAN	NAN	NAN	NAN	NAN	NAN	NAN	NAN	NAN	NAN	NAN	NAN	NAN	NAN	NAN	GO:1990234	NAN	NAN	NAN	NAN	NAN	NAN
JW2487	-122.8	47	77	7.2	Cytoplasmic	NAN	NAN	NAN	NAN	NAN	NAN	NAN	NAN	NAN	NAN	NAN	NAN	NAN	NAN	NAN	NAN	NAN	NAN	NAN	NAN	NAN	NAN	NAN	NAN	NAN	NAN	NAN	NAN	NAN	NAN	NAN	NAN	NAN	NAN	NAN	NAN	NAN	NAN	NAN	NAN	NAN	NAN	NAN	NAN
JW2490	-200.2	12	33	7.9	Periplasmic	NAN	NAN	NAN	NAN	NAN	NAN	NAN	NAN	NAN	NAN	NAN	NAN	NAN	NAN	NAN	NAN	NAN	NAN	NAN	NAN	NAN	NAN	NAN	NAN	NAN	NAN	NAN	NAN	NAN	NAN	NAN	NAN	NAN	NAN	NAN	NAN	NAN	NAN	NAN	NAN	NAN	NAN	NAN	NAN
JW2497	-45.7	50	29	6.2	Membrane Anchored	GO:0005575	GO:0044464	NAN	NAN	NAN	NAN	NAN	GO:0044425	GO:0032991	NAN	GO:0044459	GO:0031224	GO:0016021	GO:0031226	GO:0005887	NAN	GO:0043234	NAN	NAN	NAN	NAN	NAN	NAN	NAN	NAN	NAN	NAN	NAN	NAN	NAN	NAN	NAN	NAN	NAN	NAN	NAN	NAN	NAN	NAN	NAN	NAN	NAN	NAN	NAN
JW2498	-115.2	59	81	6.2	Cytoplasmic	GO:0005575	GO:0044464	GO:0044424	GO:0044444	GO:0005829	NAN	NAN	NAN	NAN	GO:0005737	NAN	NAN	NAN	NAN	NAN	NAN	NAN	NAN	NAN	NAN	NAN	NAN	NAN	NAN	NAN	NAN	NAN	NAN	NAN	NAN	NAN	NAN	NAN	NAN	NAN	NAN	NAN	NAN	NAN	NAN	NAN	NAN	NAN	NAN
JW2501	-111.7	60	119	7.4	Cytoplasmic	GO:0005575	GO:0044464	GO:0044424	GO:0044444	GO:0005829	NAN	NAN	NAN	NAN	NAN	NAN	NAN	NAN	NAN	NAN	NAN	NAN	NAN	NAN	NAN	NAN	NAN	NAN	NAN	NAN	NAN	NAN	NAN	NAN	NAN	NAN	NAN	NAN	NAN	NAN	NAN	NAN	NAN	NAN	NAN	NAN	NAN	NAN	NAN
JW2502	-11.7	65	11	6.6	Cytoplasmic	GO:0005575	GO:0044464	GO:0044424	GO:0044444	GO:0005829	NAN	NAN	NAN	NAN	NAN	NAN	NAN	NAN	NAN	NAN	NAN	NAN	NAN	NAN	NAN	NAN	NAN	NAN	NAN	NAN	NAN	NAN	NAN	NAN	NAN	NAN	NAN	NAN	NAN	NAN	NAN	GO:0005622	NAN	NAN	NAN	NAN	NAN	NAN	NAN
JW2503	-167.6	9	4	10	Periplasmic	GO:0005575	NAN	NAN	NAN	NAN	NAN	NAN	GO:0044425	NAN	NAN	NAN	GO:0031224	GO:0016021	NAN	NAN	NAN	NAN	NAN	NAN	NAN	NAN	NAN	NAN	NAN	NAN	NAN	NAN	NAN	NAN	NAN	NAN	NAN	NAN	NAN	NAN	NAN	NAN	NAN	NAN	NAN	NAN	NAN	NAN	NAN
JW2509	-39.6	82	24	5.1	Cytoplasmic	GO:0005575	GO:0044464	GO:0044424	GO:0044444	GO:0005829	NAN	NAN	NAN	NAN	NAN	NAN	NAN	NAN	NAN	NAN	NAN	NAN	NAN	NAN	NAN	NAN	NAN	NAN	NAN	NAN	NAN	NAN	NAN	NAN	NAN	NAN	NAN	NAN	NAN	NAN	NAN	NAN	NAN	NAN	NAN	NAN	NAN	NAN	NAN
JW2510	-17.1	102	51	5.1	Cytoplasmic	GO:0005575	GO:0044464	GO:0044424	GO:0044444	GO:0005829	NAN	NAN	NAN	GO:0032991	NAN	NAN	NAN	NAN	NAN	NAN	GO:1902494	NAN	NAN	NAN	NAN	NAN	NAN	NAN	NAN	NAN	GO:0044445	NAN	NAN	NAN	NAN	NAN	NAN	NAN	NAN	NAN	NAN	NAN	GO:1990234	NAN	NAN	NAN	NAN	NAN	NAN
JW2512	-11	111	18	6.2	Cytoplasmic	GO:0005575	GO:0044464	GO:0044424	GO:0044444	GO:0005829	NAN	NAN	NAN	NAN	NAN	NAN	NAN	NAN	NAN	NAN	NAN	NAN	NAN	NAN	NAN	NAN	NAN	NAN	NAN	NAN	NAN	NAN	NAN	NAN	NAN	NAN	NAN	NAN	NAN	NAN	NAN	NAN	NAN	NAN	NAN	NAN	NAN	NAN	NAN
JW2513	-45.5	97	32	5.9	Cytoplasmic	GO:0005575	GO:0044464	GO:0044424	GO:0044444	GO:0005829	NAN	NAN	NAN	NAN	GO:0005737	NAN	NAN	NAN	NAN	NAN	NAN	NAN	NAN	NAN	NAN	NAN	NAN	NAN	NAN	NAN	NAN	NAN	NAN	NAN	NAN	NAN	NAN	NAN	NAN	NAN	NAN	NAN	NAN	NAN	NAN	NAN	NAN	NAN	NAN
JW2514	-110.4	37	70	6.4	Cytoplasmic	GO:0005575	GO:0044464	GO:0044424	GO:0044444	GO:0005829	NAN	NAN	NAN	NAN	NAN	NAN	NAN	NAN	NAN	NAN	NAN	NAN	NAN	NAN	NAN	NAN	NAN	NAN	NAN	NAN	NAN	NAN	NAN	NAN	NAN	NAN	NAN	NAN	NAN	NAN	NAN	NAN	NAN	NAN	NAN	NAN	NAN	NAN	NAN
JW2515	-41.5	103	15	8	Cytoplasmic	GO:0005575	GO:0044464	GO:0044424	GO:0044444	GO:0005829	NAN	NAN	NAN	NAN	NAN	NAN	NAN	NAN	NAN	NAN	NAN	NAN	NAN	NAN	NAN	NAN	NAN	NAN	NAN	NAN	NAN	NAN	NAN	NAN	NAN	NAN	NAN	NAN	NAN	NAN	NAN	NAN	NAN	NAN	NAN	NAN	NAN	NAN	NAN
JW2516	-32.6	79	17	6.4	Cytoplasmic	GO:0005575	GO:0044464	GO:0044424	GO:0044444	GO:0005829	NAN	NAN	NAN	NAN	NAN	NAN	NAN	NAN	NAN	NAN	NAN	NAN	NAN	NAN	NAN	NAN	NAN	NAN	NAN	NAN	NAN	NAN	NAN	NAN	NAN	NAN	NAN	NAN	NAN	NAN	NAN	NAN	NAN	NAN	NAN	NAN	NAN	NAN	NAN
JW2517	-45.7	87	75	7.9	Cytoplasmic	GO:0005575	GO:0044464	GO:0044424	GO:0044444	GO:0005829	NAN	NAN	NAN	NAN	GO:0005737	NAN	NAN	NAN	NAN	NAN	NAN	NAN	NAN	NAN	NAN	NAN	NAN	NAN	NAN	NAN	NAN	NAN	NAN	NAN	NAN	NAN	NAN	NAN	NAN	NAN	NAN	NAN	NAN	NAN	NAN	NAN	NAN	NAN	NAN
JW2518	-21.2	21	24	7.5	Membrane Anchored	NAN	NAN	NAN	NAN	NAN	NAN	NAN	NAN	NAN	NAN	NAN	NAN	NAN	NAN	NAN	NAN	NAN	NAN	NAN	NAN	NAN	NAN	NAN	NAN	NAN	NAN	NAN	NAN	NAN	NAN	NAN	NAN	NAN	NAN	NAN	NAN	NAN	NAN	NAN	NAN	NAN	NAN	NAN	NAN
JW2521	36.8	11	59	6.96	Cytoplasmic	NAN	NAN	NAN	NAN	NAN	NAN	NAN	NAN	NAN	NAN	NAN	NAN	NAN	NAN	NAN	NAN	NAN	NAN	NAN	NAN	NAN	NAN	NAN	NAN	NAN	NAN	NAN	NAN	NAN	NAN	NAN	NAN	NAN	NAN	NAN	NAN	NAN	NAN	NAN	NAN	NAN	NAN	NAN	NAN
JW2522	-219.4	14	69	5.72	Cytoplasmic	NAN	NAN	NAN	NAN	NAN	NAN	NAN	NAN	NAN	NAN	NAN	NAN	NAN	NAN	NAN	NAN	NAN	NAN	NAN	NAN	NAN	NAN	NAN	NAN	NAN	NAN	NAN	NAN	NAN	NAN	NAN	NAN	NAN	NAN	NAN	NAN	NAN	NAN	NAN	NAN	NAN	NAN	NAN	NAN
JW2523	-107.5	6	23	7.43	Cytoplasmic	NAN	NAN	NAN	NAN	NAN	NAN	NAN	NAN	NAN	NAN	NAN	NAN	NAN	NAN	NAN	NAN	NAN	NAN	NAN	NAN	NAN	NAN	NAN	NAN	NAN	NAN	NAN	NAN	NAN	NAN	NAN	NAN	NAN	NAN	NAN	NAN	NAN	NAN	NAN	NAN	NAN	NAN	NAN	NAN
JW2524	4.3	113	14	5.2	Cytoplasmic	NAN	NAN	NAN	NAN	NAN	NAN	NAN	NAN	NAN	NAN	NAN	NAN	NAN	NAN	NAN	NAN	NAN	NAN	NAN	NAN	NAN	NAN	NAN	NAN	NAN	NAN	NAN	NAN	NAN	NAN	NAN	NAN	NAN	NAN	NAN	NAN	NAN	NAN	NAN	NAN	NAN	NAN	NAN	NAN
JW2525	44.9	10	15	6.71	Cytoplasmic	NAN	NAN	NAN	NAN	NAN	NAN	NAN	NAN	NAN	NAN	NAN	NAN	NAN	NAN	NAN	NAN	NAN	NAN	NAN	NAN	NAN	NAN	NAN	NAN	NAN	NAN	NAN	NAN	NAN	NAN	NAN	NAN	NAN	NAN	NAN	NAN	NAN	NAN	NAN	NAN	NAN	NAN	NAN	NAN
JW2526	-57	41	20	6.2	Periplasmic	NAN	NAN	NAN	NAN	NAN	NAN	NAN	NAN	NAN	NAN	NAN	NAN	NAN	NAN	NAN	NAN	NAN	NAN	NAN	NAN	NAN	NAN	NAN	NAN	NAN	NAN	NAN	NAN	NAN	NAN	NAN	NAN	NAN	NAN	NAN	NAN	NAN	NAN	NAN	NAN	NAN	NAN	NAN	NAN
JW2528	-113.9	39	52	5.3	Cytoplasmic	NAN	NAN	NAN	NAN	NAN	NAN	NAN	NAN	NAN	NAN	NAN	NAN	NAN	NAN	NAN	NAN	NAN	NAN	NAN	NAN	NAN	NAN	NAN	NAN	NAN	NAN	NAN	NAN	NAN	NAN	NAN	NAN	NAN	NAN	NAN	NAN	NAN	NAN	NAN	NAN	NAN	NAN	NAN	NAN
JW2530	378.8	38	7	11	Integral Membrane Protein	GO:0005575	GO:0044464	NAN	NAN	NAN	GO:0016020	GO:0005886	GO:0044425	NAN	NAN	NAN	GO:0031224	GO:0016021	NAN	NAN	NAN	NAN	NAN	NAN	NAN	NAN	NAN	NAN	NAN	NAN	NAN	NAN	NAN	NAN	NAN	NAN	NAN	NAN	NAN	NAN	NAN	NAN	NAN	NAN	NAN	NAN	NAN	NAN	NAN
JW2531	-13.9	5	73	6	Cytoplasmic	NAN	NAN	NAN	NAN	NAN	NAN	NAN	NAN	NAN	NAN	NAN	NAN	NAN	NAN	NAN	NAN	NAN	NAN	NAN	NAN	NAN	NAN	NAN	NAN	NAN	NAN	NAN	NAN	NAN	NAN	NAN	NAN	NAN	NAN	NAN	NAN	NAN	NAN	NAN	NAN	NAN	NAN	NAN	NAN
JW2532	-22.9	64	87	7.6	Periplasmic	NAN	NAN	NAN	NAN	NAN	NAN	NAN	NAN	NAN	NAN	NAN	NAN	NAN	NAN	NAN	NAN	NAN	NAN	NAN	NAN	NAN	NAN	NAN	NAN	NAN	NAN	NAN	NAN	NAN	NAN	NAN	NAN	NAN	NAN	NAN	NAN	NAN	NAN	NAN	NAN	NAN	NAN	NAN	NAN
JW2536	-114.8	87	75	6	Cytoplasmic	NAN	NAN	NAN	NAN	NAN	NAN	NAN	NAN	NAN	NAN	NAN	NAN	NAN	NAN	NAN	NAN	NAN	NAN	NAN	NAN	NAN	NAN	NAN	NAN	NAN	NAN	NAN	NAN	NAN	NAN	NAN	NAN	NAN	NAN	NAN	NAN	NAN	NAN	NAN	NAN	NAN	NAN	NAN	NAN
JW2537	1	95	19	6.8	Cytoplasmic	GO:0005575	GO:0044464	GO:0044424	GO:0044444	GO:0005829	NAN	NAN	NAN	NAN	NAN	NAN	NAN	NAN	NAN	NAN	NAN	NAN	NAN	NAN	NAN	NAN	NAN	NAN	NAN	NAN	NAN	NAN	NAN	NAN	NAN	NAN	NAN	NAN	NAN	NAN	NAN	NAN	NAN	NAN	NAN	NAN	NAN	NAN	NAN
JW2538	-69.4	43	65	6.5	Cytoplasmic	NAN	NAN	NAN	NAN	NAN	NAN	NAN	NAN	NAN	NAN	NAN	NAN	NAN	NAN	NAN	NAN	NAN	NAN	NAN	NAN	NAN	NAN	NAN	NAN	NAN	NAN	NAN	NAN	NAN	NAN	NAN	NAN	NAN	NAN	NAN	NAN	NAN	NAN	NAN	NAN	NAN	NAN	NAN	NAN
JW2539	-176.5	55	25	7	Outer Membrane Lipoprotein	NAN	NAN	NAN	NAN	NAN	NAN	NAN	NAN	NAN	NAN	NAN	NAN	NAN	NAN	NAN	NAN	NAN	NAN	NAN	NAN	NAN	NAN	NAN	NAN	NAN	NAN	NAN	NAN	NAN	NAN	NAN	NAN	NAN	NAN	NAN	NAN	NAN	NAN	NAN	NAN	NAN	NAN	NAN	NAN
JW2542	-203.4	10	72	5.3	Periplasmic	GO:0005575	GO:0044464	NAN	NAN	NAN	GO:0016020	NAN	NAN	NAN	NAN	NAN	NAN	NAN	NAN	NAN	NAN	NAN	NAN	NAN	NAN	GO:0044462	GO:0019867	GO:0009279	NAN	NAN	NAN	NAN	NAN	NAN	NAN	NAN	NAN	NAN	NAN	NAN	NAN	NAN	NAN	NAN	NAN	NAN	NAN	NAN	NAN
JW2543	-24	16	21	8.74	Cytoplasmic	NAN	NAN	NAN	NAN	NAN	NAN	NAN	NAN	NAN	NAN	NAN	NAN	NAN	NAN	NAN	NAN	NAN	NAN	NAN	NAN	NAN	NAN	NAN	NAN	NAN	NAN	NAN	NAN	NAN	NAN	NAN	NAN	NAN	NAN	NAN	NAN	NAN	NAN	NAN	NAN	NAN	NAN	NAN	NAN
JW2545	-1.9	35	34	9.4	Cytoplasmic	NAN	NAN	NAN	NAN	NAN	NAN	NAN	NAN	NAN	NAN	NAN	NAN	NAN	NAN	NAN	NAN	NAN	NAN	NAN	NAN	NAN	NAN	NAN	NAN	NAN	NAN	NAN	NAN	NAN	NAN	NAN	NAN	NAN	NAN	NAN	NAN	NAN	NAN	NAN	NAN	NAN	NAN	NAN	NAN
JW2546	-26.7	124	14	6	Cytoplasmic	NAN	NAN	NAN	NAN	NAN	NAN	NAN	NAN	NAN	NAN	NAN	NAN	NAN	NAN	NAN	NAN	NAN	NAN	NAN	NAN	NAN	NAN	NAN	NAN	NAN	NAN	NAN	NAN	NAN	NAN	NAN	NAN	NAN	NAN	NAN	NAN	NAN	NAN	NAN	NAN	NAN	NAN	NAN	NAN
JW2547	1.7	84	23	10.1	Cytoplasmic	NAN	NAN	NAN	NAN	NAN	NAN	NAN	NAN	NAN	NAN	NAN	NAN	NAN	NAN	NAN	NAN	NAN	NAN	NAN	NAN	NAN	NAN	NAN	NAN	NAN	NAN	NAN	NAN	NAN	NAN	NAN	NAN	NAN	NAN	NAN	NAN	NAN	NAN	NAN	NAN	NAN	NAN	NAN	NAN
JW2550	-57.9	92	58	8	Cytoplasmic	GO:0005575	GO:0044464	GO:0044424	GO:0044444	GO:0005829	GO:0016020	GO:0005886	NAN	NAN	GO:0005737	NAN	NAN	NAN	NAN	NAN	NAN	NAN	NAN	NAN	NAN	NAN	NAN	NAN	NAN	NAN	NAN	NAN	NAN	NAN	NAN	NAN	NAN	NAN	NAN	NAN	NAN	NAN	NAN	NAN	NAN	NAN	NAN	NAN	NAN
JW2551	-101.4	117	16	7.4	Cytoplasmic	GO:0005575	GO:0044464	GO:0044424	GO:0044444	GO:0005829	NAN	NAN	NAN	NAN	NAN	NAN	NAN	NAN	NAN	NAN	NAN	NAN	NAN	NAN	NAN	NAN	NAN	NAN	NAN	NAN	NAN	NAN	NAN	NAN	NAN	NAN	NAN	NAN	NAN	NAN	NAN	NAN	NAN	NAN	NAN	NAN	NAN	NAN	NAN
JW2552	-50.5	28	38	8	Integral Membrane Protein	GO:0005575	GO:0044464	NAN	NAN	NAN	GO:0016020	GO:0005886	GO:0044425	NAN	NAN	GO:0044459	GO:0031224	GO:0016021	GO:0031226	GO:0005887	NAN	NAN	NAN	NAN	NAN	NAN	NAN	NAN	NAN	NAN	NAN	NAN	NAN	NAN	NAN	NAN	NAN	NAN	NAN	NAN	NAN	NAN	NAN	NAN	NAN	NAN	NAN	NAN	NAN
JW2553	-120	46	21	5.8	Cytoplasmic	GO:0005575	GO:0044464	GO:0044424	GO:0044444	GO:0005829	GO:0016020	GO:0005886	NAN	NAN	NAN	NAN	NAN	NAN	NAN	NAN	NAN	NAN	NAN	NAN	NAN	NAN	NAN	NAN	NAN	NAN	NAN	NAN	NAN	NAN	NAN	NAN	NAN	NAN	NAN	NAN	NAN	NAN	NAN	NAN	NAN	NAN	NAN	NAN	NAN
JW2554	85.4	27	11	7.8	Integral Membrane Protein	GO:0005575	GO:0044464	NAN	NAN	NAN	GO:0016020	GO:0005886	NAN	NAN	NAN	NAN	NAN	NAN	NAN	NAN	NAN	NAN	NAN	NAN	NAN	NAN	NAN	NAN	NAN	NAN	NAN	NAN	NAN	NAN	NAN	NAN	NAN	NAN	NAN	NAN	NAN	NAN	NAN	NAN	NAN	NAN	NAN	NAN	NAN
JW2555	-81.8	15	41	9.3	Periplasmic	GO:0005575	GO:0044464	NAN	NAN	NAN	NAN	NAN	NAN	NAN	NAN	NAN	NAN	NAN	NAN	NAN	NAN	NAN	GO:0042597	GO:0030288	NAN	NAN	NAN	NAN	NAN	NAN	NAN	NAN	NAN	NAN	NAN	NAN	NAN	NAN	NAN	NAN	NAN	NAN	NAN	NAN	NAN	NAN	NAN	NAN	NAN
JW2556	-129.5	59	7	5.9	Integral Membrane Protein	NAN	NAN	NAN	NAN	NAN	NAN	NAN	NAN	NAN	NAN	NAN	NAN	NAN	NAN	NAN	NAN	NAN	NAN	NAN	NAN	NAN	NAN	NAN	NAN	NAN	NAN	NAN	NAN	NAN	NAN	NAN	NAN	NAN	NAN	NAN	NAN	NAN	NAN	NAN	NAN	NAN	NAN	NAN	NAN
JW2557	-48.6	101	30	6.8	Cytoplasmic	GO:0005575	GO:0044464	GO:0044424	NAN	NAN	NAN	NAN	NAN	NAN	GO:0005737	NAN	NAN	NAN	NAN	NAN	NAN	NAN	NAN	NAN	NAN	NAN	NAN	NAN	NAN	NAN	NAN	NAN	NAN	NAN	NAN	NAN	NAN	NAN	NAN	NAN	NAN	NAN	NAN	NAN	NAN	NAN	NAN	NAN	NAN
JW2558	-125.3	20	17	6.17	Cytoplasmic	GO:0005575	GO:0044464	GO:0044424	GO:0044444	GO:0005829	NAN	NAN	NAN	NAN	NAN	NAN	NAN	NAN	NAN	NAN	NAN	NAN	NAN	NAN	NAN	NAN	NAN	NAN	NAN	NAN	NAN	NAN	NAN	NAN	NAN	NAN	NAN	NAN	NAN	NAN	NAN	NAN	NAN	NAN	NAN	NAN	NAN	NAN	NAN
JW2559	-23.2	49	17	5.7	Cytoplasmic	NAN	NAN	NAN	NAN	NAN	NAN	NAN	NAN	NAN	NAN	NAN	NAN	NAN	NAN	NAN	NAN	NAN	NAN	NAN	NAN	NAN	NAN	NAN	NAN	NAN	NAN	NAN	NAN	NAN	NAN	NAN	NAN	NAN	NAN	NAN	NAN	NAN	NAN	NAN	NAN	NAN	NAN	NAN	NAN
JW2560	-247.5	69	32	9.8	Cytoplasmic	GO:0005575	GO:0044464	GO:0044424	GO:0044444	GO:0005829	NAN	NAN	NAN	NAN	NAN	NAN	NAN	NAN	NAN	NAN	NAN	NAN	NAN	NAN	NAN	NAN	NAN	NAN	NAN	NAN	NAN	NAN	NAN	NAN	NAN	NAN	NAN	NAN	NAN	NAN	NAN	NAN	NAN	NAN	NAN	NAN	NAN	NAN	NAN
JW2561	-42.9	12	30	7.12	Cytoplasmic	NAN	NAN	NAN	NAN	NAN	NAN	NAN	NAN	NAN	NAN	NAN	NAN	NAN	NAN	NAN	NAN	NAN	NAN	NAN	NAN	NAN	NAN	NAN	NAN	NAN	NAN	NAN	NAN	NAN	NAN	NAN	NAN	NAN	NAN	NAN	NAN	NAN	NAN	NAN	NAN	NAN	NAN	NAN	NAN
JW2564	-64.7	14	16	7.55	Cytoplasmic	NAN	NAN	NAN	NAN	NAN	NAN	NAN	NAN	NAN	NAN	NAN	NAN	NAN	NAN	NAN	NAN	NAN	NAN	NAN	NAN	NAN	NAN	NAN	NAN	NAN	NAN	NAN	NAN	NAN	NAN	NAN	NAN	NAN	NAN	NAN	NAN	NAN	NAN	NAN	NAN	NAN	NAN	NAN	NAN
JW2565	-235.2	81	112	9.3	Cytoplasmic	GO:0005575	GO:0044464	GO:0044424	GO:0044444	GO:0005829	NAN	NAN	NAN	NAN	NAN	NAN	NAN	NAN	NAN	NAN	NAN	NAN	NAN	NAN	NAN	NAN	NAN	NAN	NAN	NAN	NAN	NAN	NAN	NAN	NAN	NAN	NAN	NAN	NAN	NAN	NAN	NAN	NAN	NAN	NAN	NAN	NAN	NAN	NAN
JW2566	-27.8	92	13	6.3	Cytoplasmic	GO:0005575	GO:0044464	GO:0044424	GO:0044444	GO:0005829	NAN	NAN	NAN	NAN	GO:0005737	NAN	NAN	NAN	NAN	NAN	NAN	NAN	NAN	NAN	NAN	NAN	NAN	NAN	NAN	NAN	NAN	NAN	NAN	NAN	NAN	NAN	NAN	NAN	NAN	NAN	NAN	NAN	NAN	NAN	NAN	NAN	NAN	NAN	NAN
JW2568	-105.1	8	41	6.26	Cytoplasmic	NAN	NAN	NAN	NAN	NAN	NAN	NAN	NAN	NAN	NAN	NAN	NAN	NAN	NAN	NAN	NAN	NAN	NAN	NAN	NAN	NAN	NAN	NAN	NAN	NAN	NAN	NAN	NAN	NAN	NAN	NAN	NAN	NAN	NAN	NAN	NAN	NAN	NAN	NAN	NAN	NAN	NAN	NAN	NAN
JW2569	-193.7	36	78	9.5	Cytoplasmic	GO:0005575	GO:0044464	GO:0044424	GO:0044444	GO:0005829	NAN	NAN	NAN	NAN	NAN	NAN	NAN	NAN	NAN	NAN	NAN	NAN	NAN	NAN	NAN	NAN	NAN	NAN	NAN	NAN	NAN	NAN	NAN	NAN	NAN	NAN	NAN	NAN	NAN	NAN	NAN	NAN	NAN	NAN	NAN	NAN	NAN	NAN	NAN
JW2570	-44.2	13	18	7.48	Cytoplasmic	NAN	NAN	NAN	NAN	NAN	NAN	NAN	NAN	NAN	NAN	NAN	NAN	NAN	NAN	NAN	NAN	NAN	NAN	NAN	NAN	NAN	NAN	NAN	NAN	NAN	NAN	NAN	NAN	NAN	NAN	NAN	NAN	NAN	NAN	NAN	NAN	NAN	NAN	NAN	NAN	NAN	NAN	NAN	NAN
JW2573	-306.4	75	140	5.5	Cytoplasmic	GO:0005575	GO:0044464	GO:0044424	GO:0044444	GO:0005829	GO:0016020	NAN	NAN	NAN	NAN	NAN	NAN	NAN	NAN	NAN	NAN	NAN	NAN	NAN	NAN	NAN	NAN	NAN	NAN	NAN	NAN	NAN	NAN	NAN	NAN	NAN	NAN	NAN	NAN	NAN	NAN	NAN	NAN	NAN	NAN	NAN	NAN	NAN	NAN
JW2575	-34.2	11	23	7.14	Cytoplasmic	GO:0005575	GO:0044464	GO:0044424	GO:0044444	GO:0005829	NAN	NAN	NAN	NAN	NAN	NAN	NAN	NAN	NAN	NAN	NAN	NAN	NAN	NAN	NAN	NAN	NAN	NAN	NAN	NAN	NAN	NAN	NAN	NAN	NAN	NAN	NAN	NAN	NAN	NAN	NAN	NAN	NAN	NAN	NAN	NAN	NAN	NAN	NAN
JW2576	-135.5	34	67	6.7	Cytoplasmic	GO:0005575	GO:0044464	GO:0044424	GO:0044444	GO:0005829	NAN	NAN	NAN	NAN	NAN	NAN	NAN	NAN	NAN	NAN	NAN	NAN	NAN	NAN	NAN	NAN	NAN	NAN	NAN	NAN	NAN	NAN	NAN	NAN	NAN	NAN	NAN	NAN	NAN	NAN	NAN	NAN	NAN	NAN	NAN	NAN	NAN	NAN	NAN
JW2577	-118.7	22	12	7.9	Outer Membrane Lipoprotein	GO:0005575	GO:0044464	NAN	NAN	NAN	NAN	NAN	GO:0044425	GO:0032991	NAN	NAN	NAN	NAN	NAN	NAN	NAN	GO:0043234	NAN	NAN	GO:0098796	GO:0044462	NAN	NAN	NAN	NAN	NAN	NAN	NAN	NAN	NAN	NAN	NAN	NAN	NAN	NAN	NAN	NAN	NAN	NAN	NAN	NAN	NAN	NAN	NAN
JW2578	-60.5	98	8	7.5	Cytoplasmic	GO:0005575	GO:0044464	GO:0044424	GO:0044444	GO:0005829	NAN	NAN	NAN	GO:0032991	NAN	NAN	NAN	NAN	NAN	NAN	NAN	NAN	NAN	NAN	NAN	NAN	NAN	NAN	NAN	GO:0044422	GO:0044445	GO:0044446	GO:1990904	GO:0030529	NAN	NAN	NAN	NAN	GO:0044391	NAN	NAN	NAN	NAN	NAN	NAN	NAN	NAN	NAN	NAN
JW2580	-65	44	48	6.7	Cytoplasmic	NAN	NAN	NAN	NAN	NAN	NAN	NAN	NAN	NAN	NAN	NAN	NAN	NAN	NAN	NAN	NAN	NAN	NAN	NAN	NAN	NAN	NAN	NAN	NAN	NAN	NAN	NAN	NAN	NAN	NAN	NAN	NAN	NAN	NAN	NAN	NAN	NAN	NAN	NAN	NAN	NAN	NAN	NAN	NAN
JW2581	-33.5	72	15	6.3	Cytoplasmic	NAN	NAN	NAN	NAN	NAN	NAN	NAN	NAN	NAN	NAN	NAN	NAN	NAN	NAN	NAN	NAN	NAN	NAN	NAN	NAN	NAN	NAN	NAN	NAN	NAN	NAN	NAN	NAN	NAN	NAN	NAN	NAN	NAN	NAN	NAN	NAN	NAN	NAN	NAN	NAN	NAN	NAN	NAN	NAN
JW2582	-105.6	63	43	6	Cytoplasmic	NAN	NAN	NAN	NAN	NAN	NAN	NAN	NAN	NAN	NAN	NAN	NAN	NAN	NAN	NAN	NAN	NAN	NAN	NAN	NAN	NAN	NAN	NAN	NAN	NAN	NAN	NAN	NAN	NAN	NAN	NAN	NAN	NAN	NAN	NAN	NAN	NAN	NAN	NAN	NAN	NAN	NAN	NAN	NAN
JW2584	33.3	22	9	8.2	Periplasmic	NAN	NAN	NAN	NAN	NAN	NAN	NAN	NAN	NAN	NAN	NAN	NAN	NAN	NAN	NAN	NAN	NAN	NAN	NAN	NAN	NAN	NAN	NAN	NAN	NAN	NAN	NAN	NAN	NAN	NAN	NAN	NAN	NAN	NAN	NAN	NAN	NAN	NAN	NAN	NAN	NAN	NAN	NAN	NAN
JW2586	-46.3	75	4	9.5	Outer Membrane Lipoprotein	NAN	NAN	NAN	NAN	NAN	NAN	NAN	NAN	NAN	NAN	NAN	NAN	NAN	NAN	NAN	NAN	NAN	NAN	NAN	NAN	NAN	NAN	NAN	NAN	NAN	NAN	NAN	NAN	NAN	NAN	NAN	NAN	NAN	NAN	NAN	NAN	NAN	NAN	NAN	NAN	NAN	NAN	NAN	NAN
JW2587	-60.6	101	10	11.3	Cytoplasmic	GO:0005575	GO:0044464	GO:0044424	GO:0044444	GO:0005829	NAN	NAN	NAN	GO:0032991	NAN	NAN	NAN	NAN	NAN	NAN	NAN	NAN	NAN	NAN	NAN	NAN	NAN	NAN	NAN	GO:0044422	GO:0044445	GO:0044446	GO:1990904	GO:0030529	NAN	NAN	NAN	NAN	GO:0044391	NAN	NAN	NAN	NAN	GO:0022625	GO:0015934	NAN	NAN	NAN	NAN
JW2588	-78.8	30	7	6.1	Cytoplasmic	GO:0005575	GO:0044464	GO:0044424	GO:0044444	GO:0005829	NAN	NAN	NAN	NAN	NAN	NAN	NAN	NAN	NAN	NAN	NAN	NAN	NAN	NAN	NAN	NAN	NAN	NAN	NAN	NAN	NAN	NAN	NAN	NAN	NAN	NAN	NAN	NAN	NAN	NAN	NAN	NAN	NAN	NAN	NAN	NAN	NAN	NAN	NAN
JW2590	-27	109	35	11.3	Cytoplasmic	GO:0005575	GO:0044464	GO:0044424	GO:0044444	NAN	NAN	NAN	NAN	GO:0032991	NAN	NAN	NAN	NAN	NAN	NAN	NAN	NAN	NAN	NAN	NAN	NAN	NAN	NAN	NAN	GO:0044422	GO:0044445	GO:0044446	GO:1990904	GO:0030529	NAN	NAN	NAN	NAN	GO:0044391	NAN	NAN	NAN	NAN	NAN	NAN	NAN	NAN	NAN	NAN
JW2596	-20.9	32	15	6.9	Cytoplasmic	GO:0005575	GO:0044464	GO:0044424	GO:0044444	GO:0005829	NAN	NAN	NAN	NAN	NAN	NAN	NAN	NAN	NAN	NAN	NAN	NAN	NAN	NAN	NAN	NAN	NAN	NAN	NAN	NAN	NAN	NAN	NAN	NAN	NAN	NAN	NAN	NAN	NAN	NAN	NAN	NAN	NAN	NAN	NAN	NAN	NAN	NAN	NAN
JW2598	-9.8	44	20	9.2	Outer Membrane Lipoprotein	GO:0005575	GO:0044464	NAN	NAN	NAN	GO:0016020	NAN	GO:0044425	NAN	NAN	NAN	GO:0031224	GO:0016021	NAN	NAN	NAN	NAN	NAN	NAN	NAN	GO:0044462	NAN	NAN	NAN	NAN	NAN	NAN	NAN	NAN	NAN	NAN	NAN	NAN	NAN	NAN	NAN	NAN	NAN	NAN	NAN	NAN	NAN	NAN	NAN
JW2599	-56.1	102	15	9.8	Cytoplasmic	NAN	NAN	NAN	NAN	NAN	NAN	NAN	NAN	NAN	NAN	NAN	NAN	NAN	NAN	NAN	NAN	NAN	NAN	NAN	NAN	NAN	NAN	NAN	NAN	NAN	NAN	NAN	NAN	NAN	NAN	NAN	NAN	NAN	NAN	NAN	NAN	NAN	NAN	NAN	NAN	NAN	NAN	NAN	NAN
JW2600	20.4	34	4	9.1	Cytoplasmic	NAN	NAN	NAN	NAN	NAN	NAN	NAN	NAN	NAN	NAN	NAN	NAN	NAN	NAN	NAN	NAN	NAN	NAN	NAN	NAN	NAN	NAN	NAN	NAN	NAN	NAN	NAN	NAN	NAN	NAN	NAN	NAN	NAN	NAN	NAN	NAN	NAN	NAN	NAN	NAN	NAN	NAN	NAN	NAN
JW2601	-93	101	12	10.5	Cytoplasmic	GO:0005575	GO:0044464	GO:0044424	GO:0044444	GO:0005829	NAN	NAN	NAN	NAN	NAN	NAN	NAN	NAN	NAN	NAN	NAN	NAN	NAN	NAN	NAN	NAN	NAN	NAN	NAN	NAN	NAN	NAN	NAN	NAN	NAN	NAN	NAN	NAN	NAN	NAN	NAN	NAN	NAN	NAN	NAN	NAN	NAN	NAN	NAN
JW2602	-177.9	8	49	10.17	Cytoplasmic	GO:0005575	NAN	NAN	NAN	NAN	NAN	NAN	NAN	NAN	NAN	NAN	NAN	NAN	NAN	NAN	NAN	NAN	NAN	NAN	NAN	NAN	NAN	NAN	NAN	NAN	NAN	NAN	NAN	NAN	NAN	NAN	NAN	NAN	NAN	NAN	NAN	NAN	NAN	NAN	NAN	NAN	NAN	NAN	NAN
JW2603	-148.3	19	13	7.71	Cytoplasmic	NAN	NAN	NAN	NAN	NAN	NAN	NAN	NAN	NAN	NAN	NAN	NAN	NAN	NAN	NAN	NAN	NAN	NAN	NAN	NAN	NAN	NAN	NAN	NAN	NAN	NAN	NAN	NAN	NAN	NAN	NAN	NAN	NAN	NAN	NAN	NAN	NAN	NAN	NAN	NAN	NAN	NAN	NAN	NAN
JW2604	-23.2	86	22	10.9	Cytoplasmic	GO:0005575	NAN	NAN	NAN	NAN	NAN	NAN	NAN	NAN	NAN	NAN	NAN	NAN	NAN	NAN	NAN	NAN	NAN	NAN	NAN	NAN	NAN	NAN	NAN	NAN	NAN	NAN	NAN	NAN	NAN	NAN	NAN	NAN	NAN	NAN	NAN	NAN	NAN	NAN	NAN	NAN	NAN	NAN	NAN
JW2605	-105.3	22	3	8.7	Cytoplasmic	GO:0005575	GO:0044464	GO:0044424	GO:0044444	GO:0005829	NAN	NAN	NAN	NAN	NAN	NAN	NAN	NAN	NAN	NAN	NAN	NAN	NAN	NAN	NAN	NAN	NAN	NAN	NAN	NAN	NAN	NAN	NAN	NAN	NAN	NAN	NAN	NAN	NAN	NAN	NAN	NAN	NAN	NAN	NAN	NAN	NAN	NAN	NAN
JW2608	-134.2	46	8	6.3	Cytoplasmic	NAN	NAN	NAN	NAN	NAN	NAN	NAN	NAN	NAN	NAN	NAN	NAN	NAN	NAN	NAN	NAN	NAN	NAN	NAN	NAN	NAN	NAN	NAN	NAN	NAN	NAN	NAN	NAN	NAN	NAN	NAN	NAN	NAN	NAN	NAN	NAN	NAN	NAN	NAN	NAN	NAN	NAN	NAN	NAN
JW2609	-219.1	17	22	5.9	Cytoplasmic	NAN	NAN	NAN	NAN	NAN	NAN	NAN	NAN	NAN	NAN	NAN	NAN	NAN	NAN	NAN	NAN	NAN	NAN	NAN	NAN	NAN	NAN	NAN	NAN	NAN	NAN	NAN	NAN	NAN	NAN	NAN	NAN	NAN	NAN	NAN	NAN	NAN	NAN	NAN	NAN	NAN	NAN	NAN	NAN
JW2611	-12.5	8	55	7.08	Cytoplasmic	NAN	NAN	NAN	NAN	NAN	NAN	NAN	NAN	NAN	NAN	NAN	NAN	NAN	NAN	NAN	NAN	NAN	NAN	NAN	NAN	NAN	NAN	NAN	NAN	NAN	NAN	NAN	NAN	NAN	NAN	NAN	NAN	NAN	NAN	NAN	NAN	NAN	NAN	NAN	NAN	NAN	NAN	NAN	NAN
JW2614	-150	12	23	10.06	Cytoplasmic	NAN	NAN	NAN	NAN	NAN	NAN	NAN	NAN	NAN	NAN	NAN	NAN	NAN	NAN	NAN	NAN	NAN	NAN	NAN	NAN	NAN	NAN	NAN	NAN	NAN	NAN	NAN	NAN	NAN	NAN	NAN	NAN	NAN	NAN	NAN	NAN	NAN	NAN	NAN	NAN	NAN	NAN	NAN	NAN
JW2615	0.1	30	6	8.7	Cytoplasmic	NAN	NAN	NAN	NAN	NAN	NAN	NAN	NAN	NAN	NAN	NAN	NAN	NAN	NAN	NAN	NAN	NAN	NAN	NAN	NAN	NAN	NAN	NAN	NAN	NAN	NAN	NAN	NAN	NAN	NAN	NAN	NAN	NAN	NAN	NAN	NAN	NAN	NAN	NAN	NAN	NAN	NAN	NAN	NAN
JW2618	-42.2	22	7	7.8	Periplasmic	NAN	NAN	NAN	NAN	NAN	NAN	NAN	NAN	NAN	NAN	NAN	NAN	NAN	NAN	NAN	NAN	NAN	NAN	NAN	NAN	NAN	NAN	NAN	NAN	NAN	NAN	NAN	NAN	NAN	NAN	NAN	NAN	NAN	NAN	NAN	NAN	NAN	NAN	NAN	NAN	NAN	NAN	NAN	NAN
JW2624	-43.8	69	11	5.2	Cytoplasmic	NAN	NAN	NAN	NAN	NAN	NAN	NAN	NAN	NAN	NAN	NAN	NAN	NAN	NAN	NAN	NAN	NAN	NAN	NAN	NAN	NAN	NAN	NAN	NAN	NAN	NAN	NAN	NAN	NAN	NAN	NAN	NAN	NAN	NAN	NAN	NAN	NAN	NAN	NAN	NAN	NAN	NAN	NAN	NAN
JW2625	-16.1	37	18	9.7	Cytoplasmic	NAN	NAN	NAN	NAN	NAN	NAN	NAN	NAN	NAN	NAN	NAN	NAN	NAN	NAN	NAN	NAN	NAN	NAN	NAN	NAN	NAN	NAN	NAN	NAN	NAN	NAN	NAN	NAN	NAN	NAN	NAN	NAN	NAN	NAN	NAN	NAN	NAN	NAN	NAN	NAN	NAN	NAN	NAN	NAN
JW2626	-24.7	65	9	7.2	Cytoplasmic	NAN	NAN	NAN	NAN	NAN	NAN	NAN	NAN	NAN	NAN	NAN	NAN	NAN	NAN	NAN	NAN	NAN	NAN	NAN	NAN	NAN	NAN	NAN	NAN	NAN	NAN	NAN	NAN	NAN	NAN	NAN	NAN	NAN	NAN	NAN	NAN	NAN	NAN	NAN	NAN	NAN	NAN	NAN	NAN
JW2627	-5.2	68	7	8.5	Cytoplasmic	NAN	NAN	NAN	NAN	NAN	NAN	NAN	NAN	NAN	NAN	NAN	NAN	NAN	NAN	NAN	NAN	NAN	NAN	NAN	NAN	NAN	NAN	NAN	NAN	NAN	NAN	NAN	NAN	NAN	NAN	NAN	NAN	NAN	NAN	NAN	NAN	NAN	NAN	NAN	NAN	NAN	NAN	NAN	NAN
JW2631	-118.4	12	27	6.02	Cytoplasmic	NAN	NAN	NAN	NAN	NAN	NAN	NAN	NAN	NAN	NAN	NAN	NAN	NAN	NAN	NAN	NAN	NAN	NAN	NAN	NAN	NAN	NAN	NAN	NAN	NAN	NAN	NAN	NAN	NAN	NAN	NAN	NAN	NAN	NAN	NAN	NAN	NAN	NAN	NAN	NAN	NAN	NAN	NAN	NAN
JW2635	-36	15	38	8.41	Cytoplasmic	GO:0005575	GO:0044464	GO:0044424	NAN	NAN	GO:0016020	GO:0005886	NAN	NAN	GO:0005737	NAN	NAN	NAN	NAN	NAN	NAN	NAN	NAN	NAN	NAN	NAN	NAN	NAN	NAN	NAN	NAN	NAN	NAN	NAN	NAN	NAN	NAN	NAN	NAN	NAN	NAN	NAN	NAN	NAN	NAN	NAN	NAN	NAN	NAN
JW2636	-34	60	46	6	Cytoplasmic	GO:0005575	GO:0044464	GO:0044424	NAN	NAN	NAN	NAN	NAN	NAN	GO:0005737	NAN	NAN	NAN	NAN	NAN	NAN	NAN	NAN	NAN	NAN	NAN	NAN	NAN	NAN	NAN	NAN	NAN	NAN	NAN	NAN	NAN	NAN	NAN	NAN	NAN	NAN	NAN	NAN	NAN	NAN	NAN	NAN	NAN	NAN
JW2637	1	77	22	6.3	Cytoplasmic	GO:0005575	GO:0044464	GO:0044424	GO:0044444	GO:0005829	NAN	NAN	NAN	NAN	NAN	NAN	NAN	NAN	NAN	NAN	NAN	NAN	NAN	NAN	NAN	NAN	NAN	NAN	NAN	NAN	NAN	NAN	NAN	NAN	NAN	NAN	NAN	NAN	NAN	NAN	NAN	NAN	NAN	NAN	NAN	NAN	NAN	NAN	NAN
JW2639	-28	7	33	7.03	Cytoplasmic	NAN	NAN	NAN	NAN	NAN	NAN	NAN	NAN	NAN	NAN	NAN	NAN	NAN	NAN	NAN	NAN	NAN	NAN	NAN	NAN	NAN	NAN	NAN	NAN	NAN	NAN	NAN	NAN	NAN	NAN	NAN	NAN	NAN	NAN	NAN	NAN	NAN	NAN	NAN	NAN	NAN	NAN	NAN	NAN
JW2640	-68.3	90	19	7.4	Cytoplasmic	NAN	NAN	NAN	NAN	NAN	NAN	NAN	NAN	NAN	NAN	NAN	NAN	NAN	NAN	NAN	NAN	NAN	NAN	NAN	NAN	NAN	NAN	NAN	NAN	NAN	NAN	NAN	NAN	NAN	NAN	NAN	NAN	NAN	NAN	NAN	NAN	NAN	NAN	NAN	NAN	NAN	NAN	NAN	NAN
[truncated: 1,495 more rows]
[truncated: 658 more columns]
